# Supplementary material for: Transcriptome Analysis of Different Tissues Reveals Key Genes Associated With Galanthamine Biosynthesis in Lycoris longituba
Source: Front Plant Sci. 2020 Sep 16;11:519752. doi: 10.3389/fpls.2020.519752 (PMC7525064; doi:10.3389/fpls.2020.519752)
Supplement: Supplementary file 1 [file Table_1.xls]

## Sheet: Unigenes encode TFs
ID	Protein ID	Species	Family	Evalue
c189881_g1	MDP0000302297	Malus domestica	CO-like	7.51351e-07
c289521_g1	Rsa1.0_04342.1_g00002.1	Raphanus sativus	LBD	4.8738e-08
c256705_g1	LOC_Os12g06010.1	Oryza sativa subsp. japonica	bZIP	3.36008e-26
c260514_g1	Sopen12g015990.1	Solanum pennellii	TCP	2.93393e-11
c140653_g1	OGLUM09G08000.1	Oryza glumaepatula	C2H2	2.44226e-21
c147264_g5	Sopen12g015990.1	Solanum pennellii	TCP	6.81477e-24
c285032_g1	XP_010924105.1	Elaeis guineensis	MYB	5.01519e-09
c100826_g1	XP_010556248.1	Tarenaya hassleriana	ERF	6.59473e-29
c149052_g5	KN540122.1_FGP005	Oryza longistaminata	bHLH	1.13853e-08
c136998_g5	Itr_sc001125.1_g00006.1	Ipomoea trifida	FAR1	2.5401e-08
c130353_g2	XP_010556248.1	Tarenaya hassleriana	ERF	6.84156e-30
c219923_g1	Oropetium_20150105_17443A	Oropetium thomaeum	bZIP	1.12429e-10
c66666_g1	676783878	Sisymbrium irio	bHLH	6.30069e-06
c267543_g1	Sopen02g025440.1	Solanum pennellii	G2-like	1.21521e-13
c150578_g5	Tp57577_TGAC_v2_mRNA14116	Trifolium pratense	NAC	0
c180291_g1	Sme2.5_05369.1_g00001.1	Solanum melongena	MYB_related	6.62538e-15
c129380_g1	PDK_30s1093591g002	Phoenix dactylifera	WRKY	6.18088e-15
c137260_g1	Peaxi162Scf00003g04037.1	Petunia axillaris	C2H2	1.07627e-39
c123393_g1	GSMUA_Achr7P25320_001	Musa acuminata	TCP	3.71131e-18
c188638_g1	XP_010910974.1	Elaeis guineensis	ERF	6.17729e-07
c246060_g1	676725400	Sisymbrium irio	ERF	1.0821e-10
c6774_g1	Ote100252500041	Ocimum tenuiflorum	ARR-B	3.27222e-20
c23847_g1	Sme2.5_01070.1_g00005.1	Solanum melongena	C2H2	2.66716e-19
c164328_g1	FANhyb_rscf00000233.1.g00002.1	Fragaria x ananassa	GATA	4.91261e-21
c102483_g1	ONIVA02G03520.1	Oryza nivara	MYB_related	0
c135776_g2	Tp57577_TGAC_v2_mRNA21733	Trifolium pratense	MYB_related	3.15419e-10
c150424_g1	KN539461.1_FGP012	Oryza longistaminata	G2-like	2.5679e-08
c18701_g1	Sopen12g015990.1	Solanum pennellii	TCP	1.50667e-29
c133283_g5	678301159	Utricularia gibba	MIKC_MADS	1.22015e-06
c182629_g1	Rsa1.0_02878.1_g00005.1	Raphanus sativus	LBD	1.0827e-10
c302525_g1	CCG033096.1	Populus euphratica	bHLH	4.09967e-06
c141296_g1	Tp57577_TGAC_v2_mRNA31725	Trifolium pratense	WRKY	3.30658e-28
c146930_g4	Rsa1.0_02878.1_g00005.1	Raphanus sativus	LBD	2.63285e-54
c295047_g1	Itr_sc000074.1_g00018.1	Ipomoea trifida	MIKC_MADS	2.4629e-19
c200104_g1	Zpz_sc00135.1.g00200.1.am.mk	Zoysia pacifica	Nin-like	1.31398e-38
c250736_g1	LOC_Os04g22990.1	Oryza sativa subsp. japonica	FAR1	5.70244e-15
c160315_g1	676783392	Sisymbrium irio	B3	5.60809e-07
c127761_g4	EPS67213.1	Genlisea aurea	NAC	1.18543e-101
c139943_g3	PGSC0003DMP400025709	Solanum tuberosum	AP2	3.51627e-30
c59869_g1	FANhyb_rscf00000233.1.g00002.1	Fragaria x ananassa	GATA	2.97222e-17
c130992_g10	Sme2.5_05369.1_g00001.1	Solanum melongena	MYB_related	1.90778e-24
c90782_g1	TRIUR3_11943-P1	Triticum urartu	ERF	2.86038e-19
c274420_g1	Itr_sc004419.1_g00003.1	Ipomoea trifida	NAC	9.36641e-09
c64962_g1	PEQU_03778	Phalaenopsis equestris	Trihelix	2.28429e-36
c135736_g3	XP_015897327.1	Ziziphus jujuba	Trihelix	4.83841e-66
c125648_g1	Pbr002023.1	Pyrus bretschneideri	AP2	0
c142494_g1	GSMUA_Achr11P24730_001	Musa acuminata	C3H	6.4458e-140
c22766_g1	Sme2.5_02145.1_g00004.1	Solanum melongena	Trihelix	3.63096e-19
c238598_g1	Achn343181	Actinidia chinensis	Nin-like	6.49722e-07
c230554_g1	mrna28785.1-v1.0-hybrid	Fragaria vesca	bHLH	4.76637e-13
c162769_g1	Sopen05g005700.1	Solanum pennellii	TCP	3.49463e-07
c135740_g3	MDP0000304584	Malus domestica	C3H	3.26226e-126
c140946_g2	Medtr6g005650.1	Medicago truncatula	G2-like	1.45682e-16
c168494_g1	Sphfalx0024s0104.1.p	Sphagnum fallax	C2H2	2.16186e-07
c128745_g1	ONIVA04G14230.1	Oryza nivara	NAC	4.1993e-25
c85701_g1	678433664	Utricularia gibba	ARF	5.30096e-10
c134213_g1	Vang03g11510.1	Vigna angularis	Trihelix	4.89052e-06
c148183_g2	Lus10040166	Linum usitatissimum	GRAS	0
c185635_g1	Sopen10g005940.1	Solanum pennellii	M-type_MADS	2.2713e-12
c191332_g1	EMT22546	Aegilops tauschii	ERF	3.46294e-08
c108838_g2	Sopen12g015990.1	Solanum pennellii	TCP	8.15132e-13
c287373_g1	Sp_057020_iign.t2	Spinacia oleracea	Trihelix	5.82788e-10
c150074_g1	MDP0000271563	Malus domestica	C3H	1.22114e-24
c162940_g1	MDP0000254187	Malus domestica	TALE	3.24668e-06
c135855_g2	Rsa1.0_01388.1_g00008.1	Raphanus sativus	BES1	9.59522e-10
c138479_g1	Csa09g092790.1	Camelina sativa	BES1	1.8693e-32
c134815_g3	676783750	Sisymbrium irio	C3H	2.57093e-16
c190096_g1	Rsa1.0_04342.1_g00002.1	Raphanus sativus	LBD	1.76317e-06
c185580_g1	Do001369.1	Dichanthelium oligosanthes	MYB	1.76913e-08
c220674_g1	Csa13g034280.1	Camelina sativa	M-type_MADS	1.01146e-15
c39553_g1	Sopen12g015990.1	Solanum pennellii	TCP	3.0452e-08
c264782_g1	MDP0000270344	Malus domestica	BES1	2.31938e-20
c107164_g2	Sp_000340_siic.t1	Spinacia oleracea	bHLH	7.6193e-09
c140571_g10	Sopen09g021360.1	Solanum pennellii	HD-ZIP	5.86361e-26
c148871_g1	Rsa1.0_04342.1_g00002.1	Raphanus sativus	LBD	1.22028e-20
c140842_g1	Rsa1.0_00158.1_g00006.1	Raphanus sativus	SBP	1.48892e-12
c159566_g1	Achn337101	Actinidia chinensis	Dof	3.34501e-10
c251644_g1	RrC831_p3	Raphanus raphanistrum	NAC	3.17855e-41
c142587_g2	CCG021012.1	Populus euphratica	GRF	6.22262e-20
c191572_g1	WALNUT_00030998-RA	Juglans regia	NF-YB	5.34984e-06
c126079_g1	Rsa1.0_05367.1_g00003.1	Raphanus sativus	ERF	1.71695e-123
c130895_g1	FANhyb_rscf00000398.1.g00005.1	Fragaria x ananassa	G2-like	7.69639e-42
c134618_g5	XP_010556248.1	Tarenaya hassleriana	ERF	8.44722e-41
c118711_g1	EMT11687	Aegilops tauschii	ERF	1.0442e-36
c149988_g2	Itr_sc000843.1_g00006.1	Ipomoea trifida	NF-YA	1.33476e-18
c30169_g1	mrna09125.1-v1.0-hybrid	Fragaria vesca	bHLH	2.75089e-15
c246231_g1	Spipo14G0021700	Spirodela polyrhiza	bHLH	6.68938e-07
c148576_g5	AA21G00304	Aethionema arabicum	C3H	2.7144e-13
c4197_g1	FANhyb_rscf00000253.1.g00010.1	Fragaria x ananassa	BBR-BPC	5.17743e-32
c242986_g1	Sopen09g021360.1	Solanum pennellii	HD-ZIP	1.71858e-17
c219636_g1	Itr_sc000795.1_g00005.1	Ipomoea trifida	ERF	6.3512e-06
c99773_g1	DCAR_009102	Daucus carota	LBD	3.47397e-52
c16157_g1	mrna09125.1-v1.0-hybrid	Fragaria vesca	bHLH	4.04386e-21
c245285_g1	KXZ52496.1	Gonium pectorale	bHLH	1.00779e-23
c147475_g1	EMT26392	Aegilops tauschii	FAR1	5.78578e-65
c137206_g1	GSBRNA2T00136942001	Brassica napus	G2-like	9.80215e-08
c129973_g1	676709864	Sisymbrium irio	STAT	5.60463e-63
c143830_g1	Sme2.5_02145.1_g00004.1	Solanum melongena	Trihelix	1.97507e-15
c260294_g1	Itr_sc000211.1_g00015.1	Ipomoea trifida	NF-YA	3.80238e-16
c150565_g9	Sme2.5_05193.1_g00003.1	Solanum melongena	MYB	6.00123e-10
c207008_g1	Tp57577_TGAC_v2_mRNA35001	Trifolium pratense	FAR1	5.5829e-15
c130153_g1	Rsa1.0_00158.1_g00006.1	Raphanus sativus	SBP	7.49864e-08
c83540_g1	MDP0000291883	Malus domestica	FAR1	1.27116e-16
c131308_g3	Tp57577_TGAC_v2_mRNA33215	Trifolium pratense	bHLH	8.05971e-08
c134188_g3	Tp57577_TGAC_v2_mRNA33215	Trifolium pratense	bHLH	2.98297e-21
c217686_g1	Sme2.5_06000.1_g00003.1	Solanum melongena	MYB_related	1.81464e-08
c231246_g1	Phvul.002G126900.1	Phaseolus vulgaris	FAR1	4.39108e-08
c146638_g1	30131.m007244	Ricinus communis	GRAS	3.32997e-120
c125491_g1	Sopen06g011330.1	Solanum pennellii	M-type_MADS	4.98444e-10
c121237_g1	Pbr010427.1	Pyrus bretschneideri	E2F/DP	3.10027e-14
c140640_g4	Rsa1.0_00158.1_g00006.1	Raphanus sativus	SBP	1.49851e-16
c30737_g1	CCG013831.1	Populus euphratica	bZIP	4.56798e-58
c157090_g1	Lus10033061	Linum usitatissimum	GRAS	2.4071e-37
c227916_g1	EMT08992	Aegilops tauschii	MYB_related	3.58922e-13
c131097_g1	678365117	Utricularia gibba	bZIP	2.19491e-49
c14388_g1	Sopen03g007470.2	Solanum pennellii	B3	2.71409e-14
c71579_g1	Sopen09g021360.1	Solanum pennellii	HD-ZIP	4.69863e-31
c148591_g1	KZV51983.1	Dorcoceras hygrometricum	B3	0
c100993_g1	GSBRNA2T00056359001	Brassica napus	GeBP	2.26854e-12
c191508_g1	GSMUA_Achr5P14410_001	Musa acuminata	SRS	9.63197e-07
c131980_g6	XP_010556248.1	Tarenaya hassleriana	ERF	8.22511e-15
c146474_g3	estExt_fgenesh3_pg.C_130070	Chlorella variabilis NC64A	SBP	9.63613e-23
c131096_g5	XP_010101635.1	Morus notabilis	bHLH	1.10553e-07
c139229_g1	676740550	Sisymbrium irio	B3	3.18886e-50
c132919_g1	LOC_Os10g41200.1	Oryza sativa subsp. japonica	MYB_related	2.37743e-07
c283097_g1	DCAR_015528	Daucus carota	GATA	1.46061e-54
c235513_g1	Sme2.5_01171.1_g00003.1	Solanum melongena	bHLH	1.52718e-16
c122844_g2	Sopen06g019750.1	Solanum pennellii	M-type_MADS	8.12225e-49
c162779_g1	cra_locus_13899_iso_1	Catharanthus roseus	ZF-HD	3.72739e-12
c135438_g1	676732640	Sisymbrium irio	bZIP	5.27878e-06
c268012_g1	Achn335281	Actinidia chinensis	NAC	4.30889e-15
c9099_g1	Manes.17G047500.1.p	Manihot esculenta	SBP	8.5269e-23
c84814_g1	XP_011071286.1	Sesamum indicum	C2H2	3.47764e-17
c145079_g3	Tp57577_TGAC_v2_mRNA31725	Trifolium pratense	WRKY	1.20224e-35
c122916_g3	Gorai.003G023300.1	Gossypium raimondii	HB-other	2.68107e-15
c148052_g1	XP_009771234.1	Nicotiana sylvestris	ERF	1.52824e-07
c204276_g1	Sme2.5_00044.1_g00032.1	Solanum melongena	B3	1.09091e-07
c199390_g1	FANhyb_rscf00000233.1.g00002.1	Fragaria x ananassa	GATA	1.05412e-26
c149444_g1	LPERR11G02130.2	Leersia perrieri	bZIP	1.11018e-119
c146432_g1	MDP0000730019	Malus domestica	SBP	8.91366e-16
c100521_g1	CCG003148.1	Populus euphratica	EIL	1.02433e-29
c235181_g1	Sopen12g030120.1	Solanum pennellii	bHLH	1.51235e-27
c124225_g2	Dca56676.1	Dianthus caryophyllus	B3	7.61789e-30
c146686_g6	Rsa1.0_02878.1_g00005.1	Raphanus sativus	LBD	7.95063e-07
c279059_g1	Rsa1.0_02878.1_g00005.1	Raphanus sativus	LBD	2.01884e-07
c12597_g1	XP_010094319.1	Morus notabilis	CAMTA	1.1365e-09
c116016_g1	Itr_sc000211.1_g00015.1	Ipomoea trifida	NF-YA	1.10593e-20
c48603_g2	Itr_sc000211.1_g00015.1	Ipomoea trifida	NF-YA	1.31523e-07
c283148_g1	RrC264_p4	Raphanus raphanistrum	NF-YC	5.98143e-06
c137411_g2	PH01000143G0710	Phyllostachys heterocycla	NAC	4.05065e-06
c138640_g6	Rsa1.0_02878.1_g00005.1	Raphanus sativus	LBD	4.57063e-09
c138339_g11	XP_013617646.1	Brassica oleracea	G2-like	1.42709e-08
c147344_g1	Aradu.FNR52	Arachis duranensis	ARF	1.26443e-66
c192566_g1	Sme2.5_05369.1_g00001.1	Solanum melongena	MYB_related	3.78572e-07
c135540_g1	Aco009877.1	Ananas comosus	WRKY	7.70683e-19
c219829_g1	KN538873.1_FGP048	Oryza longistaminata	GRF	1.16307e-10
c268273_g1	Rsa1.0_02878.1_g00005.1	Raphanus sativus	LBD	1.59384e-06
c150131_g1	Sopen09g001330.1	Solanum pennellii	G2-like	2.78647e-15
c133082_g2	OGLUM03G08230.2	Oryza glumaepatula	B3	1.19869e-13
c110847_g2	LOC_Os05g25600.1	Oryza sativa subsp. japonica	HB-other	1.29122e-08
c150085_g2	cra_locus_10750_iso_1	Catharanthus roseus	MYB_related	9.32927e-160
c137310_g7	XP_010556248.1	Tarenaya hassleriana	ERF	1.18267e-70
c3204_g1	Rsa1.0_01894.1_g00003.1	Raphanus sativus	WRKY	3.20847e-06
c21466_g1	Lj1g3v3904220.1	Lotus japonicus	bHLH	2.96332e-21
c144305_g5	XP_016443488.1	Nicotiana tabacum	bHLH	3.19565e-65
c117174_g1	Sopen11g017580.1	Solanum pennellii	ERF	2.52821e-48
c135574_g3	Sopen02g025440.1	Solanum pennellii	G2-like	2.38449e-16
c229624_g1	PH01003485G0070	Phyllostachys heterocycla	WRKY	1.738e-25
c129987_g3	Sopen09g021360.1	Solanum pennellii	HD-ZIP	4.43628e-30
c136336_g3	Sopen11g017580.1	Solanum pennellii	ERF	6.26062e-23
c272206_g1	XP_013904626.1	Monoraphidium neglectum	C3H	3.66582e-13
c51054_g1	Sopen12g030120.1	Solanum pennellii	bHLH	2.86898e-06
c117123_g1	Jcr4S05030.40	Jatropha curcas	MYB	6.71408e-34
c142832_g1	TRIUR3_07891-P1	Triticum urartu	GRAS	3.84987e-13
c270335_g1	Jcr4S05030.40	Jatropha curcas	MYB	2.67626e-33
c144782_g4	KZV57704.1	Dorcoceras hygrometricum	NAC	4.46618e-30
c69825_g1	OPUNC06G18860.1	Oryza punctata	G2-like	1.23585e-16
c147546_g4	Zpz_sc01010.1.g00110.1.am.mk	Zoysia pacifica	MYB	1.12849e-84
c142753_g4	Aco028935.1	Ananas comosus	E2F/DP	4.62018e-104
c177674_g1	Rsa1.0_02878.1_g00005.1	Raphanus sativus	LBD	2.24559e-24
c89219_g1	mrna13356.1-v1.0-hybrid	Fragaria vesca	MIKC_MADS	1.00347e-19
c7999_g1	Rsa1.0_01791.1_g00001.1	Raphanus sativus	GRAS	4.24066e-22
c130413_g2	Pbr010427.1	Pyrus bretschneideri	E2F/DP	8.92129e-09
c103943_g1	Sme2.5_05369.1_g00001.1	Solanum melongena	MYB_related	3.33003e-18
c281190_g1	PDK_30s1160841g001	Phoenix dactylifera	ARF	2.36848e-18
c140634_g2	CCG017923.1	Populus euphratica	NAC	8.79727e-06
c106662_g1	Sopen03g023670.1	Solanum pennellii	NAC	3.97414e-10
c47419_g1	MDP0000497158	Malus domestica	C2H2	2.5706e-09
c143042_g1	GSMUA_Achr5P10740_001	Musa acuminata	LBD	4.17925e-54
c73128_g1	Sopen09g021360.1	Solanum pennellii	HD-ZIP	1.07295e-24
c143533_g3	PH01000143G0710	Phyllostachys heterocycla	NAC	3.47591e-08
c126706_g2	OPUNC01G42220.1	Oryza punctata	NF-YB	1.07237e-39
c126652_g5	KN539001.1_FGP003	Oryza longistaminata	NAC	4.17719e-29
c143873_g4	mrna31023.1-v1.0-hybrid	Fragaria vesca	C3H	5.35794e-56
c96059_g1	Tp57577_TGAC_v2_mRNA31725	Trifolium pratense	WRKY	2.95001e-14
c103749_g1	Sme2.5_02819.1_g00002.1	Solanum melongena	B3	8.6778e-32
c139756_g1	MDP0000300795	Malus domestica	FAR1	4.86799e-19
c146351_g3	Sp_073850_ixmz.t1	Spinacia oleracea	MYB_related	1.45925e-68
c144172_g3	NNU_000849-RA	Nelumbo nucifera	M-type_MADS	4.79893e-33
c147390_g2	Manes.01G259600.1.p	Manihot esculenta	MYB	1.138e-27
c57789_g1	MDP0000279204	Malus domestica	MYB_related	9.34772e-16
c14778_g1	MLOC_77438.2	Hordeum vulgare	ARF	9.02413e-35
c147722_g5	GSBRNA2T00151323001	Brassica napus	GATA	1.62308e-143
c135296_g3	Itr_sc001764.1_g00003.1	Ipomoea trifida	MYB_related	6.65891e-19
c129041_g1	Tp57577_TGAC_v2_mRNA22346	Trifolium pratense	M-type_MADS	5.17242e-40
c144393_g4	Jcr4S05030.40	Jatropha curcas	MYB	5.40574e-28
c26595_g1	Pbr023394.1	Pyrus bretschneideri	C2H2	3.6187e-15
c137822_g2	PDK_30s882641g001	Phoenix dactylifera	TCP	3.84222e-16
c131477_g1	XP_010919958.1	Elaeis guineensis	bHLH	1.07678e-154
c206234_g1	Sopen09g021360.1	Solanum pennellii	HD-ZIP	2.9751e-11
c141953_g1	DCAR_026693	Daucus carota	bZIP	1.68375e-70
c141814_g1	PDK_30s736671g001	Phoenix dactylifera	MYB_related	2.64047e-12
c146039_g1	KN538705.1_FGP055	Oryza longistaminata	AP2	4.31008e-45
c115561_g1	Sp_073850_ixmz.t1	Spinacia oleracea	MYB_related	1.43667e-13
c289576_g1	Sme2.5_00121.1_g00003.1	Solanum melongena	GRAS	5.28215e-08
c184586_g1	ONIVA02G03520.1	Oryza nivara	MYB_related	2.5359e-37
c137727_g3	MDP0000183819	Malus domestica	bHLH	3.59738e-32
c304200_g1	Sme2.5_02145.1_g00004.1	Solanum melongena	Trihelix	2.33661e-13
c131230_g4	MDP0000263713	Malus domestica	YABBY	1.52832e-29
c134812_g1	mrna09346.1-v1.0-hybrid	Fragaria vesca	NF-X1	2.38297e-62
c114156_g1	XP_008245529.1	Prunus mume	E2F/DP	6.48414e-12
c147237_g4	Csa04g009800.1	Camelina sativa	M-type_MADS	1.62e-21
c148926_g3	Sopen09g021360.1	Solanum pennellii	HD-ZIP	1.47284e-22
c263647_g1	Zmw_sc03046.1.g00130.1	Zoysia matrella	MYB	3.27611e-18
c14795_g1	Sopen05g016700.1	Solanum pennellii	ZF-HD	1.15237e-44
c143801_g2	ONIVA01G08700.1	Oryza nivara	BES1	3.71629e-19
c147249_g3	GRMZM5G899865_P01	Zea mays	bHLH	5.86431e-08
c135955_g9	Rsa1.0_00158.1_g00006.1	Raphanus sativus	SBP	5.97082e-12
c130878_g1	Tp57577_TGAC_v2_mRNA33215	Trifolium pratense	bHLH	1.92218e-77
c157129_g1	kfl00190_0180	Klebsormidium flaccidum	bHLH	3.86916e-06
c146889_g1	BGIOSGA023566-PA	Oryza sativa subsp. indica	C3H	2.69195e-31
c127077_g1	Sopen03g007470.2	Solanum pennellii	B3	1.77639e-08
c184590_g1	Do006942.1	Dichanthelium oligosanthes	bHLH	2.06744e-13
c255576_g1	PH01002606G0040	Phyllostachys heterocycla	HSF	8.8371e-48
c124692_g1	LOC_Os11g12360.1	Oryza sativa subsp. japonica	M-type_MADS	3.32615e-18
c127728_g1	ORUFI02G33610.1	Oryza rufipogon	E2F/DP	1.18633e-25
c139010_g1	NNU_016191-RA	Nelumbo nucifera	SBP	5.41447e-40
c137955_g1	mrna13356.1-v1.0-hybrid	Fragaria vesca	MIKC_MADS	9.24945e-163
c124962_g1	Sme2.5_05369.1_g00001.1	Solanum melongena	MYB_related	9.73067e-30
c131824_g2	Zmw_sc00532.1.g00310.1	Zoysia matrella	C2H2	9.19895e-53
c141181_g8	Peaxi162Scf00170g01227.1	Petunia axillaris	FAR1	8.99571e-108
c135824_g3	PSME_00029667-RA	Pseudotsuga menziesii	bHLH	2.44193e-10
c200656_g1	WALNUT_00014430-RA	Juglans regia	ZF-HD	8.73308e-20
c71264_g1	CCG000365.1	Populus euphratica	NAC	4.84084e-07
c185910_g1	Sme2.5_05369.1_g00001.1	Solanum melongena	MYB_related	2.7836e-16
c115461_g1	Sopen12g015990.1	Solanum pennellii	TCP	1.26145e-08
c127058_g1	PDK_30s1001281g002	Phoenix dactylifera	bHLH	4.32019e-23
c141929_g4	XP_010930280.1	Elaeis guineensis	FAR1	0
c134574_g2	442874	Selaginella moellendorffii	HRT-like	1.5063e-11
c203954_g1	Araip.E31CJ	Arachis ipaensis	bHLH	1.34622e-09
c135920_g2	Csa10g007600.1	Camelina sativa	bHLH	1.07224e-19
c271032_g1	PDK_30s1160841g001	Phoenix dactylifera	ARF	6.96927e-33
c230255_g1	Sopen12g015990.1	Solanum pennellii	TCP	7.9878e-32
c121388_g1	Mapoly0012s0190.1.p	Marchantia polymorpha	C3H	1.81192e-148
c268254_g1	Sme2.5_00044.1_g00032.1	Solanum melongena	B3	3.49854e-08
c134126_g6	Jcr4S05030.40	Jatropha curcas	MYB	2.23909e-37
c273614_g1	mrna30167.1-v1.0-hybrid	Fragaria vesca	GRAS	4.68135e-10
c150589_g1	Do009376.1	Dichanthelium oligosanthes	M-type_MADS	3.36114e-12
c244240_g1	Rsa1.0_00158.1_g00006.1	Raphanus sativus	SBP	7.29058e-06
c149845_g4	Lus10009558	Linum usitatissimum	MYB_related	7.36638e-16
c256226_g1	678360908	Utricularia gibba	B3	4.11875e-29
c124323_g3	XP_013639656.1	Brassica oleracea	NAC	5.22075e-11
c111420_g2	Sme2.5_05369.1_g00001.1	Solanum melongena	MYB_related	1.00445e-28
c141959_g2	AT4G12020.2	Arabidopsis thaliana	WRKY	1.5143e-63
c127071_g1	EMT03129	Aegilops tauschii	bHLH	9.98836e-11
c12032_g1	Sopen05g016700.1	Solanum pennellii	ZF-HD	2.18088e-09
c44439_g1	ONIVA04G19030.1	Oryza nivara	MYB	1.17712e-07
c102433_g3	Achn253811	Actinidia chinensis	bHLH	1.23719e-62
c31550_g1	FANhyb_rscf00000398.1.g00005.1	Fragaria x ananassa	G2-like	2.39645e-06
c146243_g3	Sme2.5_12391.1_g00003.1	Solanum melongena	G2-like	4.01735e-37
c266898_g1	Sopen12g015990.1	Solanum pennellii	TCP	1.5506e-07
c135950_g12	Sopen03g023670.1	Solanum pennellii	NAC	1.91145e-07
c153859_g1	XP_011072165.1	Sesamum indicum	LBD	5.44864e-17
c302672_g1	XP_010556248.1	Tarenaya hassleriana	ERF	1.67865e-06
c73212_g1	Sopen10g005940.1	Solanum pennellii	M-type_MADS	2.08822e-07
c20718_g1	Jcr4S05030.40	Jatropha curcas	MYB	3.88707e-12
c138559_g3	BGIOSGA023566-PA	Oryza sativa subsp. indica	C3H	2.51781e-14
c15801_g1	Lus10030581	Linum usitatissimum	bHLH	1.78729e-43
c258056_g1	GSVIVT01030085001	Vitis vinifera	NF-YB	1.84415e-12
c146422_g4	Achn335281	Actinidia chinensis	NAC	5.06475e-142
c288369_g1	Itr_sc000074.1_g00018.1	Ipomoea trifida	MIKC_MADS	7.16701e-12
c295947_g1	EMT28257	Aegilops tauschii	NAC	3.38559e-17
c210163_g1	GSVIVT01009293001	Vitis vinifera	AP2	9.23786e-38
c131924_g2	KN539461.1_FGP012	Oryza longistaminata	G2-like	3.03647e-74
c258742_g1	Tp57577_TGAC_v2_mRNA38618	Trifolium pratense	NAC	1.52555e-12
c129448_g1	Sopen09g001330.1	Solanum pennellii	G2-like	2.03079e-108
c144120_g1	Csa09g092790.1	Camelina sativa	BES1	1.29413e-12
c3886_g1	CCG021324.1	Populus euphratica	Trihelix	2.07026e-40
c149594_g8	XP_010556248.1	Tarenaya hassleriana	ERF	8.55766e-26
c240730_g1	Sme2.5_17281.1_g00001.1	Solanum melongena	NF-YC	2.09468e-13
c43602_g1	Brast02G011700.1.p	Brachypodium stacei	C3H	3.70706e-06
c119697_g1	Sme2.5_12621.1_g00001.1	Solanum melongena	BES1	1.57768e-25
c136834_g3	Sopen05g005700.1	Solanum pennellii	TCP	1.03861e-48
c137610_g1	Lus10007348	Linum usitatissimum	MYB_related	1.14655e-18
c144063_g1	CCG011654.1	Populus euphratica	C3H	7.4612e-134
c255058_g1	XP_010108531.1	Morus notabilis	bHLH	5.28267e-06
c124924_g2	MDP0000248927	Malus domestica	G2-like	3.99413e-18
c275703_g1	Sopen03g007470.1	Solanum pennellii	B3	5.35125e-12
c287302_g1	PSME_00046752-RA	Pseudotsuga menziesii	M-type_MADS	7.92118e-09
c126820_g1	Pp3c12_5150V3.1.p	Physcomitrella patens	BBR-BPC	2.34761e-65
c130208_g5	Sopen11g017580.1	Solanum pennellii	ERF	6.83268e-41
c256568_g1	Oropetium_20150105_18128A	Oropetium thomaeum	bHLH	8.93264e-31
c132380_g2	CCG032954.1	Populus euphratica	Whirly	9.00034e-13
c111498_g2	Araip.TBD1T	Arachis ipaensis	M-type_MADS	8.16594e-10
c83954_g1	Sopen11g017580.1	Solanum pennellii	ERF	4.79175e-19
c127530_g4	KZV28906.1	Dorcoceras hygrometricum	C2H2	1.01773e-40
c128431_g2	XP_010101635.1	Morus notabilis	bHLH	2.45097e-08
c240861_g1	BGIOSGA023566-PA	Oryza sativa subsp. indica	C3H	2.8088e-06
c149764_g2	Sopen12g015990.1	Solanum pennellii	TCP	1.80681e-09
c149899_g3	XP_011401233.1	Auxenochlorella protothecoides	CAMTA	9.06692e-25
c169125_g1	Lsa017014	Lactuca sativa	C2H2	9.26595e-13
c17113_g1	676775708	Sisymbrium irio	ERF	1.78321e-06
c112274_g1	mrna09125.1-v1.0-hybrid	Fragaria vesca	bHLH	8.95657e-23
c147312_g5	KZV46603.1	Dorcoceras hygrometricum	GRAS	2.5441e-28
c267747_g1	TRIUR3_01525-P1	Triticum urartu	C2H2	1.15963e-06
c141904_g4	Zmw_sc02343.1.g00060.1	Zoysia matrella	NAC	9.10501e-67
c148678_g1	Tp5g09000	Thellungiella parvula	NF-YB	8.02566e-07
c148712_g4	Dca46628.1	Dianthus caryophyllus	FAR1	2.01673e-14
c240341_g1	Migut.K01050.1.p	Mimulus guttatus	bHLH	2.96357e-12
c148386_g6	Phvul.002G126900.1	Phaseolus vulgaris	FAR1	3.14636e-55
c105272_g1	Sopen12g015990.1	Solanum pennellii	TCP	5.85417e-34
c102419_g2	Itr_sc000560.1_g00013.1	Ipomoea trifida	Nin-like	3.96174e-11
c132995_g2	Itr_sc002017.1_g00002.1	Ipomoea trifida	Trihelix	2.89184e-12
c135890_g1	Zmw_sc01355.1.g00120.1	Zoysia matrella	bHLH	3.97041e-10
c295820_g1	Gh_A13G0768	Gossypium hirsutum	bHLH	8.51593e-31
c214649_g1	Do007228.1	Dichanthelium oligosanthes	MYB	1.54489e-09
c141016_g3	Bv5_101120_supk.t1	Beta vulgaris	ERF	2.7529e-41
c148879_g10	Tp57577_TGAC_v2_mRNA31725	Trifolium pratense	WRKY	1.14042e-07
c238976_g1	Zmw_sc05456.1.g00030.1	Zoysia matrella	HSF	1.30703e-14
c298456_g1	Sme2.5_02145.1_g00004.1	Solanum melongena	Trihelix	7.27508e-09
c133077_g2	Thecc1EG029886t1	Theobroma cacao	HSF	4.62923e-88
c116264_g1	Sopen05g005700.1	Solanum pennellii	TCP	2.87474e-34
c175858_g1	mrna09125.1-v1.0-hybrid	Fragaria vesca	bHLH	3.38277e-09
c133089_g3	Do001279.1	Dichanthelium oligosanthes	bZIP	1.87483e-21
c219430_g1	KN539001.1_FGP003	Oryza longistaminata	NAC	2.64998e-16
c170868_g1	Sopen05g005700.1	Solanum pennellii	TCP	1.81759e-08
c17301_g1	XP_010094319.1	Morus notabilis	CAMTA	8.65853e-11
c239903_g1	kfl00164_0150	Klebsormidium flaccidum	ERF	2.63293e-07
c253408_g1	MDP0000259898	Malus domestica	MYB	6.67406e-21
c140040_g5	Sopen05g005700.1	Solanum pennellii	TCP	9.65899e-50
c110193_g1	XP_010556248.1	Tarenaya hassleriana	ERF	2.42527e-23
c285155_g1	mrna28104.1-v1.0-hybrid	Fragaria vesca	MYB_related	8.53339e-20
c143447_g2	XP_010094319.1	Morus notabilis	CAMTA	1.46761e-16
c112385_g2	mrna21668.1-v1.0-hybrid	Fragaria vesca	FAR1	3.69405e-160
c280693_g1	Itr_sc000159.1_g00052.1	Ipomoea trifida	LBD	3.38144e-07
c145873_g5	XP_010924870.1	Elaeis guineensis	C3H	5.58036e-27
c141682_g4	Sopen12g015990.1	Solanum pennellii	TCP	8.41736e-37
c140909_g3	KN538684.1_FGP011	Oryza longistaminata	MYB_related	1.65758e-19
c36124_g1	KZV46390.1	Dorcoceras hygrometricum	LBD	8.63759e-09
c119910_g2	Sopen11g017580.1	Solanum pennellii	ERF	1.53652e-11
c141782_g2	Cotton_A_16824_BGI-A2_v1.0	Gossypium arboreum	GRAS	3.76702e-50
c99683_g1	TRIUR3_32840-P1	Triticum urartu	S1Fa-like	2.84209e-35
c116779_g1	DCAR_016451	Daucus carota	MYB	2.52841e-176
c122053_g1	462883501	Eragrostis tef	ARR-B	2.47698e-06
c196870_g1	Niben101Scf00735g06023.1	Nicotiana benthamiana	C2H2	6.15752e-07
c136250_g3	Tp57577_TGAC_v2_mRNA31725	Trifolium pratense	WRKY	3.79796e-12
c142816_g3	EPS67213.1	Genlisea aurea	NAC	3.4391e-95
c126384_g2	Sopen06g019750.1	Solanum pennellii	M-type_MADS	7.56597e-12
c141281_g1	Sopen09g001330.1	Solanum pennellii	G2-like	3.57675e-72
c91379_g1	Jcr4S05030.40	Jatropha curcas	MYB	2.83041e-18
c238289_g1	PDK_30s667341g001	Phoenix dactylifera	Nin-like	4.57351e-33
c6057_g1	Sme2.5_05369.1_g00001.1	Solanum melongena	MYB_related	1.10084e-36
c119998_g1	XP_010937171.1	Elaeis guineensis	G2-like	7.28244e-66
c186839_g1	Cotton_A_09239_BGI-A2_v1.0	Gossypium arboreum	HB-other	3.09128e-08
c123518_g3	Vang05g09490.1	Vigna angularis	WRKY	2.94796e-11
c282936_g1	kfl00178_0140	Klebsormidium flaccidum	GATA	7.27434e-08
c145004_g3	Cotton_A_00736_BGI-A2_v1.0	Gossypium arboreum	bHLH	4.13095e-23
c149654_g4	Sopen03g007470.2	Solanum pennellii	B3	3.30569e-08
c188323_g1	Jcr4S06752.20	Jatropha curcas	FAR1	2.12326e-44
c114150_g1	XP_010094319.1	Morus notabilis	CAMTA	4.67888e-09
c116951_g1	Sp_057020_iign.t2	Spinacia oleracea	Trihelix	4.66632e-95
c235438_g1	Tp57577_TGAC_v2_mRNA34811	Trifolium pratense	bHLH	3.60632e-21
c135663_g8	Sme2.5_04709.1_g00010.1	Solanum melongena	Trihelix	2.53032e-47
c125802_g3	Sme2.5_17281.1_g00001.1	Solanum melongena	NF-YC	2.71315e-09
c88028_g1	KZV23174.1	Dorcoceras hygrometricum	C3H	1.70392e-10
c168391_g1	MLOC_58644.1	Hordeum vulgare	HD-ZIP	6.93996e-09
c148755_g2	Glyma.09G257700.5.p	Glycine max	MYB_related	1.92586e-11
c296496_g1	Sopen06g019750.1	Solanum pennellii	M-type_MADS	4.2117e-06
c143056_g3	Achn102611	Actinidia chinensis	CAMTA	2.15788e-13
c16260_g1	Niben101Scf00735g06023.1	Nicotiana benthamiana	C2H2	6.95074e-12
c132564_g1	Sopen05g005700.1	Solanum pennellii	TCP	8.76561e-26
c76461_g1	PH01000201G0710	Phyllostachys heterocycla	CAMTA	2.97942e-10
c169753_g1	WALNUT_00013191-RA	Juglans regia	NF-YB	3.59262e-22
c57395_g1	DCAR_006236	Daucus carota	B3	3.4997e-11
c289658_g1	Tp57577_TGAC_v2_mRNA8161	Trifolium pratense	MYB_related	1.26248e-10
c130994_g2	XP_015877124.1	Ziziphus jujuba	C3H	9.96771e-158
c244301_g1	462952672	Eragrostis tef	WRKY	3.61891e-10
c253100_g1	GSBRNA2T00136766001	Brassica napus	NAC	1.0568e-19
c137237_g1	XP_008245529.1	Prunus mume	E2F/DP	3.9169e-17
c169102_g1	FANhyb_rscf00000031.1.g00021.1	Fragaria x ananassa	ARR-B	1.25323e-06
c285662_g1	Rsa1.0_02878.1_g00005.1	Raphanus sativus	LBD	3.14511e-07
c74060_g1	Sme2.5_06080.1_g00001.1	Solanum melongena	Trihelix	8.00903e-19
c257348_g1	MDP0000497158	Malus domestica	C2H2	1.87149e-14
c169162_g1	678360908	Utricularia gibba	B3	1.1069e-06
c17783_g1	Jcr4S04772.20	Jatropha curcas	M-type_MADS	2.27153e-07
c195838_g1	MDP0000265619	Malus domestica	Nin-like	6.93093e-06
c298942_g1	Sp_057020_iign.t1	Spinacia oleracea	Trihelix	9.10192e-27
c130826_g1	Sopen11g017580.1	Solanum pennellii	ERF	3.26306e-24
c296941_g1	BGIOSGA023566-PA	Oryza sativa subsp. indica	C3H	2.60018e-09
c15457_g1	Sopen03g007470.1	Solanum pennellii	B3	4.36849e-19
c123029_g1	MDP0000220752	Malus domestica	FAR1	1.06808e-22
c286277_g1	Itr_sc000560.1_g00013.1	Ipomoea trifida	Nin-like	2.92679e-13
c113230_g2	Tp57577_TGAC_v2_mRNA34811	Trifolium pratense	bHLH	1.36776e-27
c37686_g1	Sme2.5_05369.1_g00001.1	Solanum melongena	MYB_related	2.07482e-15
c184381_g1	KN538845.1_FGP012	Oryza longistaminata	AP2	1.26091e-10
c180603_g1	Tp57577_TGAC_v2_mRNA34811	Trifolium pratense	bHLH	4.69843e-39
c204306_g1	PH01000020G0110	Phyllostachys heterocycla	NAC	3.49896e-07
c210455_g1	FANhyb_rscf00000005.1.g00021.1	Fragaria x ananassa	MYB_related	1.02594e-16
c143609_g2	Sme2.5_05369.1_g00001.1	Solanum melongena	MYB_related	6.06433e-17
c133497_g2	Achn175111	Actinidia chinensis	GRAS	2.62597e-41
c226361_g1	FANhyb_rscf00000362.1.g00002.1	Fragaria x ananassa	CPP	7.70858e-09
c201668_g1	Sme2.5_01196.1_g00006.1	Solanum melongena	STAT	8.71554e-17
c146129_g2	Pbr018420.1	Pyrus bretschneideri	TCP	6.81766e-17
c144837_g3	DCAR_016451	Daucus carota	MYB	4.55946e-12
c131260_g2	678347781	Utricularia gibba	GeBP	2.93608e-07
c143295_g1	NNU_015710-RA	Nelumbo nucifera	C3H	7.46043e-43
c156395_g1	OPUNC06G18860.1	Oryza punctata	G2-like	5.72196e-09
c130517_g3	Sopen12g015990.1	Solanum pennellii	TCP	0
c122458_g1	AA31G00726	Aethionema arabicum	STAT	8.44114e-12
c277045_g1	Sme2.5_10366.1_g00001.1	Solanum melongena	NF-YB	1.53792e-08
c288278_g1	Sopen03g007470.2	Solanum pennellii	B3	1.27031e-15
c147780_g1	Achn109391	Actinidia chinensis	WRKY	4.19467e-26
c167647_g1	Rsa1.0_01894.1_g00003.1	Raphanus sativus	WRKY	2.68053e-18
c233794_g1	Rsa1.0_00008.1_g00039.1	Raphanus sativus	HSF	7.93745e-11
c218771_g1	XP_010556248.1	Tarenaya hassleriana	ERF	1.21951e-18
c75900_g1	Itr_sc004419.1_g00003.1	Ipomoea trifida	NAC	4.26671e-10
c145761_g4	KFK41460.1	Arabis alpina	NAC	1.04323e-14
c143160_g2	GSMUA_Achr5P10740_001	Musa acuminata	LBD	3.3785e-08
c41678_g1	Sopen05g028040.1	Solanum pennellii	LBD	7.32129e-12
c148905_g3	MDP0000300795	Malus domestica	FAR1	2.4329e-19
c130993_g1	Zmw_sc01274.1.g00150.1	Zoysia matrella	Trihelix	1.79199e-42
c134092_g1	MDP0000321569	Malus domestica	RAV	1.0774e-07
c205864_g1	Sme2.5_06080.1_g00001.1	Solanum melongena	Trihelix	5.32166e-11
c229897_g1	EMT26392	Aegilops tauschii	FAR1	4.39613e-57
c118429_g2	PEQU_26160	Phalaenopsis equestris	G2-like	1.84731e-15
c136421_g6	Sp_073850_ixmz.t1	Spinacia oleracea	MYB_related	1.23414e-68
c146913_g2	XP_010099295.1	Morus notabilis	bHLH	7.26878e-112
c144548_g1	Sme2.5_00572.1_g00001.1	Solanum melongena	HD-ZIP	2.94094e-10
c138495_g2	kfl00029_0340	Klebsormidium flaccidum	C2H2	1.98668e-24
c125586_g1	Itr_sc000455.1_g00007.1	Ipomoea trifida	bZIP	4.09741e-15
c228906_g1	Araip.1TT3T	Arachis ipaensis	B3	5.43963e-19
c143254_g1	LOC_Os12g06010.1	Oryza sativa subsp. japonica	bZIP	9.57316e-07
c143559_g1	mrna09125.1-v1.0-hybrid	Fragaria vesca	bHLH	7.16112e-45
c119137_g1	Sopen06g019750.1	Solanum pennellii	M-type_MADS	4.29293e-08
c70974_g1	Rsa1.0_00158.1_g00006.1	Raphanus sativus	SBP	6.54913e-20
c116805_g1	Zosma150g00090.1	Zostera marina	FAR1	5.02032e-59
c143088_g6	XP_013639656.1	Brassica oleracea	NAC	9.05832e-14
c208879_g1	KHN26232.1	Glycine soja	B3	5.87797e-15
c146671_g2	Aco013131.1	Ananas comosus	DBB	8.62744e-11
c121292_g2	Sme2.5_16129.1_g00001.1	Solanum melongena	NF-YB	2.06034e-11
c232952_g1	889097	Arabidopsis lyrata	STAT	2.86633e-06
c125413_g2	XP_010931267.1	Elaeis guineensis	MYB	1.26504e-50
c144196_g7	Achn210521	Actinidia chinensis	B3	9.10489e-06
c126004_g1	Sopen05g005700.1	Solanum pennellii	TCP	9.77236e-18
c213289_g1	Itr_sc000455.1_g00007.1	Ipomoea trifida	bZIP	1.28406e-26
c132587_g1	Tp57577_TGAC_v2_mRNA19884	Trifolium pratense	GRAS	8.52172e-08
c143966_g2	Sme2.5_05369.1_g00001.1	Solanum melongena	MYB_related	2.69302e-21
c83513_g1	XP_010923684.1	Elaeis guineensis	MYB_related	7.26543e-28
c172601_g1	678365117	Utricularia gibba	bZIP	5.86337e-17
c142107_g2	Aco013131.1	Ananas comosus	DBB	0
c128291_g1	Bathy04g02730	Bathycoccus prasinos	C2H2	1.56469e-22
c268634_g1	Csa09g009740.1	Camelina sativa	HSF	7.07327e-10
c242133_g1	Sopen05g028040.1	Solanum pennellii	LBD	1.61112e-30
c126414_g1	mrna09127.1-v1.0-hybrid	Fragaria vesca	NAC	2.98318e-17
c145534_g1	PH01000020G0110	Phyllostachys heterocycla	NAC	5.19028e-31
c59151_g1	Tp57577_TGAC_v2_mRNA25786	Trifolium pratense	WRKY	6.77681e-07
c148826_g1	Sopen06g019750.1	Solanum pennellii	M-type_MADS	2.1949e-60
c105427_g1	Itr_sc000772.1_g00020.1	Ipomoea trifida	FAR1	2.488e-61
c77358_g1	LOC_Os05g25600.1	Oryza sativa subsp. japonica	HB-other	2.26576e-13
c128445_g1	GSMUA_Achr6P04510_001	Musa acuminata	GATA	9.48274e-14
c109166_g1	Sopen03g023670.1	Solanum pennellii	NAC	4.95645e-10
c186925_g1	Sme2.5_06000.1_g00003.1	Solanum melongena	MYB_related	9.53175e-08
c180546_g1	SapurV1A.2674s0010.2.p	Salix purpurea	Trihelix	1.91034e-26
c145772_g3	XP_010927413.1	Elaeis guineensis	ARF	1.54642e-65
c143619_g5	Han006117	Helianthus annuus	NAC	2.41869e-88
c12913_g1	Bv5_101120_supk.t1	Beta vulgaris	ERF	2.08023e-13
c267535_g1	Gorai.003G063900.1	Gossypium raimondii	Nin-like	8.76494e-08
c141271_g4	AA31G00555	Aethionema arabicum	CO-like	6.09487e-82
c204614_g1	Achn335281	Actinidia chinensis	NAC	3.56029e-18
c142244_g3	XP_011077930.1	Sesamum indicum	bZIP	1.25609e-55
c189817_g1	FANhyb_rscf00000253.1.g00010.1	Fragaria x ananassa	BBR-BPC	1.43953e-30
c104387_g2	Sopen12g015990.1	Solanum pennellii	TCP	1.94309e-71
c122511_g1	Do016431.1	Dichanthelium oligosanthes	ERF	2.23158e-33
c140905_g2	Pbr002083.1	Pyrus bretschneideri	ERF	4.3635e-84
c150884_g3	Sopen12g015990.1	Solanum pennellii	TCP	0
c139434_g3	Rsa1.0_01633.1_g00001.1	Raphanus sativus	B3	1.80013e-100
c166166_g1	Itr_sc000361.1_g00018.1	Ipomoea trifida	LBD	5.0797e-11
c81223_g1	XP_010556248.1	Tarenaya hassleriana	ERF	2.44235e-24
c169223_g1	Sme2.5_17281.1_g00001.1	Solanum melongena	NF-YC	3.50506e-07
c59610_g1	Sopen11g017580.1	Solanum pennellii	ERF	1.09083e-35
c138186_g4	XP_010921758.1	Elaeis guineensis	C3H	5.9403e-115
c149507_g2	SMil_00015437-RA_Salv	Salvia miltiorrhiza	LBD	0
c145726_g3	RrC2480_p5	Raphanus raphanistrum	HSF	2.65876e-17
c125744_g2	Rsa1.0_01633.1_g00001.1	Raphanus sativus	B3	3.56976e-73
c75305_g1	Sopen12g015990.1	Solanum pennellii	TCP	1.12489e-42
c137533_g1	LOC_Os12g06010.1	Oryza sativa subsp. japonica	bZIP	5.72301e-27
c149420_g6	Sopen11g017580.1	Solanum pennellii	ERF	3.856e-10
c101999_g1	Sevir.9G255600.1.p	Setaria viridis	C2H2	3.66355e-17
c120217_g1	DCAR_000539	Daucus carota	B3	7.17066e-10
c294888_g1	KN539456.1_FGP007	Oryza longistaminata	MYB_related	2.02996e-13
c219670_g1	Peinf101Scf01093g11002.1	Petunia inflata	bHLH	2.66094e-27
c129940_g1	Sopen01g037580.1	Solanum pennellii	G2-like	5.60139e-09
c135165_g2	Sopen12g015990.1	Solanum pennellii	TCP	1.72886e-11
c82384_g1	Sopen12g015990.1	Solanum pennellii	TCP	2.02968e-58
c70900_g1	Sopen00g003940.1	Solanum pennellii	B3	6.20435e-27
c115529_g1	Gh_D02G0276	Gossypium hirsutum	GRAS	6.30842e-15
c292377_g1	Zjn_sc00043.1.g04330.1.am.mk	Zoysia japonica	ERF	5.11256e-10
c126269_g1	Sopen12g015990.1	Solanum pennellii	TCP	7.835e-33
c195560_g1	LOC_Os12g06010.1	Oryza sativa subsp. japonica	bZIP	1.07512e-13
c219083_g1	MLOC_76441.1	Hordeum vulgare	WRKY	3.44765e-46
c144591_g2	XP_010936940.1	Elaeis guineensis	AP2	1.36085e-23
c23400_g1	Sopen09g021360.1	Solanum pennellii	HD-ZIP	6.50657e-37
c65001_g1	Ote100213510051	Ocimum tenuiflorum	LSD	2.33405e-18
c111959_g2	Sopen05g028040.1	Solanum pennellii	LBD	3.54319e-11
c249904_g1	OMERI11G10370.1	Oryza meridionalis	C2H2	2.54959e-06
c134596_g1	MDP0000302984	Malus domestica	MYB	1.33372e-06
c80592_g1	Sopen09g021360.1	Solanum pennellii	HD-ZIP	4.92122e-33
c45771_g1	Jcr4S05030.40	Jatropha curcas	MYB	2.04471e-28
c79997_g1	XP_016440619.1	Nicotiana tabacum	C3H	1.70398e-19
c116921_g2	Sopen09g021360.1	Solanum pennellii	HD-ZIP	9.15286e-23
c142738_g2	Kaladp0839s0004.1.p	Kalanchoe laxiflora	ERF	4.5202e-30
c138587_g4	XP_010920047.1	Elaeis guineensis	WRKY	1.09884e-100
c121782_g1	Potri.016G025800.1	Populus trichocarpa	GRAS	1.73271e-09
c140304_g2	MDP0000265619	Malus domestica	Nin-like	2.7551e-60
c147535_g1	Sopen08g002450.1	Solanum pennellii	B3	6.06552e-20
c134336_g1	EPS71573.1	Genlisea aurea	bZIP	8.47119e-60
c139762_g1	Sme2.5_00096.1_g00018.1	Solanum melongena	NAC	9.69494e-31
c205957_g1	Rsa1.0_01894.1_g00003.1	Raphanus sativus	WRKY	1.56909e-08
c221355_g1	Rsa1.0_01894.1_g00003.1	Raphanus sativus	WRKY	1.57481e-21
c56458_g1	Rsa1.0_00145.1_g00025.1	Raphanus sativus	MYB	1.70496e-07
c241727_g1	XP_010108531.1	Morus notabilis	bHLH	3.8664e-08
c259352_g1	GSVIVT01007832001	Vitis vinifera	E2F/DP	1.80673e-11
c280592_g1	Traes_2BL_A36519520.2	Triticum aestivum	ZF-HD	3.66846e-20
c164020_g1	GSVIVT01004860001	Vitis vinifera	CAMTA	2.2791e-10
c149076_g1	XP_010095198.1	Morus notabilis	ERF	1.22829e-09
c137262_g1	TRIUR3_19080-P1	Triticum urartu	B3	0
c114715_g1	MDP0000294614	Malus domestica	NAC	1.46021e-28
c8089_g1	Lus10033562	Linum usitatissimum	bHLH	8.42019e-10
c101435_g1	676763678	Sisymbrium irio	GRAS	1.65088e-31
c93334_g1	Itr_sc000211.1_g00015.1	Ipomoea trifida	NF-YA	6.83236e-06
c135579_g5	Sme2.5_02145.1_g00004.1	Solanum melongena	Trihelix	1.15809e-30
c229493_g1	Do006942.1	Dichanthelium oligosanthes	bHLH	1.12573e-09
c142860_g1	Sopen06g019750.1	Solanum pennellii	M-type_MADS	2.78559e-08
c142399_g1	Cotton_A_14075_BGI-A2_v1.0	Gossypium arboreum	bHLH	4.67641e-28
c148849_g3	PK03054.1	Cannabis sativa	HD-ZIP	2.85529e-134
c298612_g1	Sopen05g028040.1	Solanum pennellii	LBD	9.17122e-08
c65635_g1	XP_010556248.1	Tarenaya hassleriana	ERF	7.83006e-09
c69550_g1	Sopen00g003940.1	Solanum pennellii	B3	2.16627e-10
c217183_g1	FANhyb_rscf00000019.1.g00014.1	Fragaria x ananassa	YABBY	7.71537e-31
c212524_g1	Achn144111	Actinidia chinensis	bHLH	6.57329e-59
c305374_g1	Jcr4S05030.40	Jatropha curcas	MYB	2.18184e-18
c255106_g1	FANhyb_rscf00000253.1.g00010.1	Fragaria x ananassa	BBR-BPC	4.13504e-12
c147866_g1	Zpz_sc00130.1.g00590.1.am.mk	Zoysia pacifica	NAC	5.22415e-16
c266217_g1	LOC_Os04g22990.1	Oryza sativa subsp. japonica	FAR1	1.35259e-07
c97848_g1	XP_010106034.1	Morus notabilis	NAC	1.9423e-06
c301051_g1	MDP0000306498	Malus domestica	EIL	1.35682e-10
c142939_g1	Sopen09g001330.1	Solanum pennellii	G2-like	6.19198e-91
c131129_g3	Sopen09g021360.1	Solanum pennellii	HD-ZIP	1.04416e-18
c139041_g4	Sme2.5_05369.1_g00001.1	Solanum melongena	MYB_related	2.85328e-15
c105068_g1	PDK_30s1044831g002	Phoenix dactylifera	G2-like	2.19115e-08
c79846_g1	Sopen03g023670.1	Solanum pennellii	NAC	1.77396e-19
c255600_g1	405683	Selaginella moellendorffii	G2-like	2.55199e-21
c8668_g1	Sme2.5_00169.1_g00018.1	Solanum melongena	bHLH	8.54829e-17
c215229_g1	LOC_Os05g09630.1	Oryza sativa subsp. japonica	HB-other	1.84017e-10
c283899_g1	FANhyb_rscf00000010.1.g00028.1	Fragaria x ananassa	MYB	2.46414e-16
c145020_g8	Vang10g03030.1	Vigna angularis	TCP	5.46274e-11
c306233_g1	Do020719.1	Dichanthelium oligosanthes	bHLH	5.8062e-12
c274818_g1	MDP0000497158	Malus domestica	C2H2	1.06336e-15
c133119_g4	RrC7901_p1	Raphanus raphanistrum	GeBP	8.51581e-12
c208598_g1	Ote100259270021	Ocimum tenuiflorum	C3H	8.43506e-11
c139127_g5	DCAR_003527	Daucus carota	bHLH	7.87775e-77
c116944_g2	676727980	Sisymbrium irio	B3	4.51762e-97
c134600_g3	Araip.8FI38	Arachis ipaensis	ARF	5.12562e-11
c20839_g1	FANhyb_rscf00000253.1.g00010.1	Fragaria x ananassa	BBR-BPC	1.73179e-08
c44177_g1	Itr_sc000455.1_g00007.1	Ipomoea trifida	bZIP	3.59097e-72
c148850_g1	678452482	Utricularia gibba	WRKY	5.02601e-16
c217227_g1	Sopen02g006770.1	Solanum pennellii	NF-YA	6.35375e-65
c150210_g4	Sopen12g015990.1	Solanum pennellii	TCP	1.58836e-68
c145261_g1	XP_010556248.1	Tarenaya hassleriana	ERF	1.8781e-40
c52900_g1	Sopen03g007470.2	Solanum pennellii	B3	3.2436e-28
c143248_g3	Sme2.5_01070.1_g00005.1	Solanum melongena	C2H2	1.17863e-20
c126964_g1	CCG003148.1	Populus euphratica	EIL	6.51716e-27
c139213_g3	Oropetium_20150105_16901A	Oropetium thomaeum	B3	1.04145e-85
c147943_g3	420183	Selaginella moellendorffii	Trihelix	3.39612e-34
c229259_g1	Sopen05g028040.1	Solanum pennellii	LBD	1.04734e-19
c138994_g5	Cotton_A_07948_BGI-A2_v1.0	Gossypium arboreum	BBR-BPC	0
c48677_g1	Sme2.5_02214.1_g00007.1	Solanum melongena	GRAS	9.31305e-07
c15742_g1	Rsa1.0_05821.1_g00001.1	Raphanus sativus	GRAS	1.69482e-65
c232714_g1	KHN09737.1	Glycine soja	TALE	3.68517e-27
c138194_g2	676755576	Sisymbrium irio	bHLH	7.28304e-113
c247111_g1	mrna16655.1-v1.0-hybrid	Fragaria vesca	MYB	3.81275e-12
c176588_g1	LOC_Os12g06010.1	Oryza sativa subsp. japonica	bZIP	2.38478e-28
c148549_g2	PEQU_26160	Phalaenopsis equestris	G2-like	1.30707e-12
c142592_g1	MDP0000242456	Malus domestica	B3	1.90381e-106
c241386_g1	Gorai.N017200.3	Gossypium raimondii	MIKC_MADS	1.62847e-104
c191415_g1	EMT26392	Aegilops tauschii	FAR1	2.73035e-30
c7291_g1	Sopen02g025440.1	Solanum pennellii	G2-like	6.3281e-10
c99376_g1	XP_010915633.1	Elaeis guineensis	NAC	3.07671e-56
c148878_g1	Aco009877.1	Ananas comosus	WRKY	2.08321e-85
c139724_g2	LOC_Os10g14040.1	Oryza sativa subsp. japonica	FAR1	2.93387e-10
c116253_g2	XP_010556248.1	Tarenaya hassleriana	ERF	5.93764e-52
c125255_g2	Rsa1.0_01019.1_g00002.1	Raphanus sativus	B3	3.35402e-07
c68228_g1	PDK_30s1160841g001	Phoenix dactylifera	ARF	8.73534e-16
c209876_g1	Lus10043264	Linum usitatissimum	YABBY	1.03047e-35
c63761_g1	61072	Micromonas sp. RCC299	MYB_related	7.10193e-06
c71915_g1	FANhyb_rscf00000233.1.g00002.1	Fragaria x ananassa	GATA	5.7386e-18
c145288_g3	Aco013131.1	Ananas comosus	DBB	6.28201e-121
c79641_g1	MDP0000428265	Malus domestica	NAC	4.48049e-23
c136775_g1	Sme2.5_05369.1_g00001.1	Solanum melongena	MYB_related	1.02477e-16
c75793_g1	PH01000201G0710	Phyllostachys heterocycla	CAMTA	7.36994e-17
c140153_g2	Csa14g037510.1	Camelina sativa	M-type_MADS	1.53999e-14
c131217_g5	XP_010101635.1	Morus notabilis	bHLH	5.35472e-16
c126397_g1	Sopen11g017580.1	Solanum pennellii	ERF	2.68031e-34
c256773_g1	estExt_fgenesh1_pg.C_Chr_06.00010275	Ostreococcus tauri	C3H	2.91273e-12
c138565_g2	Csa18g036040.1	Camelina sativa	bHLH	0
c303406_g1	Sme2.5_02145.1_g00004.1	Solanum melongena	Trihelix	1.98462e-25
c138285_g1	XP_013601330.1	Brassica oleracea	ERF	4.90461e-47
c287854_g1	FANhyb_rscf00000010.1.g00028.1	Fragaria x ananassa	MYB	1.29955e-45
c134980_g2	XP_010103855.1	Morus notabilis	bZIP	8.75279e-110
c280646_g1	AT1G64100.2	Arabidopsis thaliana	NAC	4.8221e-15
c131128_g2	Sopen09g021360.1	Solanum pennellii	HD-ZIP	1.18613e-28
c139208_g1	676720782	Sisymbrium irio	FAR1	4.94347e-22
c135485_g1	Do009376.1	Dichanthelium oligosanthes	M-type_MADS	4.47544e-11
c146075_g3	Sopen12g015990.1	Solanum pennellii	TCP	8.66622e-101
c146372_g7	Sopen06g019750.1	Solanum pennellii	M-type_MADS	1.6715e-11
c34258_g1	Sopen12g015990.1	Solanum pennellii	TCP	4.97108e-07
c110761_g1	Sopen06g019750.1	Solanum pennellii	M-type_MADS	4.24241e-31
c140940_g1	Pbr039133.1	Pyrus bretschneideri	AP2	3.14093e-23
c114911_g1	Vang01g01860.1	Vigna angularis	ARF	1.18495e-08
c139044_g1	Jcr4S05030.40	Jatropha curcas	MYB	5.61896e-37
c84340_g1	MDP0000304904	Malus domestica	TCP	1.41085e-07
c131576_g1	Bv5_101120_supk.t1	Beta vulgaris	ERF	3.05066e-146
c143537_g1	Sphfalx0123s0052.2.p	Sphagnum fallax	SBP	9.55955e-39
c146515_g1	PSME_00046752-RA	Pseudotsuga menziesii	M-type_MADS	3.72009e-08
c104210_g1	RrC1570_p1	Raphanus raphanistrum	bHLH	3.23503e-138
c139265_g1	Zpz_sc01105.1.g00140.1.sm.mk	Zoysia pacifica	FAR1	3.29737e-14
c142261_g4	Sopen11g017580.1	Solanum pennellii	ERF	7.38278e-09
c31322_g1	Achn114091	Actinidia chinensis	Trihelix	5.32746e-25
c81680_g1	XP_010094319.1	Morus notabilis	CAMTA	1.07078e-14
c132418_g2	Sp_057020_iign.t2	Spinacia oleracea	Trihelix	2.38928e-41
c197465_g1	Sopen05g016700.1	Solanum pennellii	ZF-HD	1.22184e-38
c59102_g1	Jcr4S05030.40	Jatropha curcas	MYB	4.73136e-58
c126985_g2	FANhyb_rscf00001203.1.g00002.1	Fragaria x ananassa	LBD	2.44836e-13
c150627_g2	676775032	Sisymbrium irio	NAC	1.29198e-55
c292762_g1	NNU_008604-RA	Nelumbo nucifera	MYB_related	1.72408e-13
c129739_g1	Aqcoe1G227500.1.p	Aquilegia coerulea	Dof	9.13401e-10
c128925_g1	Zjn_sc00020.1.g02760.1.am.mk	Zoysia japonica	MYB_related	2.25994e-12
c160886_g1	Itr_sc001764.1_g00003.1	Ipomoea trifida	MYB_related	3.74778e-21
c178941_g1	XP_016491803.1	Nicotiana tabacum	LBD	2.16072e-13
c30635_g1	Sopen00g003940.1	Solanum pennellii	B3	1.09969e-08
c200628_g1	Sopen06g019750.1	Solanum pennellii	M-type_MADS	2.6409e-12
c149688_g1	Cc10_g03650	Coffea canephora	G2-like	1.45601e-52
c287277_g1	PSME_00017701-RA	Pseudotsuga menziesii	M-type_MADS	4.48021e-35
c138342_g3	MDP0000449389	Malus domestica	M-type_MADS	5.73773e-51
c139747_g3	Sopen05g005700.1	Solanum pennellii	TCP	1.14034e-23
c291048_g1	Sme2.5_02145.1_g00004.1	Solanum melongena	Trihelix	1.00719e-18
c132365_g5	GSMUA_Achr6P31580_001	Musa acuminata	NAC	6.15765e-13
c259794_g1	Tp57577_TGAC_v2_mRNA31725	Trifolium pratense	WRKY	2.70457e-10
c134280_g3	XP_013639656.1	Brassica oleracea	NAC	5.14493e-21
c129064_g2	Tp57577_TGAC_v2_mRNA9954	Trifolium pratense	E2F/DP	3.27766e-21
c137655_g3	GSMUA_Achr1P26400_001	Musa acuminata	bZIP	1.795e-24
c74050_g1	Do010392.1	Dichanthelium oligosanthes	bHLH	6.92776e-06
c96152_g1	Sopen05g005700.1	Solanum pennellii	TCP	9.31382e-29
c290084_g1	Sopen06g019750.1	Solanum pennellii	M-type_MADS	2.77034e-06
c135537_g1	Sp_073850_ixmz.t1	Spinacia oleracea	MYB_related	1.60231e-32
c8909_g1	Gh_D02G0276	Gossypium hirsutum	GRAS	3.61908e-11
c135359_g6	Sopen12g015990.1	Solanum pennellii	TCP	3.95461e-32
c191032_g1	Tp57577_TGAC_v2_mRNA34811	Trifolium pratense	bHLH	6.67084e-35
c140600_g2	GRMZM2G462417_P01	Zea mays	ZF-HD	2.39724e-12
c231262_g1	LPERR01G09130.1	Leersia perrieri	C3H	7.70515e-36
c128171_g1	Sopen12g015990.1	Solanum pennellii	TCP	6.52605e-23
c77470_g1	PH01001113G0580	Phyllostachys heterocycla	MIKC_MADS	8.06592e-19
c287763_g1	GSBRNA2T00076451001	Brassica napus	C2H2	3.9642e-06
c141002_g1	FANhyb_rscf00000379.1.g00008.1	Fragaria x ananassa	bZIP	5.742e-93
c138231_g4	Niben101Scf00735g06023.1	Nicotiana benthamiana	C2H2	2.6948e-16
c144715_g1	Aco013131.1	Ananas comosus	DBB	2.62906e-163
c122797_g1	MDP0000318339	Malus domestica	FAR1	6.28707e-12
c147903_g2	RrC12045_p1	Raphanus raphanistrum	G2-like	1.8761e-107
c128816_g1	Achn005241	Actinidia chinensis	LBD	3.84621e-53
c114940_g1	Sopen05g016700.1	Solanum pennellii	ZF-HD	1.45625e-22
c48709_g1	Sopen05g005700.1	Solanum pennellii	TCP	1.27704e-07
c131551_g1	PH01001229G0260	Phyllostachys heterocycla	MYB	4.67592e-46
c83278_g1	Sopen09g021360.1	Solanum pennellii	HD-ZIP	3.23315e-26
c141882_g1	Aradu.FNR52	Arachis duranensis	ARF	6.68196e-66
c145658_g3	OGLUM01G41620.1	Oryza glumaepatula	MYB_related	5.88086e-32
c225632_g1	Sopen12g015990.1	Solanum pennellii	TCP	4.67826e-32
c125495_g1	PEQU_21655	Phalaenopsis equestris	HSF	8.09436e-27
c267515_g1	Pavir.7NG095000.1.p	Panicum virgatum	WRKY	1.13233e-48
c86946_g1	evm.model.supercontig_12.156	Carica papaya	NAC	3.00125e-35
c149952_g1	Lus10043264	Linum usitatissimum	YABBY	2.75071e-17
c140886_g4	mrna09125.1-v1.0-hybrid	Fragaria vesca	bHLH	3.56962e-151
c254886_g1	ORUFI02G33610.1	Oryza rufipogon	E2F/DP	7.67602e-07
c149468_g1	Tp57577_TGAC_v2_mRNA33215	Trifolium pratense	bHLH	7.28296e-76
c142825_g3	Sopen06g019750.1	Solanum pennellii	M-type_MADS	1.5593e-11
c112538_g1	Sopen12g015990.1	Solanum pennellii	TCP	7.73863e-57
c174983_g1	Sopen12g015990.1	Solanum pennellii	TCP	4.57268e-29
c149982_g5	Sopen12g015990.1	Solanum pennellii	TCP	7.45967e-56
c17451_g1	Rsa1.0_00145.1_g00025.1	Raphanus sativus	MYB	6.32127e-28
c139753_g1	Bathy01g06140	Bathycoccus prasinos	C2H2	1.16184e-17
c135906_g1	Lus10040166	Linum usitatissimum	GRAS	8.63086e-127
c89675_g1	Sopen12g015990.1	Solanum pennellii	TCP	2.5695e-20
c148927_g1	XP_009771234.1	Nicotiana sylvestris	ERF	3.94187e-11
c258956_g1	Sopen11g017580.1	Solanum pennellii	ERF	5.55801e-35
c116214_g2	XP_010556248.1	Tarenaya hassleriana	ERF	2.09443e-15
c133617_g1	Vang01g01860.1	Vigna angularis	ARF	8.52144e-49
c151207_g1	Sopen12g030120.1	Solanum pennellii	bHLH	6.46892e-20
c281648_g1	mrna24052.1-v1.0-hybrid	Fragaria vesca	B3	3.04456e-36
c143904_g2	KZV16017.1	Dorcoceras hygrometricum	CO-like	5.4892e-07
c263600_g1	Sp_046550_watp.t1	Spinacia oleracea	MYB	3.44479e-33
c115770_g1	Sopen05g016700.1	Solanum pennellii	ZF-HD	5.51052e-17
c147975_g2	Gh_A09G0861	Gossypium hirsutum	ERF	3.95437e-38
c53759_g1	Sopen10g005940.1	Solanum pennellii	M-type_MADS	6.0764e-06
c222064_g1	Sopen12g015990.1	Solanum pennellii	TCP	4.01866e-43
c126497_g1	FANhyb_rscf00000373.1.g00002.1	Fragaria x ananassa	C3H	7.25444e-65
c131498_g6	DCAR_006236	Daucus carota	B3	1.56183e-45
c139847_g1	XP_010930149.1	Elaeis guineensis	bHLH	8.09214e-75
c190432_g1	Itr_sc000795.1_g00005.1	Ipomoea trifida	ERF	2.60435e-10
c117448_g1	676773852	Sisymbrium irio	M-type_MADS	2.06808e-74
c135072_g4	PEQU_30391	Phalaenopsis equestris	bHLH	2.606e-21
c299342_g1	Achn219111	Actinidia chinensis	NAC	3.62612e-08
c121557_g2	Jcr4S04772.20	Jatropha curcas	M-type_MADS	4.66009e-06
c133089_g2	Do001279.1	Dichanthelium oligosanthes	bZIP	4.17103e-81
c217701_g1	MDP0000497158	Malus domestica	C2H2	1.05978e-16
c49227_g1	Tp57577_TGAC_v2_mRNA19892	Trifolium pratense	ERF	1.139e-06
c147036_g7	XP_010556248.1	Tarenaya hassleriana	ERF	1.48149e-16
c208783_g1	XP_008245529.1	Prunus mume	E2F/DP	2.14639e-08
c49750_g1	TRIUR3_11943-P1	Triticum urartu	ERF	6.34688e-14
c139721_g3	Sopen06g019750.1	Solanum pennellii	M-type_MADS	4.97971e-06
c140093_g1	mrna27137.1-v1.0-hybrid	Fragaria vesca	STAT	1.33558e-55
c148118_g2	XP_016511122.1	Nicotiana tabacum	bHLH	4.10005e-17
c114954_g1	XP_010933897.1	Elaeis guineensis	ERF	2.41953e-47
c218970_g1	Zmw_sc00055.1.g00420.1	Zoysia matrella	NF-YA	5.98565e-10
c140116_g3	Sopen05g028040.1	Solanum pennellii	LBD	3.79127e-14
c183128_g1	PDK_30s882641g001	Phoenix dactylifera	TCP	1.84992e-16
c107799_g1	Pbr019774.1	Pyrus bretschneideri	MYB_related	1.44909e-10
c145963_g8	Aco005756.1	Ananas comosus	LBD	7.96878e-21
c254694_g1	Do022005.1	Dichanthelium oligosanthes	bZIP	5.12739e-17
c112319_g1	OGLUM11G02060.1	Oryza glumaepatula	NAC	2.17524e-08
c235315_g1	EMT28005	Aegilops tauschii	MYB_related	7.55832e-19
c171866_g1	Lus10040166	Linum usitatissimum	GRAS	4.99526e-06
c128841_g1	Achn116231	Actinidia chinensis	ARF	2.68693e-97
c136998_g3	Itr_sc001125.1_g00006.1	Ipomoea trifida	FAR1	1.27484e-12
c141281_g4	Sopen09g001330.1	Solanum pennellii	G2-like	4.92472e-22
c280284_g1	XP_010090639.1	Morus notabilis	CAMTA	1.19213e-08
c92712_g1	PSME_00045944-RA	Pseudotsuga menziesii	MYB	4.72501e-08
c142865_g1	LOC_Os08g09810.1	Oryza sativa subsp. japonica	WRKY	3.95436e-10
c140704_g3	Sopen03g023670.1	Solanum pennellii	NAC	2.5203e-12
c271307_g1	Sopen05g005700.1	Solanum pennellii	TCP	1.8722e-25
c251759_g1	OMERI11G10370.1	Oryza meridionalis	C2H2	7.05219e-11
c179503_g1	Sopen05g016700.1	Solanum pennellii	ZF-HD	4.50878e-06
c149834_g3	KN539116.1_FGP007	Oryza longistaminata	MYB_related	1.73596e-18
c153078_g1	MDP0000428265	Malus domestica	NAC	2.2656e-27
c129143_g1	FANhyb_rscf00000373.1.g00002.1	Fragaria x ananassa	C3H	7.1081e-12
c150509_g3	cra_locus_5337_iso_4	Catharanthus roseus	TALE	6.07586e-29
c147699_g1	GSMUA_Achr11P17710_001	Musa acuminata	Trihelix	1.1666e-20
c144102_g5	MDP0000321569	Malus domestica	RAV	8.49091e-12
c141605_g2	Oropetium_20150105_15333A	Oropetium thomaeum	MYB	1.90827e-06
c131249_g7	Itr_sc004419.1_g00003.1	Ipomoea trifida	NAC	2.8683e-32
c139928_g12	LOC_Os04g22990.1	Oryza sativa subsp. japonica	FAR1	2.30973e-26
c115929_g1	Sopen12g015990.1	Solanum pennellii	TCP	6.05911e-41
c139488_g4	Csa00441s040.1	Camelina sativa	GeBP	4.08729e-49
c138964_g3	OGLUM12G01270.1	Oryza glumaepatula	WRKY	7.41123e-45
c84955_g1	Rsa1.0_01603.1_g00007.1	Raphanus sativus	NAC	5.10673e-20
c172314_g1	Rsa1.0_01791.1_g00001.1	Raphanus sativus	GRAS	8.29271e-06
c210247_g1	KZV34808.1	Dorcoceras hygrometricum	GRAS	1.63519e-07
c119738_g2	Sopen12g015990.1	Solanum pennellii	TCP	4.19807e-15
c273745_g1	Do007746.1	Dichanthelium oligosanthes	bHLH	2.86593e-24
c45569_g1	Sopen06g019750.1	Solanum pennellii	M-type_MADS	1.9806e-35
c150713_g1	XP_013619086.1	Brassica oleracea	C2H2	1.29213e-06
c296042_g1	Tp1g05870	Thellungiella parvula	MYB_related	2.42781e-16
c146839_g2	estExt_fgenesh3_pg.C_130070	Chlorella variabilis NC64A	SBP	1.56034e-15
c211173_g1	LOC_Os12g06010.1	Oryza sativa subsp. japonica	bZIP	5.96036e-06
c131619_g4	XP_010101635.1	Morus notabilis	bHLH	7.52336e-10
c83783_g1	Sopen12g015990.1	Solanum pennellii	TCP	2.21804e-18
c77047_g1	Sme2.5_01171.1_g00003.1	Solanum melongena	bHLH	4.28949e-11
c148661_g3	Zmw_sc02382.1.g00020.1	Zoysia matrella	bHLH	4.89001e-10
c82279_g1	Achn302621	Actinidia chinensis	BES1	1.75784e-12
c149472_g1	MDP0000270344	Malus domestica	BES1	0
c5624_g1	Sopen06g019750.1	Solanum pennellii	M-type_MADS	1.09547e-08
c155648_g1	TRIUR3_07775-P1	Triticum urartu	MYB_related	1.74696e-06
c145360_g5	XP_012571593.1	Cicer arietinum	MYB_related	8.97365e-121
c144236_g7	Rsa1.0_01894.1_g00003.1	Raphanus sativus	WRKY	1.31766e-27
c44942_g1	Sopen12g015990.1	Solanum pennellii	TCP	2.13602e-14
c120764_g1	Jcr4S00112.240	Jatropha curcas	GRAS	2.58374e-24
c138891_g2	CCG015645.1	Populus euphratica	TALE	1.72552e-07
c3971_g1	PDK_30s988751g003	Phoenix dactylifera	WOX	3.77257e-17
c128251_g1	Zmw_sc00532.1.g00310.1	Zoysia matrella	C2H2	4.14489e-31
c61112_g1	Itr_sc000888.1_g00006.1	Ipomoea trifida	C3H	5.95507e-08
c144694_g4	XP_013614924.1	Brassica oleracea	MYB_related	4.22617e-08
c868_g1	LOC_Os12g06010.1	Oryza sativa subsp. japonica	bZIP	1.59334e-06
c122614_g3	Rsa1.0_01791.1_g00001.1	Raphanus sativus	GRAS	2.11741e-30
c103004_g1	Sme2.5_05369.1_g00001.1	Solanum melongena	MYB_related	8.21949e-07
c60137_g1	XP_008245529.1	Prunus mume	E2F/DP	5.73908e-13
c146475_g4	Csa09g092790.1	Camelina sativa	BES1	1.49318e-10
c140587_g4	Zpz_sc00083.1.g00290.1.am.mk	Zoysia pacifica	Dof	1.84467e-32
c149280_g3	Gh_D09G0883	Gossypium hirsutum	ERF	6.64479e-14
c138967_g1	Sme2.5_07423.1_g00002.1	Solanum melongena	TCP	7.05591e-08
c16044_g1	Sopen07g030510.1	Solanum pennellii	NAC	2.04701e-23
c75033_g1	Sp_000340_siic.t1	Spinacia oleracea	bHLH	1.5979e-16
c303527_g1	Medtr6g038890.1	Medicago truncatula	WRKY	5.39762e-07
c159814_g1	BGIOSGA006916-PA	Oryza sativa subsp. indica	bZIP	1.48703e-07
c140169_g1	PDK_30s1010761g003	Phoenix dactylifera	MYB_related	1.74681e-93
c18123_g1	Pbr039133.1	Pyrus bretschneideri	AP2	1.62512e-09
c86739_g1	Cotton_A_16824_BGI-A2_v1.0	Gossypium arboreum	GRAS	4.56504e-14
c130163_g2	Ote100112080011	Ocimum tenuiflorum	bHLH	1.93149e-06
c118110_g1	311885	Arabidopsis lyrata	bZIP	7.32905e-43
c115715_g1	Tp57577_TGAC_v2_mRNA17410	Trifolium pratense	B3	2.55172e-08
c155628_g1	PK03054.1	Cannabis sativa	HD-ZIP	6.37564e-11
c130958_g1	PK15168.1	Cannabis sativa	bHLH	7.39228e-17
c305967_g1	Traes_6BL_972224088.1	Triticum aestivum	GRAS	3.23676e-57
c130420_g3	Achn116231	Actinidia chinensis	ARF	6.64816e-24
c145198_g1	XP_010106869.1	Morus notabilis	HB-other	0
c183781_g1	MDP0000321569	Malus domestica	RAV	1.16054e-11
c123714_g1	EMT26392	Aegilops tauschii	FAR1	1.02841e-71
c136750_g5	Sopen12g015990.1	Solanum pennellii	TCP	5.77828e-09
c136118_g1	Tp57577_TGAC_v2_mRNA24946	Trifolium pratense	NF-YB	5.19968e-08
c103335_g1	XP_010556248.1	Tarenaya hassleriana	ERF	1.85528e-21
c162604_g1	Dca40952.1	Dianthus caryophyllus	C2H2	1.31559e-08
c131478_g3	Dca52167.1	Dianthus caryophyllus	M-type_MADS	3.02535e-23
c120075_g1	OMERI11G10370.1	Oryza meridionalis	C2H2	9.42767e-07
c25296_g1	676752474	Sisymbrium irio	CAMTA	4.08182e-21
c141296_g4	Sme2.5_02145.1_g00004.1	Solanum melongena	Trihelix	2.09562e-18
c157826_g1	KZV57704.1	Dorcoceras hygrometricum	NAC	2.87792e-09
c120948_g1	PDK_30s1027421g001	Phoenix dactylifera	M-type_MADS	8.56331e-19
c291463_g1	Do027717.1	Dichanthelium oligosanthes	Trihelix	7.70053e-38
c247438_g1	Sopen06g019750.1	Solanum pennellii	M-type_MADS	1.02091e-06
c146003_g7	PDK_30s1044831g002	Phoenix dactylifera	G2-like	1.09711e-06
c149645_g1	913118	Arabidopsis lyrata	B3	4.31817e-07
c116981_g1	Kaladp0055s0290.1.p	Kalanchoe laxiflora	FAR1	2.13042e-24
c99676_g2	Sopen12g015990.1	Solanum pennellii	TCP	3.05022e-17
c106370_g1	Achn132541	Actinidia chinensis	ERF	2.16925e-16
c284770_g1	KZV19552.1	Dorcoceras hygrometricum	ARR-B	5.42358e-06
c145673_g7	XP_010905695.1	Elaeis guineensis	FAR1	5.30117e-31
c150458_g2	MDP0000302297	Malus domestica	CO-like	2.26486e-08
c91792_g1	Sopen12g015990.1	Solanum pennellii	TCP	1.00721e-30
c283590_g1	BGIOSGA010384-PA	Oryza sativa subsp. indica	FAR1	9.43794e-12
c282494_g1	mrna19889.1-v1.0-hybrid	Fragaria vesca	C3H	1.91879e-09
c138210_g2	mrna14412.1-v1.0-hybrid	Fragaria vesca	B3	2.67883e-17
c137131_g1	462935287	Eragrostis tef	YABBY	5.30903e-14
c130834_g1	XP_010924354.1	Elaeis guineensis	WRKY	8.15436e-58
c149814_g3	Csa00441s040.2	Camelina sativa	GeBP	1.42452e-10
c139522_g8	676773852	Sisymbrium irio	M-type_MADS	1.95185e-162
c155693_g1	Dca43462.1	Dianthus caryophyllus	FAR1	1.30687e-09
c288270_g1	676709864	Sisymbrium irio	STAT	3.1e-37
c239286_g1	Csa02g015920.1	Camelina sativa	WRKY	6.30686e-09
c200053_g1	Sopen09g021360.1	Solanum pennellii	HD-ZIP	1.42348e-27
c116766_g1	Sopen05g016700.1	Solanum pennellii	ZF-HD	7.69589e-45
c43522_g1	Sopen03g023670.1	Solanum pennellii	NAC	1.4094e-19
c33816_g1	Jcr4S05030.40	Jatropha curcas	MYB	3.3414e-34
c30811_g1	Sme2.5_02145.1_g00004.1	Solanum melongena	Trihelix	1.4153e-34
c290211_g1	CCG012114.2	Populus euphratica	bZIP	2.84964e-08
c97541_g1	Sopen12g015990.1	Solanum pennellii	TCP	1.71633e-27
c144198_g2	Rsa1.0_05367.1_g00003.1	Raphanus sativus	ERF	2.65343e-178
c110528_g1	Zpz_sc00347.1.g00040.1.am.mk	Zoysia pacifica	MYB	2.42054e-06
c274161_g1	KN539001.1_FGP003	Oryza longistaminata	NAC	1.36154e-26
c77911_g1	XP_010556248.1	Tarenaya hassleriana	ERF	3.31568e-07
c116189_g1	XP_004509117.1	Cicer arietinum	AP2	2.59939e-24
c114652_g1	Sme2.5_12391.1_g00003.1	Solanum melongena	G2-like	4.32746e-13
c143484_g3	Cotton_A_24712_BGI-A2_v1.0	Gossypium arboreum	NF-YA	7.65289e-54
c139191_g2	XP_010924479.1	Elaeis guineensis	MYB_related	2.04584e-66
c134733_g1	Csa11g091210.1	Camelina sativa	bHLH	1.40278e-131
c142897_g8	Sme2.5_17281.1_g00001.1	Solanum melongena	NF-YC	2.08373e-23
c219576_g1	Achn306271	Actinidia chinensis	GRAS	6.79713e-39
c140619_g4	LPERR01G24090.1	Leersia perrieri	B3	7.63237e-17
c248478_g1	Aco017021.1	Ananas comosus	G2-like	1.208e-13
c139215_g1	GSMUA_Achr7P08840_001	Musa acuminata	HD-ZIP	5.74481e-122
c165742_g1	Aan016747	Artemisia annua	ERF	1.84657e-28
c156668_g1	mrna11429.1-v1.0-hybrid	Fragaria vesca	HB-other	4.29507e-36
c149176_g5	PGSC0003DMP400000652	Solanum tuberosum	bHLH	8.8706e-97
c221522_g1	Peinf101Scf00255g01007.1	Petunia inflata	Trihelix	1.07608e-17
c297856_g1	Zmw_sc06582.1.g00020.1	Zoysia matrella	C2H2	1.82582e-11
c282278_g1	Gh_D02G0276	Gossypium hirsutum	GRAS	2.28509e-17
c112857_g2	AHYPO_005781-RA	Amaranthus hypochondriacus	GRAS	3.74904e-17
c144725_g1	Itr_sc001764.1_g00003.1	Ipomoea trifida	MYB_related	1.84214e-24
c257716_g1	XP_010556248.1	Tarenaya hassleriana	ERF	3.9006e-11
c134342_g6	XP_010556248.1	Tarenaya hassleriana	ERF	1.11445e-39
c114976_g1	Sme2.5_02145.1_g00004.1	Solanum melongena	Trihelix	6.30264e-41
c138814_g1	Sme2.5_00169.1_g00018.1	Solanum melongena	bHLH	1.55277e-126
c146705_g2	Lus10016078	Linum usitatissimum	HB-other	4.26052e-68
c127022_g2	Vang03g11510.1	Vigna angularis	Trihelix	4.68046e-43
c278262_g1	GSBRNA2T00126537001	Brassica napus	S1Fa-like	3.77308e-11
c278125_g1	Sopen02g025440.1	Solanum pennellii	G2-like	2.00565e-10
c266917_g1	Achn296391	Actinidia chinensis	NF-YC	2.85053e-08
c30148_g1	OPUNC06G05070.1	Oryza punctata	ERF	1.10958e-09
c250637_g1	Sme2.5_01171.1_g00003.1	Solanum melongena	bHLH	1.77113e-13
c131075_g1	Do007746.1	Dichanthelium oligosanthes	bHLH	9.60508e-06
c89406_g1	MDP0000277077	Malus domestica	NF-YB	1.44559e-59
c133249_g7	678360908	Utricularia gibba	B3	3.00004e-46
c133922_g9	FANhyb_rscf00000031.1.g00021.1	Fragaria x ananassa	ARR-B	2.2979e-09
c69056_g1	CCG021324.1	Populus euphratica	Trihelix	2.47566e-70
c263864_g1	MDP0000258655	Malus domestica	GRAS	2.81923e-17
c135666_g3	Tp57577_TGAC_v2_mRNA33215	Trifolium pratense	bHLH	3.87172e-19
c86940_g1	Sopen03g023670.1	Solanum pennellii	NAC	1.47639e-09
c131950_g2	Sopen03g023670.1	Solanum pennellii	NAC	3.10742e-06
c212378_g1	Itr_sc000211.1_g00015.1	Ipomoea trifida	NF-YA	1.6108e-12
c22353_g1	XP_010912719.1	Elaeis guineensis	ZF-HD	2.6776e-20
c114287_g2	61106	Micromonas sp. RCC299	C2H2	6.87468e-09
c114401_g1	Sopen12g015990.1	Solanum pennellii	TCP	2.17809e-53
c132160_g2	XP_010103422.1	Morus notabilis	bHLH	2.95936e-19
c272044_g1	Bv5_123800_oiiq.t1	Beta vulgaris	C3H	6.91874e-08
c17850_g1	Achn335281	Actinidia chinensis	NAC	1.78145e-06
c150475_g1	Achn112951	Actinidia chinensis	M-type_MADS	1.55081e-64
c141468_g4	Eucgr.E02489.1.p	Eucalyptus grandis	M-type_MADS	3.28741e-21
c220784_g1	XP_010940850.1	Elaeis guineensis	NAC	1.95196e-42
c35120_g1	XP_008245529.1	Prunus mume	E2F/DP	9.0819e-06
c158739_g1	Lus10030143	Linum usitatissimum	NAC	1.01658e-25
c99286_g1	Thecc1EG019956t1	Theobroma cacao	GRAS	1.53322e-06
c203107_g1	Itr_sc000552.1_g00011.1	Ipomoea trifida	ERF	1.48716e-23
c88490_g1	Rsa1.0_02878.1_g00005.1	Raphanus sativus	LBD	1.2335e-07
c116275_g1	PEQU_11099	Phalaenopsis equestris	NAC	6.58973e-10
c127936_g2	LOC_Os04g22990.1	Oryza sativa subsp. japonica	FAR1	7.39717e-40
c78404_g1	Csa04g009800.1	Camelina sativa	M-type_MADS	6.42178e-06
c199393_g1	KZV22762.1	Dorcoceras hygrometricum	CAMTA	2.96271e-06
c126915_g1	LOC_Os05g09630.1	Oryza sativa subsp. japonica	HB-other	1.56916e-27
c240326_g1	676783392	Sisymbrium irio	B3	1.66965e-09
c105100_g1	KHN26160.1	Glycine soja	M-type_MADS	5.51946e-13
c140958_g15	XP_011072165.1	Sesamum indicum	LBD	5.00945e-08
c148511_g2	Itr_sc001764.1_g00003.1	Ipomoea trifida	MYB_related	3.25909e-11
c64342_g1	KHN26160.1	Glycine soja	M-type_MADS	3.38468e-19
c302740_g1	Sopen05g016700.1	Solanum pennellii	ZF-HD	6.86951e-17
c149524_g1	Itr_sc000159.1_g00028.1	Ipomoea trifida	MIKC_MADS	0
c148042_g3	Achn112951	Actinidia chinensis	M-type_MADS	6.38173e-13
c140693_g1	Oropetium_20150105_16901A	Oropetium thomaeum	B3	2.93002e-60
c149269_g2	XP_009122937.1	Brassica rapa	MYB_related	1.19672e-85
c136164_g2	Aqcoe5G188900.2.p	Aquilegia coerulea	bHLH	1.92616e-52
c302644_g1	MDP0000606021	Malus domestica	bHLH	1.64335e-10
c97380_g1	mrna15187.1-v1.0-hybrid	Fragaria vesca	bHLH	9.41239e-26
c167735_g1	Achn272111	Actinidia chinensis	Nin-like	7.75839e-07
c294644_g1	Sopen12g015990.1	Solanum pennellii	TCP	2.73346e-38
c133114_g1	OPUNC03G25490.2	Oryza punctata	G2-like	1.67165e-47
c113606_g2	BGIOSGA023566-PA	Oryza sativa subsp. indica	C3H	9.37642e-07
c139964_g2	Vang0626s00070.1	Vigna angularis	NAC	5.20829e-11
c153486_g1	Tp57577_TGAC_v2_mRNA22346	Trifolium pratense	M-type_MADS	2.20386e-07
c87397_g1	Sopen05g005700.1	Solanum pennellii	TCP	1.64965e-06
c269786_g1	Itr_sc000485.1_g00004.1	Ipomoea trifida	TCP	1.29386e-07
c283172_g1	mrna17107.1-v1.0-hybrid	Fragaria vesca	B3	1.96148e-07
c130368_g1	MDP0000497158	Malus domestica	C2H2	1.17706e-10
c133009_g1	Sopen12g015990.1	Solanum pennellii	TCP	6.6662e-07
c135453_g1	405087	Selaginella moellendorffii	Dof	4.88415e-07
c99617_g1	Rsa1.0_01894.1_g00003.1	Raphanus sativus	WRKY	2.04164e-13
c36621_g1	Sopen12g015990.1	Solanum pennellii	TCP	2.55147e-07
c127645_g2	Sopen03g007470.1	Solanum pennellii	B3	2.04154e-09
c132650_g2	Niben101Scf04608g05035.1	Nicotiana benthamiana	bZIP	1.91639e-115
c8990_g1	Achn353711	Actinidia chinensis	TCP	3.22244e-20
c160287_g1	Rsa1.0_00090.1_g00028.1	Raphanus sativus	WRKY	1.22502e-07
c167166_g1	RrC3821_p1	Raphanus raphanistrum	NAC	3.27431e-06
c148933_g11	Achn327221	Actinidia chinensis	MIKC_MADS	1.07652e-48
c204202_g1	Sme2.5_01876.1_g00001.1	Solanum melongena	NF-YC	5.66673e-13
c140962_g1	ORUFI11G00360.1	Oryza rufipogon	LBD	2.33265e-33
c206019_g1	kfl00029_0340	Klebsormidium flaccidum	C2H2	9.77693e-07
c255556_g1	Jcr4S00282.90	Jatropha curcas	NAC	1.86953e-12
c200572_g1	Csa11g010730.1	Camelina sativa	HSF	6.85299e-44
c78794_g1	Csa09g092790.1	Camelina sativa	BES1	2.56418e-16
c132172_g2	LPERR04G11580.1	Leersia perrieri	GATA	6.35461e-09
c143639_g1	XP_015897327.1	Ziziphus jujuba	Trihelix	7.2868e-63
c142283_g2	676788552	Sisymbrium irio	FAR1	2.09624e-08
c129590_g1	Sobic.004G354700.1.p	Sorghum bicolor	TCP	1.15472e-33
c147197_g1	Achn335281	Actinidia chinensis	NAC	0
c280769_g1	CCG025416.1	Populus euphratica	G2-like	2.39512e-08
c140640_g9	Sme2.5_02819.1_g00002.1	Solanum melongena	B3	9.2831e-18
c138783_g4	Niben101Scf00735g06023.1	Nicotiana benthamiana	C2H2	1.68089e-19
c126043_g1	Jcr4S06273.30	Jatropha curcas	LBD	3.73824e-19
c149368_g2	GSMUA_Achr6P04510_001	Musa acuminata	GATA	8.5915e-09
c130923_g1	Itr_sc000159.1_g00052.1	Ipomoea trifida	LBD	1.05345e-18
c142752_g3	Sopen02g025440.1	Solanum pennellii	G2-like	2.76311e-39
c80680_g1	Itr_sc004419.1_g00003.1	Ipomoea trifida	NAC	4.59355e-07
c135714_g4	XP_010106034.1	Morus notabilis	NAC	2.2664e-12
c101774_g1	Sopen12g015990.1	Solanum pennellii	TCP	2.68827e-37
c236162_g1	Sopen12g015990.1	Solanum pennellii	TCP	1.03493e-36
c100214_g1	Pp3c2_23590V3.6.p	Physcomitrella patens	WRKY	1.24409e-21
c104094_g1	Sopen06g019750.1	Solanum pennellii	M-type_MADS	2.83098e-17
c276029_g1	OMERI07G19420.2	Oryza meridionalis	bHLH	8.29089e-12
c231936_g1	Sme2.5_02552.1_g00001.1	Solanum melongena	MYB	1.67777e-19
c143350_g5	Sopen06g019750.1	Solanum pennellii	M-type_MADS	8.54498e-10
c145846_g7	Sopen06g019750.1	Solanum pennellii	M-type_MADS	1.14273e-11
c60693_g1	GSBRNA2T00025691001	Brassica napus	C2H2	2.98191e-19
c142677_g2	Rsa1.0_03642.1_g00002.1	Raphanus sativus	B3	3.59115e-38
c152123_g1	678347781	Utricularia gibba	GeBP	5.36142e-06
c221421_g1	Sme2.5_00121.1_g00011.1	Solanum melongena	bZIP	2.02247e-06
c135966_g2	mrna09127.1-v1.0-hybrid	Fragaria vesca	NAC	4.97601e-17
c33586_g1	AA10G00404	Aethionema arabicum	WRKY	3.81057e-07
c131625_g2	Pavir.3NG108400.1.p	Panicum virgatum	CPP	0
c233329_g1	MLOC_66648.1	Hordeum vulgare	bZIP	6.39798e-22
c146545_g4	MDP0000252095	Malus domestica	TALE	1.92563e-41
c137504_g2	Rsa1.0_03034.1_g00001.1	Raphanus sativus	ERF	6.16419e-35
c169953_g1	EMT12525	Aegilops tauschii	B3	7.02969e-08
c303761_g1	DCAR_026693	Daucus carota	bZIP	2.96556e-17
c100647_g1	Itr_sc001764.1_g00003.1	Ipomoea trifida	MYB_related	1.42692e-20
c131054_g1	EMT07921	Aegilops tauschii	FAR1	7.44921e-06
c149936_g2	GSVIVT01019630001	Vitis vinifera	MIKC_MADS	3.82377e-168
c128868_g1	Dca56676.1	Dianthus caryophyllus	B3	1.80256e-84
c149662_g2	Neem_24176_f_2	Azadirachta indica	HSF	3.09105e-46
c191732_g1	Achn232871	Actinidia chinensis	DBB	2.07609e-07
c242876_g1	Sopen03g023670.1	Solanum pennellii	NAC	3.51976e-08
c292969_g1	XP_010556248.1	Tarenaya hassleriana	ERF	5.19369e-32
c58818_g1	Csa12g037090.1	Camelina sativa	bHLH	1.33701e-11
c99383_g2	XP_010556248.1	Tarenaya hassleriana	ERF	2.99836e-50
c148313_g1	XP_010556248.1	Tarenaya hassleriana	ERF	2.46564e-28
c288281_g1	Lus10043264	Linum usitatissimum	YABBY	3.4843e-18
c124344_g1	Dca46628.1	Dianthus caryophyllus	FAR1	1.53623e-08
c132095_g1	Sopen06g019750.1	Solanum pennellii	M-type_MADS	1.1399e-13
c114737_g1	Pbr018801.2	Pyrus bretschneideri	MIKC_MADS	4.35205e-39
c143248_g2	Sopen12g015990.1	Solanum pennellii	TCP	3.07424e-16
c130223_g1	Rsa1.0_03182.1_g00005.1	Raphanus sativus	C3H	4.34183e-23
c8054_g1	LOC_Os04g22990.1	Oryza sativa subsp. japonica	FAR1	4.91984e-60
c144355_g1	mrna15187.1-v1.0-hybrid	Fragaria vesca	bHLH	1.55305e-06
c88193_g1	Sopen09g021360.1	Solanum pennellii	HD-ZIP	8.05357e-28
c135987_g2	Sopen11g017580.1	Solanum pennellii	ERF	1.1028e-26
c158543_g1	LOC_Os04g22990.1	Oryza sativa subsp. japonica	FAR1	7.24825e-11
c129556_g5	Tp57577_TGAC_v2_mRNA34811	Trifolium pratense	bHLH	1.1969e-18
c208595_g1	MDP0000298505	Malus domestica	MYB	1.92856e-10
c135000_g1	Araip.EM5UC	Arachis ipaensis	TALE	2.84682e-80
c148606_g3	XP_010925259.1	Elaeis guineensis	FAR1	0
c138145_g3	Sopen12g015990.1	Solanum pennellii	TCP	2.66353e-25
c148918_g5	GSBRNA2T00025691001	Brassica napus	C2H2	1.32374e-09
c11644_g1	Sopen12g015990.1	Solanum pennellii	TCP	5.43245e-13
c263794_g1	Sopen10g005940.1	Solanum pennellii	M-type_MADS	4.43952e-09
c12569_g1	676747494	Sisymbrium irio	bHLH	1.57589e-18
c40795_g1	Itr_sc004419.1_g00003.1	Ipomoea trifida	NAC	1.56902e-10
c143201_g6	676732396	Sisymbrium irio	bHLH	7.36058e-33
c166791_g1	EMT26392	Aegilops tauschii	FAR1	1.69871e-17
c141744_g1	Sopen11g017580.1	Solanum pennellii	ERF	3.16132e-12
c263744_g1	Sopen09g021360.1	Solanum pennellii	HD-ZIP	2.49048e-19
c288815_g1	CCG021324.1	Populus euphratica	Trihelix	1.34709e-28
c135465_g1	Achn232871	Actinidia chinensis	DBB	5.58316e-18
c10488_g1	Sopen03g030560.1	Solanum pennellii	NF-YC	2.07406e-76
c204768_g1	MDP0000321569	Malus domestica	RAV	3.94542e-08
c141057_g4	Itr_sc001125.1_g00006.1	Ipomoea trifida	FAR1	3.92201e-14
c223864_g1	Zosma2g02220.1	Zostera marina	MIKC_MADS	4.71114e-15
c58278_g1	Achn137791	Actinidia chinensis	Dof	3.06627e-09
c37596_g1	MDP0000270344	Malus domestica	BES1	1.99412e-27
c44396_g1	Kalax.0015s0188.1.p	Kalanchoe marnieriana	bHLH	5.71862e-07
c140352_g12	Sme2.5_05369.1_g00001.1	Solanum melongena	MYB_related	2.91271e-06
c87279_g3	Sopen10g005940.1	Solanum pennellii	M-type_MADS	6.10016e-08
c18640_g1	PDK_30s1160841g001	Phoenix dactylifera	ARF	1.1566e-10
c74053_g2	mrna26696.1-v1.0-hybrid	Fragaria vesca	bHLH	6.25319e-17
c146652_g8	EMT27986	Aegilops tauschii	G2-like	3.18694e-11
c139636_g1	Tp2g28160	Thellungiella parvula	bHLH	3.0283e-10
c146827_g1	Gh_D11G0701	Gossypium hirsutum	NAC	1.32203e-175
c120231_g1	GRMZM2G462417_P01	Zea mays	ZF-HD	1.10036e-09
c148944_g3	EMT26093	Aegilops tauschii	B3	6.60049e-16
c219433_g1	Peaxi162Scf00170g01227.1	Petunia axillaris	FAR1	7.4107e-21
c128974_g1	KN542606.1_FGP001	Oryza longistaminata	GRF	1.33366e-32
c145752_g2	Lus10022454	Linum usitatissimum	Trihelix	4.18596e-23
c149724_g1	Zjn_sc00086.1.g02330.1.am.mk	Zoysia japonica	ERF	4.72604e-63
c64527_g1	XP_010933441.1	Elaeis guineensis	B3	1.32181e-17
c213004_g1	KZV19552.1	Dorcoceras hygrometricum	ARR-B	5.64278e-17
c131399_g4	Sopen06g019750.1	Solanum pennellii	M-type_MADS	1.94677e-08
c129050_g1	Sopen05g028040.1	Solanum pennellii	LBD	2.11999e-96
c139527_g2	678329443	Utricularia gibba	FAR1	1.98782e-73
c148372_g4	XP_010933854.1	Elaeis guineensis	HSF	6.27954e-21
c147652_g1	Gh_A09G0861	Gossypium hirsutum	ERF	4.5005e-96
c137503_g2	GRMZM2G001699_P02	Zea mays	E2F/DP	2.38281e-18
c136745_g1	Tp57577_TGAC_v2_mRNA8661	Trifolium pratense	MYB	2.05164e-42
c136670_g6	Itr_sc000159.1_g00052.1	Ipomoea trifida	LBD	8.42414e-09
c132186_g1	Rsa1.0_07654.1_g00001.1	Raphanus sativus	WRKY	1.84148e-89
c144202_g2	Thhalv10025432m	Eutrema salsugineum	MYB_related	8.35408e-51
c150726_g3	Zmw_sc02447.1.g00040.1	Zoysia matrella	SBP	1.35884e-07
c113330_g1	Sopen09g021360.1	Solanum pennellii	HD-ZIP	3.03983e-31
c260028_g1	XP_010556248.1	Tarenaya hassleriana	ERF	1.71171e-13
c148116_g1	OMERI12G02100.1	Oryza meridionalis	Trihelix	5.24319e-24
c150289_g1	Sopen12g015990.1	Solanum pennellii	TCP	3.6495e-46
c140950_g4	676766192	Sisymbrium irio	BES1	1.67879e-07
c181251_g1	Sopen05g005700.1	Solanum pennellii	TCP	2.12884e-23
c146422_g2	MDP0000302297	Malus domestica	CO-like	2.79157e-12
c296822_g1	Sopen05g005700.1	Solanum pennellii	TCP	4.99877e-71
c141098_g11	LOC_Os04g22990.1	Oryza sativa subsp. japonica	FAR1	5.1085e-16
c301863_g1	Kaladp0048s0935.1.p	Kalanchoe laxiflora	FAR1	9.01701e-15
c70485_g2	PDK_30s65509686g001	Phoenix dactylifera	TALE	2.59679e-35
c140809_g3	EPS67213.1	Genlisea aurea	NAC	1.155e-09
c138429_g2	Sme2.5_16129.1_g00001.1	Solanum melongena	NF-YB	2.72146e-18
c74129_g1	Itr_sc000211.1_g00015.1	Ipomoea trifida	NF-YA	4.16644e-19
c84888_g2	mrna06313.1-v1.0-hybrid	Fragaria vesca	NF-YC	4.68775e-15
c133743_g2	Phvul.002G126900.1	Phaseolus vulgaris	FAR1	2.0764e-18
c135665_g1	Niben101Scf00646g07008.1	Nicotiana benthamiana	Trihelix	5.10971e-49
c140358_g7	Achn353711	Actinidia chinensis	TCP	2.11617e-15
c149024_g1	GSMUA_Achr7P11320_001	Musa acuminata	MYB	1.06196e-143
c264304_g1	Kaladp0068s0096.6.p	Kalanchoe laxiflora	bHLH	8.15503e-12
c135956_g1	678392530	Utricularia gibba	GRF	3.86651e-29
c219910_g1	XP_010917559.1	Elaeis guineensis	MIKC_MADS	3.806e-94
c254802_g1	PH01003485G0070	Phyllostachys heterocycla	WRKY	3.5319e-20
c113387_g1	Sopen12g015990.1	Solanum pennellii	TCP	5.35979e-45
c1151_g1	KHM99949.1	Glycine soja	MYB	9.04008e-32
c139318_g3	GSMUA_Achr8P13370_001	Musa acuminata	Nin-like	1.13604e-65
c106878_g1	Sme2.5_00121.1_g00011.1	Solanum melongena	bZIP	6.77811e-07
c128268_g2	Sopen00g003940.1	Solanum pennellii	B3	9.49529e-21
c235562_g1	Do006942.1	Dichanthelium oligosanthes	bHLH	3.11645e-24
c261185_g1	Sp_000340_siic.t1	Spinacia oleracea	bHLH	2.39599e-07
c10593_g1	Sme2.5_01070.1_g00005.1	Solanum melongena	C2H2	7.96011e-08
c248610_g1	Bv5_101120_supk.t1	Beta vulgaris	ERF	6.10849e-08
c230111_g1	XP_008245529.1	Prunus mume	E2F/DP	8.88785e-08
c178367_g1	GSMUA_Achr6P10390_001	Musa acuminata	CAMTA	1.84028e-16
c136154_g6	Itr_sc000159.1_g00028.1	Ipomoea trifida	MIKC_MADS	9.12026e-33
c141896_g3	SapurV1A.0362s0380.1.p	Salix purpurea	GRAS	5.376e-13
c124933_g2	PEQU_16698	Phalaenopsis equestris	B3	1.69966e-37
c138309_g5	FANhyb_rscf00000398.1.g00005.1	Fragaria x ananassa	G2-like	7.03438e-35
c133246_g4	Sopen11g017580.1	Solanum pennellii	ERF	8.41604e-28
c135293_g2	XP_010932506.1	Elaeis guineensis	C2H2	1.67564e-22
c17121_g1	Sme2.5_12391.1_g00003.1	Solanum melongena	G2-like	2.14598e-12
c136196_g4	Sme2.5_05193.1_g00003.1	Solanum melongena	MYB	4.75788e-08
c205307_g1	Zmw_sc00634.1.g00020.1	Zoysia matrella	Dof	3.8121e-06
c148593_g2	Sopen05g005700.1	Solanum pennellii	TCP	3.07423e-17
c143165_g1	XP_010913582.1	Elaeis guineensis	HD-ZIP	2.6049e-54
c228855_g1	XP_010556248.1	Tarenaya hassleriana	ERF	2.91262e-15
c134603_g1	Cc01_g08720	Coffea canephora	NAC	2.26137e-77
c144786_g7	XP_010924017.1	Elaeis guineensis	bHLH	1.36215e-54
c184680_g1	Rsa1.0_00008.1_g00039.1	Raphanus sativus	HSF	4.69829e-19
c262240_g1	MDP0000173550	Malus domestica	MYB	8.12432e-26
c134838_g2	Sopen06g019750.1	Solanum pennellii	M-type_MADS	7.66061e-40
c227691_g1	Gh_D02G0276	Gossypium hirsutum	GRAS	1.47897e-15
c132747_g3	Achn024331	Actinidia chinensis	ARF	1.30417e-62
c140087_g4	Thecc1EG030078t1	Theobroma cacao	NF-YC	1.17479e-12
c96427_g1	Cotton_A_24712_BGI-A2_v1.0	Gossypium arboreum	NF-YA	1.69942e-24
c125682_g5	BGIOSGA023566-PA	Oryza sativa subsp. indica	C3H	2.48438e-07
c135829_g1	PH01000841G0210	Phyllostachys heterocycla	HD-ZIP	2.13902e-10
c237916_g1	PH01001113G0580	Phyllostachys heterocycla	MIKC_MADS	1.15984e-20
c144124_g12	XP_010106034.1	Morus notabilis	NAC	2.48449e-11
c139264_g1	Sme2.5_01196.1_g00006.1	Solanum melongena	STAT	1.89271e-47
c138209_g2	XP_010913124.1	Elaeis guineensis	bHLH	2.13123e-90
c133335_g2	Niben101Scf00646g07008.1	Nicotiana benthamiana	Trihelix	1.95625e-57
c234766_g1	TRIUR3_33125-P1	Triticum urartu	FAR1	4.91112e-07
c129659_g1	EMT20798	Aegilops tauschii	MYB_related	1.7265e-27
c216188_g1	Rsa1.0_04342.1_g00002.1	Raphanus sativus	LBD	3.49713e-22
c139376_g2	maker-scaffold07695-snap-gene-0.19-mRNA-1	Castanea mollissima	C3H	2.50022e-18
c139948_g1	MLOC_52439.6	Hordeum vulgare	MYB	2.7381e-10
c134175_g6	GSBRNA2T00146339001	Brassica napus	B3	8.90434e-44
c134483_g2	Sopen03g023670.1	Solanum pennellii	NAC	6.45242e-15
c136156_g2	MDP0000201486	Malus domestica	C3H	7.17017e-43
c281007_g1	XP_010556248.1	Tarenaya hassleriana	ERF	2.28511e-15
c214574_g1	Sopen05g016700.1	Solanum pennellii	ZF-HD	9.94242e-17
c254210_g1	Sme2.5_00418.1_g00007.1	Solanum melongena	MYB_related	8.94259e-20
c12659_g1	MDP0000265619	Malus domestica	Nin-like	2.49812e-42
c81366_g1	Sme2.5_02819.1_g00002.1	Solanum melongena	B3	2.97612e-21
c130873_g2	Sopen09g021360.1	Solanum pennellii	HD-ZIP	1.06211e-10
c279050_g1	Sme2.5_00225.1_g00014.1	Solanum melongena	CAMTA	2.07649e-12
c230054_g1	Achn296391	Actinidia chinensis	NF-YC	1.86593e-11
c106028_g1	Sme2.5_05369.1_g00001.1	Solanum melongena	MYB_related	2.50603e-139
c141837_g2	Aradu.FEY54	Arachis duranensis	bHLH	9.89117e-07
c129222_g2	OGLUM03G08230.1	Oryza glumaepatula	B3	4.9042e-11
c141962_g4	Jcr4S05030.40	Jatropha curcas	MYB	9.47788e-23
c105113_g1	XP_008245529.1	Prunus mume	E2F/DP	2.86754e-08
c178392_g1	FANhyb_rscf00000398.1.g00005.1	Fragaria x ananassa	G2-like	3.98051e-20
c228296_g1	KN538979.1_FGP004	Oryza longistaminata	BBR-BPC	7.73481e-55
c139488_g7	Csa00441s040.1	Camelina sativa	GeBP	3.8785e-14
c127119_g1	Dca2137.1	Dianthus caryophyllus	HD-ZIP	1.04659e-24
c128084_g1	Do001369.1	Dichanthelium oligosanthes	MYB	6.6142e-102
c120316_g1	Itr_sc000159.1_g00052.1	Ipomoea trifida	LBD	9.29325e-27
c234119_g1	Vang03g11510.1	Vigna angularis	Trihelix	2.09247e-14
c238138_g1	KN538953.1_FGP014	Oryza longistaminata	ERF	5.02172e-27
c147566_g2	GSBRNA2T00075489001	Brassica napus	NAC	2.14752e-12
c302765_g1	CCG032954.1	Populus euphratica	Whirly	2.1243e-09
c142415_g8	MDP0000497158	Malus domestica	C2H2	9.94955e-06
c128472_g1	Sp_159490_wski.t1	Spinacia oleracea	bHLH	2.20658e-43
c142187_g2	XP_010910118.1	Elaeis guineensis	GeBP	2.93948e-53
c137207_g3	Zpz_sc01010.1.g00110.1.am.mk	Zoysia pacifica	MYB	2.53433e-29
c103791_g1	KHN26160.1	Glycine soja	M-type_MADS	1.47541e-07
c134691_g2	678452482	Utricularia gibba	WRKY	1.06139e-84
c108694_g2	Itr_sc004419.1_g00003.1	Ipomoea trifida	NAC	1.30796e-17
c266669_g1	KZV29721.1	Dorcoceras hygrometricum	STAT	6.02332e-26
c147119_g3	MDP0000497158	Malus domestica	C2H2	1.23455e-12
c144413_g1	Csa08g011330.1	Camelina sativa	ZF-HD	1.86708e-16
c149253_g1	MDP0000294614	Malus domestica	NAC	1.54111e-92
c142516_g4	Sopen11g017580.1	Solanum pennellii	ERF	3.07059e-07
c82436_g2	Rsa1.0_00565.1_g00011.1	Raphanus sativus	NAC	1.01283e-15
c140665_g1	Vang0058ss00690.1	Vigna angularis	DBB	6.72709e-13
c58249_g1	MDP0000762756	Malus domestica	C2H2	1.00949e-42
c149390_g2	C.cajan_27185	Cajanus cajan	GRAS	8.23029e-09
c149848_g1	Cagra.1914s0012.1.p	Capsella grandiflora	GeBP	4.03531e-105
c220842_g1	Sopen12g015990.1	Solanum pennellii	TCP	2.49079e-15
c149168_g1	PDK_30s839611g001	Phoenix dactylifera	FAR1	8.04314e-52
c35869_g1	Brast04G175300.1.p	Brachypodium stacei	MYB_related	6.1236e-10
c91888_g1	Tp57577_TGAC_v2_mRNA31725	Trifolium pratense	WRKY	3.0861e-41
c146764_g1	PSME_00040474-RA	Pseudotsuga menziesii	M-type_MADS	3.0374e-10
c148516_g1	GSBRNA2T00075489001	Brassica napus	NAC	2.77627e-16
c20887_g1	Spipo6G0049800	Spirodela polyrhiza	CAMTA	7.0799e-13
c45061_g1	EMT26392	Aegilops tauschii	FAR1	1.34029e-42
c51470_g1	Sopen09g021360.1	Solanum pennellii	HD-ZIP	1.22166e-18
c167112_g1	Achn386081	Actinidia chinensis	Dof	3.75077e-29
c130352_g1	Tp57577_TGAC_v2_mRNA31725	Trifolium pratense	WRKY	6.07724e-06
c185166_g1	Thecc1EG000515t1	Theobroma cacao	B3	1.21434e-25
c4266_g1	FANhyb_rscf00000398.1.g00005.1	Fragaria x ananassa	G2-like	6.62644e-33
c115550_g1	Sopen10g005940.1	Solanum pennellii	M-type_MADS	1.73594e-08
c147782_g6	Sopen00g003940.1	Solanum pennellii	B3	1.7503e-26
c125731_g1	XP_011072165.1	Sesamum indicum	LBD	2.83955e-06
c141546_g7	XP_010101635.1	Morus notabilis	bHLH	7.84128e-06
c291626_g1	Sopen05g005700.1	Solanum pennellii	TCP	7.08541e-17
c140166_g6	Sme2.5_02145.1_g00004.1	Solanum melongena	Trihelix	1.24484e-21
c137446_g4	KN539001.1_FGP003	Oryza longistaminata	NAC	1.28288e-14
c145613_g3	462859342	Eragrostis tef	NAC	1.02289e-25
c133601_g4	Medtr6g005650.1	Medicago truncatula	G2-like	1.50139e-16
c121275_g2	462855955	Eragrostis tef	M-type_MADS	7.76098e-08
c127825_g1	Sme2.5_00886.1_g00016.1	Solanum melongena	MIKC_MADS	2.57826e-75
c241510_g1	GSVIVT01018226001	Vitis vinifera	ERF	3.83295e-07
c155753_g1	BGIOSGA006708-PA	Oryza sativa subsp. indica	CPP	2.11202e-07
c297508_g1	Rsa1.0_02878.1_g00005.1	Raphanus sativus	LBD	3.27982e-13
c66350_g1	Traes_2AS_409CAEDB6.1	Triticum aestivum	EIL	4.06841e-32
c81488_g1	Pgl014423	Picea glauca	NF-YB	1.18328e-12
c62929_g1	mrna03778.1-v1.0-hybrid	Fragaria vesca	bZIP	0
c13753_g1	Zjn_sc00069.1.g03570.1.am.mk	Zoysia japonica	ERF	2.6497e-49
c131026_g1	XP_010943816.1	Elaeis guineensis	NAC	5.35882e-11
c141080_g11	Niben101Scf00735g06023.1	Nicotiana benthamiana	C2H2	6.76166e-08
c112037_g1	Araip.YX9Q9	Arachis ipaensis	MYB_related	6.76662e-10
c57940_g1	TRIUR3_01454-P1	Triticum urartu	bHLH	3.33793e-08
c72073_g1	Sopen05g016700.1	Solanum pennellii	ZF-HD	8.13193e-27
c139204_g5	MDP0000315270	Malus domestica	GRAS	1.47142e-46
c213901_g1	XP_010091789.1	Morus notabilis	G2-like	3.37819e-13
c114329_g3	MDP0000730019	Malus domestica	SBP	1.9282e-15
c94774_g1	FANhyb_rscf00000373.1.g00002.1	Fragaria x ananassa	C3H	2.33853e-19
c64714_g1	Sopen12g015990.1	Solanum pennellii	TCP	3.35384e-18
c113676_g1	PK03054.1	Cannabis sativa	HD-ZIP	8.98518e-25
c221545_g1	CCG021324.1	Populus euphratica	Trihelix	5.2705e-16
c217677_g1	Itr_sc000159.1_g00052.1	Ipomoea trifida	LBD	6.25037e-08
c139973_g1	Pahal.F00649.1	Panicum hallii	MYB_related	2.71712e-10
c239125_g1	Sme2.5_02819.1_g00002.1	Solanum melongena	B3	3.05857e-18
c150135_g1	PEQU_27271	Phalaenopsis equestris	C3H	2.07744e-15
c206054_g1	PH01000201G0710	Phyllostachys heterocycla	CAMTA	9.69963e-11
c104250_g1	676773852	Sisymbrium irio	M-type_MADS	1.95938e-59
c88119_g1	FANhyb_rscf00000217.1.g00006.1	Fragaria x ananassa	WRKY	1.04163e-29
c135288_g5	Sme2.5_17281.1_g00001.1	Solanum melongena	NF-YC	2.51799e-09
c147208_g1	Vun009060	Vigna unguiculata	bHLH	1.96869e-14
c155766_g1	LOC_Os11g12360.1	Oryza sativa subsp. japonica	M-type_MADS	9.97442e-08
c84948_g2	MDP0000321569	Malus domestica	RAV	1.02539e-06
c203288_g1	MDP0000183819	Malus domestica	bHLH	7.37563e-07
c30116_g1	Sopen09g021360.1	Solanum pennellii	HD-ZIP	4.24572e-31
c83499_g1	FANhyb_rscf00000398.1.g00005.1	Fragaria x ananassa	G2-like	2.61223e-08
c166037_g1	Rsa1.0_01791.1_g00001.1	Raphanus sativus	GRAS	1.93549e-08
c170155_g1	678360908	Utricularia gibba	B3	1.68263e-30
c209362_g1	Sme2.5_05369.1_g00001.1	Solanum melongena	MYB_related	3.53364e-26
c56360_g1	Aradu.CYN81	Arachis duranensis	FAR1	9.57139e-26
c148212_g1	XP_010556248.1	Tarenaya hassleriana	ERF	1.65771e-20
c137439_g1	Oropetium_20150105_21144A	Oropetium thomaeum	C3H	0
c128958_g2	Itr_sc004419.1_g00003.1	Ipomoea trifida	NAC	3.07391e-09
c264347_g1	DCAR_007584	Daucus carota	MYB_related	1.52435e-81
c69802_g1	Itr_sc004419.1_g00003.1	Ipomoea trifida	NAC	3.41476e-09
c113364_g1	Itr_sc001263.1_g00004.1	Ipomoea trifida	FAR1	3.14342e-80
c100978_g1	Dca56676.1	Dianthus caryophyllus	B3	5.04465e-32
c24505_g1	PEQU_21566	Phalaenopsis equestris	MYB_related	5.00168e-11
c143285_g2	LPERR03G22840.1	Leersia perrieri	NF-YA	2.49042e-22
c283203_g1	Tp57577_TGAC_v2_mRNA19892	Trifolium pratense	ERF	4.11192e-07
c141788_g2	Sopen05g005700.1	Solanum pennellii	TCP	5.49842e-42
c227061_g1	676755576	Sisymbrium irio	bHLH	1.32167e-20
c281221_g1	Do003868.1	Dichanthelium oligosanthes	NAC	4.40054e-12
c106686_g1	NNU_016191-RA	Nelumbo nucifera	SBP	1.22371e-09
c85687_g1	Zmw_sc05604.1.g00100.1	Zoysia matrella	C2H2	1.93717e-09
c152382_g1	evm_27.model.AmTr_v1.0_scaffold00155.59	Amborella trichopoda	GATA	1.67059e-10
c127808_g1	Sopen05g028040.1	Solanum pennellii	LBD	2.00972e-27
c251293_g1	Zmw_sc02382.1.g00020.1	Zoysia matrella	bHLH	3.73883e-07
c237270_g1	Sopen05g016700.1	Solanum pennellii	ZF-HD	4.8339e-10
c130267_g1	Dca41372.1	Dianthus caryophyllus	C2H2	3.44156e-23
c180631_g1	Sopen06g019750.1	Solanum pennellii	M-type_MADS	2.76575e-08
c169360_g1	462886127	Eragrostis tef	NAC	7.99781e-09
c134804_g6	Itr_sc004419.1_g00003.1	Ipomoea trifida	NAC	3.34683e-08
c161390_g1	Sme2.5_05369.1_g00001.1	Solanum melongena	MYB_related	2.7016e-13
c137452_g1	DCAR_010766	Daucus carota	bHLH	1.07549e-29
c150395_g1	676782234	Sisymbrium irio	MYB_related	2.6967e-08
c148428_g2	XP_010556248.1	Tarenaya hassleriana	ERF	1.45125e-41
c35520_g1	Jcr4S05030.40	Jatropha curcas	MYB	4.33113e-20
c277342_g1	Thecc1EG000515t1	Theobroma cacao	B3	4.4826e-06
c116766_g2	Sopen05g016700.1	Solanum pennellii	ZF-HD	1.97749e-28
c135390_g1	GRMZM2G351232_P01	Zea mays	E2F/DP	1.94897e-06
c236161_g1	Sme2.5_01070.1_g00005.1	Solanum melongena	C2H2	9.33772e-10
c103548_g1	KHN26160.1	Glycine soja	M-type_MADS	9.50769e-12
c215547_g1	Tp57577_TGAC_v2_mRNA22346	Trifolium pratense	M-type_MADS	3.84275e-08
c142018_g1	Dca56676.1	Dianthus caryophyllus	B3	1.8396e-08
c222418_g1	Sopim00g099580.0.1	Solanum pimpinellifolium	HB-other	6.67506e-09
c28549_g1	BGIOSGA023566-PA	Oryza sativa subsp. indica	C3H	5.23333e-08
c60903_g1	Sopen12g015990.1	Solanum pennellii	TCP	9.42134e-70
c257268_g1	Lus10020794	Linum usitatissimum	NAC	2.65983e-11
c139759_g9	Sopen09g021360.1	Solanum pennellii	HD-ZIP	7.92839e-36
c34215_g1	Sopen09g021360.1	Solanum pennellii	HD-ZIP	3.60784e-21
c126975_g1	Zpz_sc03671.1.g00030.1.am.mk	Zoysia pacifica	NAC	1.22299e-46
c177295_g1	CCG027008.3	Populus euphratica	G2-like	2.20361e-24
c282220_g1	mrna26696.1-v1.0-hybrid	Fragaria vesca	bHLH	2.04367e-21
c241796_g1	Rsa1.0_00145.1_g00025.1	Raphanus sativus	MYB	5.36278e-54
c68243_g1	Dca52167.1	Dianthus caryophyllus	M-type_MADS	1.50706e-20
c102043_g1	ORUFI08G06360.1	Oryza rufipogon	WRKY	2.4607e-08
c249241_g1	CCG017923.1	Populus euphratica	NAC	3.01791e-08
c132781_g1	Sme2.5_00418.1_g00007.1	Solanum melongena	MYB_related	9.22016e-38
c143388_g1	Do007746.1	Dichanthelium oligosanthes	bHLH	2.64727e-16
c134025_g2	Vang01g01860.1	Vigna angularis	ARF	1.03298e-97
c139671_g1	EMT28005	Aegilops tauschii	MYB_related	4.48402e-17
c298489_g1	Medtr7g113010.1	Medicago truncatula	FAR1	2.58104e-18
c133504_g1	CCG033096.1	Populus euphratica	bHLH	4.05494e-07
c175266_g1	Araip.108MH	Arachis ipaensis	ARF	1.06954e-11
c261488_g1	FANhyb_rscf00000010.1.g00028.1	Fragaria x ananassa	MYB	5.66843e-48
c153344_g1	DCAR_012422	Daucus carota	CO-like	5.20196e-11
c74696_g1	676766192	Sisymbrium irio	BES1	3.13086e-08
c131457_g7	Achn335281	Actinidia chinensis	NAC	1.49564e-06
c139883_g1	328625	Arabidopsis lyrata	WRKY	1.08861e-18
c148260_g1	Sme2.5_00529.1_g00001.1	Solanum melongena	NF-YC	4.39998e-07
c150248_g1	Rsa1.0_00158.1_g00006.1	Raphanus sativus	SBP	2.75151e-07
c233608_g1	Dca46628.1	Dianthus caryophyllus	FAR1	2.12141e-27
c34271_g1	Vang01g01860.1	Vigna angularis	ARF	1.0344e-18
c137186_g6	Dca2137.1	Dianthus caryophyllus	HD-ZIP	8.87505e-12
c205654_g1	GSMUA_Achr4P24760_001	Musa acuminata	GATA	1.02837e-09
c112548_g1	XP_010919986.1	Elaeis guineensis	G2-like	4.4184e-49
c109292_g2	Mapoly0010s0070.1.p	Marchantia polymorpha	C3H	5.17554e-23
c18066_g1	MDP0000275412	Malus domestica	Trihelix	7.8008e-19
c141722_g7	XP_010106034.1	Morus notabilis	NAC	5.27183e-07
c136248_g1	Itr_sc000159.1_g00028.1	Ipomoea trifida	MIKC_MADS	7.60492e-147
c138469_g3	Han006117	Helianthus annuus	NAC	6.02996e-13
c147079_g1	MDP0000321569	Malus domestica	RAV	8.75416e-10
c143493_g3	Sopen09g001330.1	Solanum pennellii	G2-like	1.14881e-85
c141178_g3	676765190	Sisymbrium irio	Trihelix	0
c120541_g1	Achn004841	Actinidia chinensis	NAC	4.06577e-20
c144900_g4	XP_010913020.1	Elaeis guineensis	SBP	8.92803e-15
c126907_g1	CCG000365.1	Populus euphratica	NAC	2.14956e-90
c143675_g2	Spipo10G0011300	Spirodela polyrhiza	CO-like	1.54783e-27
c142806_g3	Kaladp0515s0212.2.p	Kalanchoe laxiflora	FAR1	3.5126e-32
c125987_g1	Spipo12G0053800	Spirodela polyrhiza	C2H2	5.98892e-06
c142195_g2	Sopen09g021360.1	Solanum pennellii	HD-ZIP	1.07669e-13
c137126_g8	Sme2.5_15948.1_g00003.1	Solanum melongena	ZF-HD	1.82723e-14
c131035_g3	Sme2.5_01070.1_g00005.1	Solanum melongena	C2H2	7.01084e-11
c188972_g1	FANhyb_rscf00000398.1.g00005.1	Fragaria x ananassa	G2-like	3.61801e-24
c140908_g3	SapurV1A.0196s0190.1.p	Salix purpurea	FAR1	1.30454e-27
c149005_g1	ORUFI04G17470.1	Oryza rufipogon	NAC	8.44364e-30
c83133_g1	Sopen12g015990.1	Solanum pennellii	TCP	9.96566e-18
c141194_g1	SMil_00020448-RA_Salv	Salvia miltiorrhiza	MYB	4.18756e-94
c149696_g1	XP_009122937.1	Brassica rapa	MYB_related	3.5425e-116
c138351_g2	Cotton_A_03388_BGI-A2_v1.0	Gossypium arboreum	ARR-B	1.56029e-14
c135213_g12	XP_010556248.1	Tarenaya hassleriana	ERF	1.65209e-17
c301012_g1	678360908	Utricularia gibba	B3	1.12784e-10
c190844_g1	MDP0000428265	Malus domestica	NAC	1.32438e-60
c157546_g1	462952672	Eragrostis tef	WRKY	1.5637e-17
c19131_g1	Sopen11g017580.1	Solanum pennellii	ERF	1.67333e-22
c122371_g2	Sopen11g017580.1	Solanum pennellii	ERF	6.56976e-47
c147609_g1	Aco013131.1	Ananas comosus	DBB	8.70002e-39
c119657_g1	Eucgr.A01921.1.p	Eucalyptus grandis	G2-like	6.36898e-34
c131129_g8	Sopen12g015990.1	Solanum pennellii	TCP	1.13719e-31
c126649_g1	Sopen04g032240.1	Solanum pennellii	ERF	8.66819e-44
c10588_g1	Sopen03g007470.2	Solanum pennellii	B3	1.99358e-30
c169526_g1	Sopen12g015990.1	Solanum pennellii	TCP	6.08896e-38
c125812_g1	Achn273801	Actinidia chinensis	ARF	2.49695e-18
c201811_g1	PH01001113G0580	Phyllostachys heterocycla	MIKC_MADS	3.42632e-15
c149915_g3	Itr_sc000211.1_g00015.1	Ipomoea trifida	NF-YA	8.57851e-69
c212166_g1	Jcr4S05030.40	Jatropha curcas	MYB	3.84057e-26
c142035_g2	Sopen12g015990.1	Solanum pennellii	TCP	8.21087e-16
c145655_g4	440893	Selaginella moellendorffii	bHLH	4.79763e-09
c287243_g1	Zjn_sc00086.1.g02330.1.am.mk	Zoysia japonica	ERF	3.46802e-17
c210312_g1	OPUNC10G09700.4	Oryza punctata	E2F/DP	2.03609e-08
c150288_g2	Bostr.7128s0454.1.p	Boechera stricta	bHLH	1.74506e-39
c135520_g4	Sopen11g017580.1	Solanum pennellii	ERF	9.72995e-15
c145435_g2	GSMUA_Achr11P19880_001	Musa acuminata	ERF	6.06183e-161
c148327_g1	XP_008245529.1	Prunus mume	E2F/DP	2.84364e-13
c2886_g1	Sp_046550_watp.t1	Spinacia oleracea	MYB	2.02387e-08
c133867_g10	Jcr4S05030.40	Jatropha curcas	MYB	3.22005e-10
c138331_g1	mrna12442.1-v1.0-hybrid	Fragaria vesca	NAC	2.51839e-31
c142972_g1	Do008886.1	Dichanthelium oligosanthes	NAC	9.98446e-39
c15797_g1	Sme2.5_05369.1_g00001.1	Solanum melongena	MYB_related	1.01484e-23
c235296_g1	FANhyb_rscf00000010.1.g00028.1	Fragaria x ananassa	MYB	5.72477e-37
c118829_g1	PDK_30s759331g002	Phoenix dactylifera	LBD	1.71138e-07
c179120_g1	KZV57940.1	Dorcoceras hygrometricum	ERF	3.66378e-06
c135130_g1	676726196	Sisymbrium irio	HRT-like	5.85286e-47
c146908_g1	Manes.01G259600.1.p	Manihot esculenta	MYB	5.5851e-29
c116748_g1	Sme2.5_00886.1_g00016.1	Solanum melongena	MIKC_MADS	1.32914e-24
c143344_g1	Sopen12g015990.1	Solanum pennellii	TCP	2.41536e-17
c136943_g1	Sopen11g017580.1	Solanum pennellii	ERF	1.51552e-33
c89436_g2	Sopen05g016700.1	Solanum pennellii	ZF-HD	5.62637e-47
c192462_g1	RrC264_p4	Raphanus raphanistrum	NF-YC	6.5528e-26
c125423_g1	Sopen03g023670.1	Solanum pennellii	NAC	2.17024e-09
c175327_g1	Sme2.5_12391.1_g00003.1	Solanum melongena	G2-like	3.24087e-14
c147754_g2	Sme2.5_05369.1_g00001.1	Solanum melongena	MYB_related	2.12057e-23
c146100_g6	Aan019826	Artemisia annua	CO-like	9.31055e-20
c127777_g1	Rsa1.0_04342.1_g00002.1	Raphanus sativus	LBD	3.41215e-43
c134560_g1	LOC_Os04g22990.1	Oryza sativa subsp. japonica	FAR1	1.19609e-92
c133974_g2	Niben101Scf00735g06023.1	Nicotiana benthamiana	C2H2	3.32407e-10
c101090_g1	Itr_sc000560.1_g00013.1	Ipomoea trifida	Nin-like	1.79756e-07
c129971_g1	Psi011812	Picea sitchensis	C2H2	1.04065e-16
c125689_g1	678365117	Utricularia gibba	bZIP	1.53164e-29
c132912_g7	Sopen12g015990.1	Solanum pennellii	TCP	3.59716e-95
c144182_g3	CCG000365.1	Populus euphratica	NAC	8.92921e-52
c144759_g1	EPS67213.1	Genlisea aurea	NAC	4.16945e-67
c234839_g1	PK03054.1	Cannabis sativa	HD-ZIP	7.09458e-14
c149234_g2	Potri.016G025800.2	Populus trichocarpa	GRAS	3.73343e-68
c196163_g1	Aco012507.1	Ananas comosus	WRKY	3.68435e-06
c176745_g1	Itr_sc004419.1_g00003.1	Ipomoea trifida	NAC	1.93628e-07
c145375_g3	FANhyb_rscf00000217.1.g00006.1	Fragaria x ananassa	WRKY	1.5031e-89
c144574_g2	Zosma1g03330.1	Zostera marina	C2H2	3.31393e-08
c142305_g1	XP_010930511.1	Elaeis guineensis	FAR1	0
c138098_g1	XP_010094319.1	Morus notabilis	CAMTA	2.2557e-23
c133812_g2	Itr_sc001950.1_g00001.1	Ipomoea trifida	FAR1	5.27574e-08
c130871_g1	Kaladp0055s0290.1.p	Kalanchoe laxiflora	FAR1	8.4852e-73
c105976_g1	Sopen12g015990.1	Solanum pennellii	TCP	4.03954e-29
c138669_g1	Sopen11g017580.1	Solanum pennellii	ERF	1.84548e-27
c286706_g1	Achn303171	Actinidia chinensis	ERF	1.12502e-23
c143079_g4	Lus10007348	Linum usitatissimum	MYB_related	6.67571e-21
c143294_g2	Gh_A13G0768	Gossypium hirsutum	bHLH	1.53795e-114
c124336_g1	Bathy05g04020	Bathycoccus prasinos	G2-like	8.73069e-37
c185666_g1	MDP0000428265	Malus domestica	NAC	1.1924e-30
c201692_g1	676766070	Sisymbrium irio	bHLH	3.48513e-11
c137791_g2	Sopen06g019750.1	Solanum pennellii	M-type_MADS	1.01274e-09
c138658_g2	PH01000046G0930	Phyllostachys heterocycla	WRKY	0
c213026_g1	Sopen02g025440.1	Solanum pennellii	G2-like	1.31966e-13
c14768_g1	KXZ52496.1	Gonium pectorale	bHLH	2.3142e-10
c145761_g5	Aqcoe5G339000.3.p	Aquilegia coerulea	TCP	1.04716e-06
c251178_g1	Sopen09g021360.1	Solanum pennellii	HD-ZIP	2.53016e-36
c255182_g1	Sme2.5_04517.1_g00003.1	Solanum melongena	WRKY	1.68154e-10
c272003_g1	MDP0000249364	Malus domestica	SBP	1.23954e-32
c254119_g1	MDP0000247737	Malus domestica	FAR1	4.05241e-11
c113984_g3	Sopen11g017580.1	Solanum pennellii	ERF	1.86769e-21
c50101_g1	XP_010556248.1	Tarenaya hassleriana	ERF	3.86837e-11
c130883_g5	Sopen11g017580.1	Solanum pennellii	ERF	5.92173e-06
c140463_g3	EMT26093	Aegilops tauschii	B3	3.67045e-08
c270500_g1	Sopen05g028040.1	Solanum pennellii	LBD	1.42477e-12
c258167_g1	MDP0000265619	Malus domestica	Nin-like	1.42709e-11
c249159_g1	462946041	Eragrostis tef	B3	7.42555e-29
c144272_g1	Sopen06g019750.1	Solanum pennellii	M-type_MADS	9.73618e-18
c130365_g1	LOC_Os05g25600.1	Oryza sativa subsp. japonica	HB-other	1.79018e-08
c264758_g1	Sopen09g021360.1	Solanum pennellii	HD-ZIP	7.10458e-68
c148024_g2	Rsa1.0_02878.1_g00005.1	Raphanus sativus	LBD	5.06628e-86
c99246_g2	PH01004450G0140	Phyllostachys heterocycla	WRKY	2.88284e-15
c104942_g1	Sopen01g046270.1	Solanum pennellii	M-type_MADS	4.38332e-06
c155691_g1	PDK_30s1185931g007	Phoenix dactylifera	MYB	4.89735e-18
c139983_g5	Sopen06g019750.1	Solanum pennellii	M-type_MADS	4.42264e-11
c145077_g4	Sopen05g005700.1	Solanum pennellii	TCP	1.23395e-86
c171598_g1	Achn343181	Actinidia chinensis	Nin-like	1.74461e-30
c144216_g4	676753166	Sisymbrium irio	M-type_MADS	5.72531e-17
c237355_g1	Sp_000340_siic.t1	Spinacia oleracea	bHLH	3.56965e-30
c132810_g1	XP_010556248.1	Tarenaya hassleriana	ERF	2.25498e-10
c133535_g2	GSMUA_Achr8P05800_001	Musa acuminata	bZIP	1.12152e-07
c219612_g1	Sp_067720_upzk.t1	Spinacia oleracea	B3	3.8444e-06
c148039_g7	FANhyb_rscf00000398.1.g00005.1	Fragaria x ananassa	G2-like	6.71027e-07
c110677_g1	Gh_D08G0537	Gossypium hirsutum	CO-like	3.43667e-14
c61022_g1	FANhyb_rscf00000031.1.g00021.1	Fragaria x ananassa	ARR-B	7.64366e-15
c140180_g2	Zmw_sc05871.1.g00020.1	Zoysia matrella	bZIP	1.18942e-101
c249696_g1	Achn253811	Actinidia chinensis	bHLH	1.61115e-25
c119473_g1	Lus10018414	Linum usitatissimum	MYB_related	9.74155e-09
c267212_g1	PK03054.1	Cannabis sativa	HD-ZIP	6.37733e-10
c195552_g1	EMT25266	Aegilops tauschii	MYB	5.18293e-08
c83106_g1	MDP0000430870	Malus domestica	ERF	2.376e-06
c136493_g1	GSMUA_Achr9P07000_001	Musa acuminata	MYB	5.73775e-27
c145640_g1	462921062	Eragrostis tef	GeBP	5.70198e-53
c141322_g2	GSMUA_Achr2P03680_001	Musa acuminata	Trihelix	1.31594e-11
c133009_g3	Sopen12g015990.1	Solanum pennellii	TCP	2.60303e-10
c44366_g1	Sopen05g005700.1	Solanum pennellii	TCP	8.24215e-10
c139176_g3	Sopen11g017580.1	Solanum pennellii	ERF	4.85209e-20
c133067_g6	XP_008245529.1	Prunus mume	E2F/DP	8.86067e-22
c148844_g4	kfl00178_0140	Klebsormidium flaccidum	GATA	7.83487e-15
c134566_g2	Manes.01G029300.1.p	Manihot esculenta	WRKY	9.1144e-59
c126745_g1	Bathy17g01170	Bathycoccus prasinos	C2H2	9.64598e-21
c143839_g1	Rsa1.0_02878.1_g00005.1	Raphanus sativus	LBD	7.12653e-41
c146551_g4	Sopen05g028040.1	Solanum pennellii	LBD	1.71149e-79
c120311_g1	Aco017242.1	Ananas comosus	Trihelix	7.83352e-36
c110921_g1	XP_010556248.1	Tarenaya hassleriana	ERF	3.86272e-09
c279339_g1	MDP0000173550	Malus domestica	MYB	4.45468e-08
c106841_g2	XP_010103855.1	Morus notabilis	bZIP	2.54767e-35
c240886_g1	Jcr4S05484.20	Jatropha curcas	AP2	3.68398e-09
c136050_g1	Kalax.0065s0086.1.p	Kalanchoe marnieriana	HD-ZIP	1.40488e-08
c141080_g4	Niben101Scf00735g06023.1	Nicotiana benthamiana	C2H2	2.05394e-16
c174215_g1	Sme2.5_05647.1_g00005.1	Solanum melongena	MYB_related	1.21122e-33
c147114_g3	Zmw_sc00224.1.g00390.1	Zoysia matrella	bHLH	3.35158e-13
c138339_g7	Aco027629.1	Ananas comosus	M-type_MADS	8.90697e-31
c256528_g1	KN539566.1_FGP004	Oryza longistaminata	WRKY	4.17787e-10
c148990_g14	NNU_008123-RA	Nelumbo nucifera	GATA	3.44694e-13
c125513_g1	DCAR_002967	Daucus carota	B3	2.66431e-08
c200388_g1	KHN25317.1	Glycine soja	B3	6.05777e-11
c138391_g4	Sopen03g023670.1	Solanum pennellii	NAC	2.99763e-18
c161176_g1	PSME_00049691-RA	Pseudotsuga menziesii	TCP	4.40364e-37
c140046_g1	Gh_A02G1449	Gossypium hirsutum	MYB_related	1.28553e-32
c20662_g1	Sopen05g016700.1	Solanum pennellii	ZF-HD	3.53613e-07
c148322_g4	Sopen12g015990.1	Solanum pennellii	TCP	7.17099e-93
c98022_g1	Sopen05g016700.1	Solanum pennellii	ZF-HD	9.98963e-06
c233194_g1	PH01001215G0380	Phyllostachys heterocycla	FAR1	2.16683e-20
c139819_g2	DCAR_023169	Daucus carota	C3H	1.29525e-08
c150105_g3	DCAR_015528	Daucus carota	GATA	1.14021e-24
c149529_g4	XP_010931430.1	Elaeis guineensis	bHLH	2.27276e-75
c126629_g2	GRMZM2G312201_P01	Zea mays	NAC	1.51114e-22
c295461_g1	Dca43462.1	Dianthus caryophyllus	FAR1	1.57553e-10
c141880_g1	Rsa1.0_00090.1_g00028.1	Raphanus sativus	WRKY	7.2549e-07
c145903_g1	KN539116.1_FGP007	Oryza longistaminata	MYB_related	2.23497e-14
c34819_g1	Dusal.0407s00007.1.p	Dunaliella salina	YABBY	7.31731e-07
c134809_g1	Achn040601	Actinidia chinensis	WRKY	5.5468e-65
c150328_g3	Rsa1.0_02878.1_g00005.1	Raphanus sativus	LBD	6.68253e-54
c181962_g1	FANhyb_rscf00001142.1.g00004.1	Fragaria x ananassa	C2H2	1.28345e-24
c132832_g2	BGIOSGA000239-PA	Oryza sativa subsp. indica	HD-ZIP	0
c139721_g1	Sopen06g019750.1	Solanum pennellii	M-type_MADS	9.93718e-19
c97653_g2	Sopen11g024190.1	Solanum pennellii	Nin-like	4.66316e-09
c261710_g1	LOC_Os12g06010.1	Oryza sativa subsp. japonica	bZIP	4.94633e-19
c208174_g1	Ote100252500041	Ocimum tenuiflorum	ARR-B	1.08054e-16
c141674_g9	BGIOSGA034759-PA	Oryza sativa subsp. indica	bZIP	4.13859e-10
c112567_g1	Sopen05g005700.1	Solanum pennellii	TCP	7.20856e-59
c286415_g1	mrna27194.1-v1.0-hybrid	Fragaria vesca	bZIP	2.27517e-18
c142142_g4	LOC_Os05g25600.1	Oryza sativa subsp. japonica	HB-other	4.68709e-16
c225162_g1	Sme2.5_02145.1_g00004.1	Solanum melongena	Trihelix	7.53728e-13
c258613_g1	GRMZM2G443202_P01	Zea mays	MYB_related	8.26866e-34
c118787_g1	PH01001113G0580	Phyllostachys heterocycla	MIKC_MADS	5.0208e-38
c91927_g1	Prupe.6G139700.1.p	Prunus persica	E2F/DP	1.28946e-19
c202380_g1	Achn296391	Actinidia chinensis	NF-YC	9.91236e-25
c138844_g2	KZV57651.1	Dorcoceras hygrometricum	MYB_related	8.56655e-163
c155028_g1	Zmw_sc03046.1.g00130.1	Zoysia matrella	MYB	2.69636e-17
c128036_g1	KZV22500.1	Dorcoceras hygrometricum	HB-other	5.8537e-67
c111668_g1	MDP0000285251	Malus domestica	C3H	4.67451e-41
c145073_g2	PEQU_35640	Phalaenopsis equestris	Trihelix	8.46019e-19
c81090_g1	MDP0000319957	Malus domestica	ARF	2.16148e-13
c148855_g4	Itr_sc000159.1_g00052.1	Ipomoea trifida	LBD	1.80615e-11
c142917_g2	Aco013131.1	Ananas comosus	DBB	5.64837e-10
c243501_g1	Traes_6AL_775D5A865.1	Triticum aestivum	bHLH	2.62945e-08
c133028_g3	GSVIVT01005747001	Vitis vinifera	ERF	3.56978e-06
c126485_g1	KZV22500.1	Dorcoceras hygrometricum	HB-other	2.2669e-33
c212301_g1	Sme2.5_02145.1_g00004.1	Solanum melongena	Trihelix	3.44669e-08
c94058_g1	GSVIVT01024357001	Vitis vinifera	MYB	5.34781e-07
c145846_g6	Tp57577_TGAC_v2_mRNA34811	Trifolium pratense	bHLH	4.42509e-32
c134271_g1	Sopen12g015990.1	Solanum pennellii	TCP	1.37497e-73
c300694_g1	678360908	Utricularia gibba	B3	5.80636e-44
c158761_g1	Pbr007777.1	Pyrus bretschneideri	HSF	1.76388e-59
c194708_g1	SMil_00011498-RA_Salv	Salvia miltiorrhiza	bHLH	1.53315e-08
c236177_g1	Sopen12g015990.1	Solanum pennellii	TCP	1.66876e-15
c7868_g1	Niben101Scf00646g07008.1	Nicotiana benthamiana	Trihelix	7.24975e-47
c139354_g1	LPERR11G02130.2	Leersia perrieri	bZIP	6.6503e-12
c150823_g2	Sopen11g017580.1	Solanum pennellii	ERF	3.70673e-132
c38961_g1	Sp_000340_siic.t1	Spinacia oleracea	bHLH	3.38333e-07
c70167_g1	Zmw_sc03046.1.g00130.1	Zoysia matrella	MYB	2.19497e-15
c241654_g1	XP_008245529.1	Prunus mume	E2F/DP	3.67648e-08
c215406_g1	PDK_30s759331g002	Phoenix dactylifera	LBD	2.34993e-07
c150874_g1	Sopen12g015990.1	Solanum pennellii	TCP	0
c125532_g1	OGLUM09G14350.2	Oryza glumaepatula	bHLH	1.17319e-22
c165658_g1	Lus10023428	Linum usitatissimum	bHLH	7.42418e-11
c147156_g1	XP_010095198.1	Morus notabilis	ERF	1.46776e-18
c52123_g1	Neem_1512_f_1	Azadirachta indica	HD-ZIP	3.69776e-09
c146072_g5	LOC_Os11g12360.1	Oryza sativa subsp. japonica	M-type_MADS	2.72049e-09
c299566_g1	XP_010558920.1	Tarenaya hassleriana	C2H2	1.10784e-10
c73213_g1	PH01000201G0710	Phyllostachys heterocycla	CAMTA	1.46715e-20
c147290_g1	676773852	Sisymbrium irio	M-type_MADS	2.89548e-133
c115382_g1	Sme2.5_04757.1_g00003.1	Solanum melongena	Whirly	2.45813e-07
c133921_g3	MDP0000305771	Malus domestica	C2H2	9.54677e-15
c159434_g1	Aqcoe2G397000.1.p	Aquilegia coerulea	ERF	7.16836e-09
c139197_g2	CCG033096.1	Populus euphratica	bHLH	3.76406e-14
c135554_g5	XP_010941970.1	Elaeis guineensis	HD-ZIP	3.25854e-22
c145234_g3	MDP0000250177	Malus domestica	LBD	2.29677e-07
c234022_g1	Sopen07g012150.1	Solanum pennellii	NAC	3.62232e-26
c53621_g1	Dca2137.1	Dianthus caryophyllus	HD-ZIP	4.1478e-08
c144820_g1	Dca5233.1	Dianthus caryophyllus	MIKC_MADS	1.12333e-82
c3350_g1	mrna17107.1-v1.0-hybrid	Fragaria vesca	B3	1.48435e-36
c133798_g1	Itr_sc004419.1_g00003.1	Ipomoea trifida	NAC	5.4757e-12
c217228_g1	Seita.8G169300.1.p	Setaria italica	WRKY	8.50928e-06
c210757_g1	Tp57577_TGAC_v2_mRNA9954	Trifolium pratense	E2F/DP	3.86343e-14
c119213_g1	Sopen06g019750.1	Solanum pennellii	M-type_MADS	4.87966e-24
c37133_g1	Sopen11g017580.1	Solanum pennellii	ERF	3.6206e-16
c146541_g2	Achn169731	Actinidia chinensis	ERF	2.42907e-11
c80518_g1	Rsa1.0_00295.1_g00013.1	Raphanus sativus	WOX	6.01939e-11
c147574_g3	kfl00334_0040	Klebsormidium flaccidum	GATA	1.05816e-09
c91383_g1	Sme2.5_05369.1_g00001.1	Solanum melongena	MYB_related	1.68583e-08
c97189_g1	Sopen09g021360.1	Solanum pennellii	HD-ZIP	9.38281e-07
c118453_g2	Peinf101Scf00255g01007.1	Petunia inflata	Trihelix	3.28097e-41
c75357_g1	Jcr4S05030.40	Jatropha curcas	MYB	1.08778e-26
c301843_g1	Sopen03g023670.1	Solanum pennellii	NAC	4.29966e-09
c139085_g4	Tp57577_TGAC_v2_mRNA34811	Trifolium pratense	bHLH	8.06325e-70
c46456_g1	Cotton_A_09649_BGI-A2_v1.0	Gossypium arboreum	NAC	4.69991e-29
c78234_g1	LOC_Os11g12360.1	Oryza sativa subsp. japonica	M-type_MADS	1.23452e-12
c192560_g1	Zjn_sc00010.1.g03070.1.am.mk	Zoysia japonica	Nin-like	4.19991e-11
c145887_g2	Sopen11g017580.1	Solanum pennellii	ERF	9.68769e-09
c119057_g1	Bv5_101120_supk.t1	Beta vulgaris	ERF	3.59539e-18
c111390_g1	GSBRNA2T00144257001	Brassica napus	GeBP	3.76183e-26
c32971_g1	mrna23819.1-v1.0-hybrid	Fragaria vesca	bHLH	1.00619e-49
c122569_g2	maker-scaffold18721-augustus-gene-0.3-mRNA-1	Castanea mollissima	Dof	3.75127e-09
c101617_g1	mrna27940.1-v1.0-hybrid	Fragaria vesca	NAC	5.03911e-55
c153747_g1	Sme2.5_00010.1_g00004.1	Solanum melongena	HSF	5.53416e-07
c274673_g1	Sme2.5_02145.1_g00004.1	Solanum melongena	Trihelix	2.12216e-16
c144907_g8	XP_008245529.1	Prunus mume	E2F/DP	1.73563e-16
c139105_g2	Sp_073850_ixmz.t1	Spinacia oleracea	MYB_related	5.30834e-37
c150390_g1	RrC264_p4	Raphanus raphanistrum	NF-YC	5.52954e-29
c131902_g1	DCAR_015075	Daucus carota	MYB	6.94915e-103
c142493_g2	Zmw_sc05677.1.g00020.1	Zoysia matrella	WRKY	2.59958e-29
c135366_g1	DCAR_019686	Daucus carota	SAP	3.82913e-24
c149475_g1	Rsa1.0_02800.1_g00003.1	Raphanus sativus	NAC	9.18788e-06
c114017_g1	Lus10030908	Linum usitatissimum	bHLH	2.15078e-35
c93464_g1	XP_010556248.1	Tarenaya hassleriana	ERF	1.27243e-38
c148869_g1	Rsa1.0_02878.1_g00005.1	Raphanus sativus	LBD	8.14468e-73
c149148_g2	GSMUA_Achr2P03680_001	Musa acuminata	Trihelix	3.89126e-11
c147703_g1	OPUNC10G09700.4	Oryza punctata	E2F/DP	1.04792e-99
c211974_g1	Thecc1EG029192t1	Theobroma cacao	C3H	8.5874e-18
c79327_g1	Dca46628.1	Dianthus caryophyllus	FAR1	5.55225e-19
c141575_g8	LOC_Os11g12360.1	Oryza sativa subsp. japonica	M-type_MADS	4.24436e-08
c120446_g1	XP_010556248.1	Tarenaya hassleriana	ERF	2.66192e-17
c128258_g2	Sopen06g014360.1	Solanum pennellii	M-type_MADS	2.19568e-19
c124878_g1	Vang11g14670.1	Vigna angularis	MYB	4.1336e-53
c143653_g1	XP_010094319.1	Morus notabilis	CAMTA	1.13406e-10
c146030_g1	Itr_sc000211.1_g00015.1	Ipomoea trifida	NF-YA	4.49757e-06
c170159_g1	Rsa1.0_00295.1_g00013.1	Raphanus sativus	WOX	4.12711e-29
c132684_g2	Achn013161	Actinidia chinensis	bHLH	2.7877e-20
c147969_g1	Zpz_sc00389.1.g00270.1.am.mk	Zoysia pacifica	bHLH	8.93278e-135
c200190_g1	Jcr4S06752.20	Jatropha curcas	FAR1	5.89424e-28
c134797_g1	XP_010094319.1	Morus notabilis	CAMTA	1.17207e-11
c148042_g2	Vang01g01860.1	Vigna angularis	ARF	6.60223e-11
c13156_g1	Dca56676.1	Dianthus caryophyllus	B3	9.72109e-25
c137419_g3	676783392	Sisymbrium irio	B3	5.85161e-17
c146961_g2	OB08G24140.1	Oryza brachyantha	MYB	0
c262113_g1	FANhyb_rscf00000075.1.g00004.1	Fragaria x ananassa	B3	7.10384e-07
c145264_g1	OPUNC06G18860.1	Oryza punctata	G2-like	5.46513e-06
c256304_g1	OMERI03G21280.1	Oryza meridionalis	FAR1	6.88109e-18
c119757_g1	PDK_30s752531g001	Phoenix dactylifera	C2H2	6.37929e-11
c133366_g2	XP_010556248.1	Tarenaya hassleriana	ERF	4.16664e-24
c286342_g1	Sp_000340_siic.t1	Spinacia oleracea	bHLH	1.73429e-07
c286156_g1	Lus10030581	Linum usitatissimum	bHLH	4.85971e-45
c274242_g1	Gh_A05G0677	Gossypium hirsutum	bZIP	1.2045e-43
c138164_g1	676753166	Sisymbrium irio	M-type_MADS	3.9081e-22
c147721_g2	PDK_30s840231g002	Phoenix dactylifera	bHLH	2.93667e-12
c112765_g1	Sopen05g028040.1	Solanum pennellii	LBD	8.84094e-24
c18116_g1	678433664	Utricularia gibba	ARF	7.08046e-20
c97838_g1	Dca23216.1	Dianthus caryophyllus	ERF	1.02158e-20
c149244_g1	XP_015897327.1	Ziziphus jujuba	Trihelix	4.85122e-26
c84183_g1	LOC_Os11g12360.1	Oryza sativa subsp. japonica	M-type_MADS	2.88556e-36
c206713_g1	Vang03g11510.1	Vigna angularis	Trihelix	5.32304e-09
c224376_g1	Bradi2g16150.1.p	Brachypodium distachyon	WRKY	3.01511e-09
c106301_g1	Sopen11g017580.1	Solanum pennellii	ERF	5.34191e-25
c140209_g5	Pbr026954.1	Pyrus bretschneideri	CO-like	6.38112e-21
c151493_g1	DCAR_026406	Daucus carota	MYB_related	7.91097e-30
c299818_g1	676709864	Sisymbrium irio	STAT	3.15737e-07
c19611_g1	MDP0000309902	Malus domestica	GATA	5.45957e-10
c136336_g2	Sopen11g017580.1	Solanum pennellii	ERF	2.07376e-22
c125805_g1	Sp_085980_jdts.t1	Spinacia oleracea	G2-like	2.98318e-45
c86362_g1	Ote100213510051	Ocimum tenuiflorum	LSD	9.1859e-17
c147929_g6	Jcr4S05030.40	Jatropha curcas	MYB	5.95952e-29
c135745_g4	Sopen00g003940.1	Solanum pennellii	B3	1.17852e-71
c140571_g15	Sopen12g015990.1	Solanum pennellii	TCP	1.0909e-34
c285950_g1	GSMUA_Achr2P20130_001	Musa acuminata	WRKY	5.5384e-21
c230063_g1	Tp57577_TGAC_v2_mRNA1659	Trifolium pratense	C2H2	4.30446e-12
c134100_g1	LOC_Os11g12360.1	Oryza sativa subsp. japonica	M-type_MADS	2.05038e-18
c116238_g1	AA57G00161	Aethionema arabicum	HSF	8.37795e-116
c142283_g1	676788552	Sisymbrium irio	FAR1	1.84243e-105
c121352_g1	Sopen12g015990.1	Solanum pennellii	TCP	3.4e-10
c6963_g1	Itr_sc000748.1_g00024.1	Ipomoea trifida	MYB_related	1.4962e-18
c136483_g4	WALNUT_00030817-RA	Juglans regia	bHLH	9.07355e-122
c131177_g1	CCG025416.1	Populus euphratica	G2-like	4.40563e-127
c122685_g1	ORUFI12G02480.1	Oryza rufipogon	NAC	1.05497e-06
c94420_g2	OMERI07G19420.2	Oryza meridionalis	bHLH	2.45633e-09
c232366_g1	OGLUM09G14350.4	Oryza glumaepatula	bHLH	1.48247e-18
c109403_g1	Sme2.5_05099.1_g00001.1	Solanum melongena	MYB_related	2.29554e-06
c149368_g3	GSMUA_Achr6P04510_001	Musa acuminata	GATA	1.19123e-10
c137600_g1	Dca52167.1	Dianthus caryophyllus	M-type_MADS	1.16059e-30
c43741_g1	FANhyb_rscf00000253.1.g00010.1	Fragaria x ananassa	BBR-BPC	2.99685e-08
c142629_g3	676753166	Sisymbrium irio	M-type_MADS	8.12942e-25
c119573_g2	GRMZM2G312201_P01	Zea mays	NAC	2.2778e-40
c20455_g1	Jcr4S05030.40	Jatropha curcas	MYB	9.169e-23
c145734_g4	Sme2.5_01901.1_g00007.1	Solanum melongena	ARF	4.15134e-11
c282141_g1	Sme2.5_06080.1_g00001.1	Solanum melongena	Trihelix	6.77558e-19
c141837_g1	Gh_A01G0250	Gossypium hirsutum	NAC	1.73195e-17
c137391_g6	Sopen06g019750.1	Solanum pennellii	M-type_MADS	4.22251e-11
c141764_g1	Peinf101Scf00255g01007.1	Petunia inflata	Trihelix	2.58079e-50
c103282_g1	Gh_A09G2473	Gossypium hirsutum	C2H2	8.65715e-31
c96231_g2	PH01001260G0280	Phyllostachys heterocycla	bHLH	7.14054e-13
c93180_g1	PDK_30s1100871g001	Phoenix dactylifera	Trihelix	1.38568e-74
c166358_g1	676773852	Sisymbrium irio	M-type_MADS	2.3342e-28
c191502_g1	MDP0000240167	Malus domestica	CPP	3.67692e-23
c132738_g2	NNU_002386-RA	Nelumbo nucifera	ERF	5.58865e-68
c99222_g1	Cotton_A_21202_BGI-A2_v1.0	Gossypium arboreum	WRKY	2.97374e-34
c130908_g8	PH01003485G0070	Phyllostachys heterocycla	WRKY	2.10801e-23
c192200_g1	XP_013629268.1	Brassica oleracea	C3H	6.79987e-07
c142231_g3	Niben101Scf04608g05035.1	Nicotiana benthamiana	bZIP	1.17586e-22
c205984_g1	EMT20365	Aegilops tauschii	B3	1.42475e-38
c86684_g2	mrna12617.1-v1.0-hybrid	Fragaria vesca	B3	1.1025e-08
c251866_g1	Seita.9G367200.2.p	Setaria italica	NF-YA	2.79934e-20
c137791_g3	676783392	Sisymbrium irio	B3	5.8121e-17
c124842_g1	PDK_30s692531g009	Phoenix dactylifera	GRAS	3.11318e-29
c131792_g2	Sopen03g023670.1	Solanum pennellii	NAC	1.49776e-15
c179729_g1	EMT28005	Aegilops tauschii	MYB_related	7.96078e-09
c147426_g1	Pbr029461.1	Pyrus bretschneideri	C3H	7.55243e-56
c104464_g1	PSME_00042828-RA	Pseudotsuga menziesii	HSF	1.1354e-20
c134372_g1	Pp3c12_5150V3.1.p	Physcomitrella patens	BBR-BPC	9.96869e-36
c146912_g2	GSMUA_Achr8P27340_001	Musa acuminata	HD-ZIP	7.59663e-21
c166002_g1	Achn302621	Actinidia chinensis	BES1	1.5244e-12
c136437_g2	Jcr4S05030.40	Jatropha curcas	MYB	1.95548e-16
c155247_g1	462879016	Eragrostis tef	B3	2.95926e-26
c87719_g1	GSMUA_Achr7P25320_001	Musa acuminata	TCP	5.64982e-07
c142514_g1	Dca51618.1	Dianthus caryophyllus	NF-YA	3.77324e-48
c216758_g1	mrna09125.1-v1.0-hybrid	Fragaria vesca	bHLH	1.29699e-25
c137020_g4	CCG010610.1	Populus euphratica	NAC	2.38434e-86
c202325_g1	FANhyb_rscf00000031.1.g00021.1	Fragaria x ananassa	ARR-B	4.02679e-11
c142604_g1	MDP0000283975	Malus domestica	NAC	2.51089e-06
c149359_g3	KZV32636.1	Dorcoceras hygrometricum	ARR-B	4.19503e-08
c21904_g1	Sopen06g019750.1	Solanum pennellii	M-type_MADS	2.8942e-15
c155645_g1	LOC_Os11g12360.1	Oryza sativa subsp. japonica	M-type_MADS	3.81518e-67
c150505_g1	EMT22546	Aegilops tauschii	ERF	1.67477e-33
c147510_g1	XP_010904690.1	Elaeis guineensis	bZIP	0
c228615_g1	DCAR_013815	Daucus carota	ERF	4.81503e-10
c201308_g1	GSMUA_Achr6P04510_001	Musa acuminata	GATA	1.59995e-07
c34515_g1	fgenesh3_pg.C_scaffold_15000025	Chlorella variabilis NC64A	NF-YA	3.44273e-22
c81995_g1	LOC_Os08g09800.1	Oryza sativa subsp. japonica	WRKY	3.59378e-06
c148786_g5	GRMZM2G077045_P02	Zea mays	NAC	1.49558e-13
c17920_g1	CCG021944.1	Populus euphratica	WRKY	6.66952e-17
c114295_g1	Dca43462.1	Dianthus caryophyllus	FAR1	8.62851e-07
c124293_g2	Aco013131.1	Ananas comosus	DBB	9.5559e-15
c123390_g1	Achn111201	Actinidia chinensis	MYB_related	1.2809e-12
c131937_g4	Pp3c11_480V3.3.p	Physcomitrella patens	C2H2	5.50734e-23
c241399_g1	Sme2.5_00225.1_g00014.1	Solanum melongena	CAMTA	1.91898e-10
c170572_g1	FANhyb_rscf00000253.1.g00010.1	Fragaria x ananassa	BBR-BPC	6.10628e-06
c12739_g1	Lus10025533	Linum usitatissimum	B3	5.96052e-32
c179327_g1	MDP0000311595	Malus domestica	NF-YA	2.31327e-19
c35288_g1	Rsa1.0_00158.1_g00006.1	Raphanus sativus	SBP	1.51906e-06
c148275_g3	Lus10012302	Linum usitatissimum	HB-other	3.1112e-50
c139730_g3	Sopen12g015990.1	Solanum pennellii	TCP	4.43694e-36
c93667_g1	GSMUA_Achr8P25970_001	Musa acuminata	MYB	1.94079e-17
c121984_g2	Bathy01g06140	Bathycoccus prasinos	C2H2	2.55711e-16
c223021_g1	Manes.01G259600.1.p	Manihot esculenta	MYB	7.30294e-15
c188766_g1	Sopen06g019750.1	Solanum pennellii	M-type_MADS	2.46418e-09
c223708_g1	Zjn_sc00008.1.g06030.1.am.mk	Zoysia japonica	bZIP	3.7273e-09
c130832_g4	XP_010101635.1	Morus notabilis	bHLH	6.3015e-08
c173663_g1	Sme2.5_09905.1_g00002.1	Solanum melongena	bHLH	6.79486e-07
c257606_g1	XP_010094319.1	Morus notabilis	CAMTA	1.53907e-08
c61397_g1	RrC3821_p1	Raphanus raphanistrum	NAC	2.99952e-07
c146836_g7	Sopen12g015990.1	Solanum pennellii	TCP	3.46931e-08
c106696_g1	Sopen12g015990.1	Solanum pennellii	TCP	2.3023e-20
c256182_g1	Do007746.1	Dichanthelium oligosanthes	bHLH	6.30556e-17
c91044_g1	678447783	Utricularia gibba	bZIP	8.28224e-38
c141862_g1	LPERR01G36440.1	Leersia perrieri	HD-ZIP	6.35234e-19
c25505_g1	Sopen11g017580.1	Solanum pennellii	ERF	4.90797e-11
c140708_g4	Jcr4S05030.40	Jatropha curcas	MYB	1.73167e-23
c135686_g3	Sopen05g005700.1	Solanum pennellii	TCP	7.65839e-24
c118081_g1	PDK_30s896621g017	Phoenix dactylifera	G2-like	9.20313e-63
c127790_g2	evm.model.supercontig_5.63	Carica papaya	GRF	7.29536e-16
c133475_g2	MDP0000277077	Malus domestica	NF-YB	1.72521e-12
c152689_g1	XP_010556248.1	Tarenaya hassleriana	ERF	8.19891e-47
c143499_g3	Sopen11g017580.1	Solanum pennellii	ERF	1.90048e-15
c137539_g3	MDP0000289260	Malus domestica	BES1	3.55981e-07
c277535_g1	WALNUT_00030998-RA	Juglans regia	NF-YB	4.44688e-11
c146067_g1	Sopen12g015990.1	Solanum pennellii	TCP	0
c138093_g9	Sopen02g025440.1	Solanum pennellii	G2-like	1.6632e-18
c126670_g1	PK03054.1	Cannabis sativa	HD-ZIP	1.00221e-08
c130638_g1	Pbr000606.1	Pyrus bretschneideri	C2H2	3.57135e-46
c141007_g2	Vradi11g00410.1	Vigna radiata	M-type_MADS	1.88907e-29
c161413_g1	XP_010920568.1	Elaeis guineensis	MYB_related	4.60146e-14
c135281_g2	Jcr4S04772.20	Jatropha curcas	M-type_MADS	6.15372e-06
c147116_g1	CA06g18030	Capsicum annuum	MYB_related	1.29376e-22
c57296_g1	Peaxi162Scf00646g00004.1	Petunia axillaris	GRAS	1.67686e-15
c142326_g8	GSVIVT01030079001	Vitis vinifera	FAR1	6.16122e-44
c79368_g1	MDP0000497158	Malus domestica	C2H2	1.93448e-10
c136936_g8	Sopen06g019750.1	Solanum pennellii	M-type_MADS	7.3829e-08
c78945_g1	Do003946.1	Dichanthelium oligosanthes	C2H2	7.07071e-08
c148312_g2	Sopen11g017580.1	Solanum pennellii	ERF	4.01168e-16
c287198_g1	Lus10040166	Linum usitatissimum	GRAS	5.1379e-07
c266784_g1	Rsa1.0_04342.1_g00002.1	Raphanus sativus	LBD	7.14262e-15
c119750_g1	Sopen12g015990.1	Solanum pennellii	TCP	4.35973e-25
c143536_g1	Jcr4S06752.20	Jatropha curcas	FAR1	6.48881e-07
c132569_g3	PK03054.1	Cannabis sativa	HD-ZIP	8.28337e-09
c260387_g1	Lus10040166	Linum usitatissimum	GRAS	4.91947e-06
c137000_g2	GSMUA_Achr1P08090_001	Musa acuminata	bZIP	8.81467e-08
c86255_g1	Rsa1.0_02878.1_g00005.1	Raphanus sativus	LBD	1.15426e-73
c217106_g1	Vradi03g04520.1	Vigna radiata	bZIP	8.45715e-14
c131613_g1	Aco017242.1	Ananas comosus	Trihelix	3.09937e-41
c148364_g1	KZV57940.1	Dorcoceras hygrometricum	ERF	2.60116e-15
c130174_g1	Peinf101Scf00255g01007.1	Petunia inflata	Trihelix	1.80218e-53
c33967_g1	Dca41372.1	Dianthus caryophyllus	C2H2	4.84908e-07
c26983_g1	GSMUA_Achr4P07150_001	Musa acuminata	NAC	1.8055e-30
c129293_g1	DCAR_017942	Daucus carota	bHLH	1.27677e-13
c138095_g3	Sopen11g017580.1	Solanum pennellii	ERF	7.29214e-13
c193005_g1	Thecc1EG005333t1	Theobroma cacao	bHLH	7.80423e-07
c134753_g2	Dca52167.1	Dianthus caryophyllus	M-type_MADS	1.69759e-21
c139278_g3	Achn036321	Actinidia chinensis	G2-like	4.53319e-85
c163378_g1	Sme2.5_02214.1_g00007.1	Solanum melongena	GRAS	2.49642e-10
c204582_g1	PDK_30s988751g003	Phoenix dactylifera	WOX	8.15074e-13
c87089_g1	Jcr4S05030.40	Jatropha curcas	MYB	1.10963e-13
c140598_g4	Vradi06g03240.1	Vigna radiata	EIL	5.81414e-22
c130215_g2	Sopen12g015990.1	Solanum pennellii	TCP	6.33085e-25
c278726_g1	FANhyb_rscf00000398.1.g00005.1	Fragaria x ananassa	G2-like	7.52653e-06
c145789_g2	RrC1700_p1	Raphanus raphanistrum	ERF	7.7978e-96
c147354_g6	Sme2.5_01230.1_g00009.1	Solanum melongena	GATA	6.50099e-18
c204387_g1	CCG032954.1	Populus euphratica	Whirly	2.07622e-13
c110670_g1	XP_010918971.1	Elaeis guineensis	ERF	1.8594e-57
c137310_g1	Sopen12g015990.1	Solanum pennellii	TCP	1.46085e-53
c57727_g1	462946041	Eragrostis tef	B3	1.07523e-58
c31183_g1	Araip.YN359	Arachis ipaensis	M-type_MADS	1.07553e-11
c209841_g1	Sopen09g001330.1	Solanum pennellii	G2-like	7.63089e-06
c148137_g2	SMil_00011498-RA_Salv	Salvia miltiorrhiza	bHLH	2.8798e-16
c237794_g1	GSMUA_Achr4P07150_001	Musa acuminata	NAC	3.72345e-19
c145496_g1	676752474	Sisymbrium irio	CAMTA	3.95251e-08
c126514_g2	Itr_sc000211.1_g00015.1	Ipomoea trifida	NF-YA	1.83639e-28
c78694_g1	Csa09g061160.1	Camelina sativa	GRF	8.94329e-15
c244894_g1	KN538845.1_FGP012	Oryza longistaminata	AP2	5.61233e-11
c92627_g1	Sme2.5_04757.1_g00003.1	Solanum melongena	Whirly	4.84266e-17
c227920_g1	Sme2.5_16129.1_g00001.1	Solanum melongena	NF-YB	5.12044e-14
c126263_g1	HL.SW.v1.0.G037389.1	Humulus lupulus	B3	4.15186e-35
c206022_g1	GSMUA_Achr4P24610_001	Musa acuminata	SBP	3.48532e-27
c301008_g1	XP_010556248.1	Tarenaya hassleriana	ERF	1.79091e-11
c20338_g1	Seita.6G063700.1.p	Setaria italica	bHLH	4.65735e-13
c115660_g1	Psi010992	Picea sitchensis	Trihelix	4.96815e-06
c132144_g3	Sopen05g016700.1	Solanum pennellii	ZF-HD	7.90484e-20
c147724_g1	XP_011095229.1	Sesamum indicum	WRKY	6.67559e-07
c142114_g2	Sopen07g012150.1	Solanum pennellii	NAC	4.45531e-45
c143722_g10	Sopen05g005700.1	Solanum pennellii	TCP	1.26303e-64
c134308_g2	PDK_30s1138471g002	Phoenix dactylifera	AP2	7.55401e-12
c144400_g3	Sopen11g017580.1	Solanum pennellii	ERF	2.29366e-17
c137527_g1	Niben101Scf00735g06023.1	Nicotiana benthamiana	C2H2	1.23937e-13
c70685_g1	EMT30077	Aegilops tauschii	HB-other	2.28354e-28
c134603_g2	Cc01_g08720	Coffea canephora	NAC	1.8397e-75
c58870_g1	Sme2.5_00187.1_g00004.1	Solanum melongena	MYB_related	4.52739e-50
c103315_g1	Sopen05g005700.1	Solanum pennellii	TCP	2.39484e-23
c133094_g2	Sopen06g019750.1	Solanum pennellii	M-type_MADS	4.76001e-26
c100827_g1	XP_016491803.1	Nicotiana tabacum	LBD	1.46052e-08
c142404_g2	NNU_017667-RA	Nelumbo nucifera	EIL	7.91845e-89
c109770_g1	DCAR_013815	Daucus carota	ERF	6.39366e-26
c144966_g1	MDP0000263576	Malus domestica	GRAS	2.53192e-76
c52190_g1	Itr_sc004419.1_g00003.1	Ipomoea trifida	NAC	1.74197e-06
c193138_g1	676752474	Sisymbrium irio	CAMTA	1.23585e-07
c130023_g2	Zmw_sc01355.1.g00120.1	Zoysia matrella	bHLH	1.70916e-15
c303009_g1	Sme2.5_02145.1_g00004.1	Solanum melongena	Trihelix	6.851e-21
c33044_g1	GSMUA_Achr7P25000_001	Musa acuminata	GATA	1.29466e-54
c45684_g1	Jcr4S05030.40	Jatropha curcas	MYB	1.5897e-20
c147277_g5	evm_27.model.AmTr_v1.0_scaffold00002.534	Amborella trichopoda	bZIP	6.80503e-15
c222522_g1	Achn303171	Actinidia chinensis	ERF	3.6184e-06
c87911_g1	678301159	Utricularia gibba	MIKC_MADS	1.15202e-08
c135317_g1	mrna11939.1-v1.0-hybrid	Fragaria vesca	HD-ZIP	1.37254e-65
c126718_g1	GSBRNA2T00139105001	Brassica napus	NAC	3.45153e-50
c233143_g1	TRIUR3_31251-P1	Triticum urartu	ERF	6.89439e-28
c33889_g1	PDK_30s843271g002	Phoenix dactylifera	NAC	2.19938e-08
c148647_g3	MDP0000277077	Malus domestica	NF-YB	1.94844e-12
c139271_g2	mrna04566.1-v1.0-hybrid	Fragaria vesca	YABBY	0
c291811_g1	FANhyb_rscf00000253.1.g00010.1	Fragaria x ananassa	BBR-BPC	3.54457e-14
c147383_g4	Achn239411	Actinidia chinensis	ERF	6.89556e-16
c136262_g11	Sopen05g005700.1	Solanum pennellii	TCP	1.22749e-14
c157847_g1	Achn386081	Actinidia chinensis	Dof	7.63735e-63
c143075_g3	Cla012549	Citrullus lanatus	ERF	4.69034e-06
c140057_g1	mrna31843.1-v1.0-hybrid	Fragaria vesca	WRKY	9.05366e-13
c89725_g1	Sopen12g015990.1	Solanum pennellii	TCP	1.37167e-62
c147404_g1	Zpz_sc00174.1.g00120.1.am.mkhc	Zoysia pacifica	GATA	0
c135952_g2	Achn353711	Actinidia chinensis	TCP	4.41945e-56
c149643_g3	OGLUM09G08000.1	Oryza glumaepatula	C2H2	6.48287e-13
c137526_g1	Sme2.5_17281.1_g00001.1	Solanum melongena	NF-YC	2.16926e-30
c126863_g2	Sopen06g019750.1	Solanum pennellii	M-type_MADS	3.12461e-28
c106899_g1	Jcr4S05030.40	Jatropha curcas	MYB	2.36955e-27
c149408_g1	Lus10018414	Linum usitatissimum	MYB_related	4.6005e-37
c218463_g1	Dca2137.1	Dianthus caryophyllus	HD-ZIP	1.29913e-09
c217136_g1	Aqcoe6G155200.1.p	Aquilegia coerulea	C2H2	4.63411e-06
c284155_g1	Itr_sc001125.1_g00006.1	Ipomoea trifida	FAR1	3.25102e-12
c216170_g1	Sopen02g001310.1	Solanum pennellii	GeBP	3.58607e-06
c140604_g1	mrna18483.1-v1.0-hybrid	Fragaria vesca	M-type_MADS	3.5771e-48
c132291_g3	Tp57577_TGAC_v2_mRNA34811	Trifolium pratense	bHLH	1.21556e-20
c138467_g1	MDP0000265619	Malus domestica	Nin-like	2.60162e-67
c301530_g1	XP_009777001.1	Nicotiana sylvestris	ERF	2.46561e-10
c304339_g1	DCAR_009102	Daucus carota	LBD	1.03492e-07
c225302_g1	XP_010556248.1	Tarenaya hassleriana	ERF	1.30992e-17
c129897_g3	Dca52842.1	Dianthus caryophyllus	ERF	9.98086e-134
c115955_g1	OPUNC05G25400.1	Oryza punctata	MYB_related	1.33776e-61
c44003_g1	Sopen05g016700.1	Solanum pennellii	ZF-HD	1.26323e-16
c224700_g1	676731736	Sisymbrium irio	S1Fa-like	3.8646e-15
c97019_g1	CCG012479.1	Populus euphratica	MIKC_MADS	7.33732e-29
c146508_g1	MDP0000239688	Malus domestica	bZIP	7.53611e-08
c145636_g3	XP_008239875.1	Prunus mume	C2H2	3.63603e-39
c134001_g3	GRMZM2G380897_P01	Zea mays	bZIP	5.74399e-07
c98422_g1	Itr_sc001125.1_g00006.1	Ipomoea trifida	FAR1	1.45049e-10
c136851_g1	AHYPO_019315-RA	Amaranthus hypochondriacus	bHLH	1.71671e-21
c239443_g1	Zjn_sc00037.1.g03430.1.am.mk	Zoysia japonica	Trihelix	3.58995e-14
c126506_g2	XP_010904582.1	Elaeis guineensis	ERF	4.46278e-46
c112442_g1	Csa09g092790.1	Camelina sativa	BES1	2.61017e-09
c137352_g1	Achn239411	Actinidia chinensis	ERF	8.15335e-31
c52554_g1	MDP0000294614	Malus domestica	NAC	1.9898e-12
c138329_g9	Sopen12g015990.1	Solanum pennellii	TCP	1.82848e-12
c83607_g1	Sopen12g015990.1	Solanum pennellii	TCP	5.49414e-13
c148677_g8	Rsa1.0_01894.1_g00003.1	Raphanus sativus	WRKY	1.52281e-27
c175086_g1	Jcr4S05030.40	Jatropha curcas	MYB	6.25427e-11
c141220_g3	PH01001506G0290	Phyllostachys heterocycla	MYB_related	5.87513e-53
c118668_g1	PH01003485G0070	Phyllostachys heterocycla	WRKY	3.16035e-13
c143978_g6	Sopen11g017580.1	Solanum pennellii	ERF	2.42941e-13
c173615_g1	676753166	Sisymbrium irio	M-type_MADS	8.04725e-12
c149315_g1	Rsa1.0_01791.1_g00001.1	Raphanus sativus	GRAS	1.10422e-30
c140825_g3	MDP0000617021	Malus domestica	G2-like	7.76142e-62
c85555_g1	Dca52167.1	Dianthus caryophyllus	M-type_MADS	1.92882e-14
c142785_g4	BGIOSGA009723-PA	Oryza sativa subsp. indica	FAR1	3.18067e-10
c137308_g1	Seita.3G354900.1.p	Setaria italica	MYB_related	2.47948e-18
c231111_g1	XP_010556248.1	Tarenaya hassleriana	ERF	4.72751e-18
c123999_g1	Pavir.5KG229600.1.p	Panicum virgatum	NAC	3.53214e-11
c146265_g1	Jcr4S11523.10	Jatropha curcas	ERF	2.93952e-06
c268756_g1	Jcr4S05030.40	Jatropha curcas	MYB	1.91917e-08
c219996_g1	Itr_sc000795.1_g00005.1	Ipomoea trifida	ERF	8.26981e-08
c176289_g1	PH01004450G0140	Phyllostachys heterocycla	WRKY	7.58187e-29
c144575_g3	426818	Selaginella moellendorffii	MYB_related	1.82366e-88
c17030_g1	XP_008245529.1	Prunus mume	E2F/DP	2.50763e-06
c144224_g1	Do007746.1	Dichanthelium oligosanthes	bHLH	3.35976e-27
c290994_g1	GSMUA_Achr6P12930_001	Musa acuminata	MYB	3.75444e-07
c142940_g3	XP_010921141.1	Elaeis guineensis	bZIP	3.51542e-108
c136040_g10	XP_010101635.1	Morus notabilis	bHLH	1.84899e-08
c76008_g1	CA10g20900	Capsicum annuum	G2-like	2.76998e-10
c151343_g1	Pbr011696.1	Pyrus bretschneideri	bHLH	1.86398e-16
c144502_g2	Sme2.5_17281.1_g00001.1	Solanum melongena	NF-YC	2.8774e-12
c126925_g1	GSMUA_Achr9P28330_001	Musa acuminata	MYB	1.56185e-28
c272030_g1	LOC_Os04g22990.1	Oryza sativa subsp. japonica	FAR1	1.71821e-10
c135604_g1	Tp57577_TGAC_v2_mRNA34811	Trifolium pratense	bHLH	5.6739e-10
c169381_g1	XP_010556248.1	Tarenaya hassleriana	ERF	6.22399e-23
c148586_g2	GSMUA_Achr5P09730_001	Musa acuminata	WRKY	1.72237e-11
c72819_g1	XP_010556248.1	Tarenaya hassleriana	ERF	1.28507e-22
c128481_g2	OPUNC10G09700.4	Oryza punctata	E2F/DP	1.16417e-57
c131731_g3	Gh_A08G1256	Gossypium hirsutum	WRKY	5.07716e-14
c85426_g1	Sopen11g017580.1	Solanum pennellii	ERF	5.48589e-20
c122803_g1	KZV22762.1	Dorcoceras hygrometricum	CAMTA	3.06669e-37
c131626_g1	XP_010556248.1	Tarenaya hassleriana	ERF	1.06774e-18
c103495_g1	CCG003148.1	Populus euphratica	EIL	2.44523e-11
c148458_g1	Eucgr.E02489.1.p	Eucalyptus grandis	M-type_MADS	2.02706e-26
c20581_g1	Sme2.5_00121.1_g00011.1	Solanum melongena	bZIP	6.8165e-08
c199531_g1	Csa07g015320.1	Camelina sativa	GRAS	7.14958e-10
c166820_g1	MDP0000256917	Malus domestica	STAT	1.95938e-12
c104948_g1	Csa09g009740.1	Camelina sativa	HSF	5.16764e-13
c159351_g1	XP_010556248.1	Tarenaya hassleriana	ERF	8.75743e-13
c140883_g1	Sopen08g023460.1	Solanum pennellii	bZIP	2.98355e-06
c223190_g1	PSME_00043819-RA	Pseudotsuga menziesii	M-type_MADS	5.0281e-13
c130482_g1	RrC1700_p1	Raphanus raphanistrum	ERF	1.55015e-144
c136292_g5	DCAR_014738	Daucus carota	HD-ZIP	1.03413e-41
c246037_g1	XP_010556248.1	Tarenaya hassleriana	ERF	5.21739e-25
c145279_g7	mrna31023.1-v1.0-hybrid	Fragaria vesca	C3H	1.85949e-74
c67865_g1	Sme2.5_05193.1_g00003.1	Solanum melongena	MYB	2.39126e-38
c211528_g1	KN539116.1_FGP007	Oryza longistaminata	MYB_related	3.39973e-09
c301944_g1	Rsa1.0_01633.1_g00001.1	Raphanus sativus	B3	1.92479e-16
c33153_g1	EPS67213.1	Genlisea aurea	NAC	9.63259e-08
c106257_g1	Sopen11g017580.1	Solanum pennellii	ERF	6.45325e-08
c283485_g1	KN538979.1_FGP004	Oryza longistaminata	BBR-BPC	2.18948e-23
c109121_g1	GSBRNA2T00116056001	Brassica napus	GeBP	1.72561e-25
c133639_g2	DCAR_009102	Daucus carota	LBD	3.16281e-13
c146465_g1	Tp57577_TGAC_v2_mRNA35001	Trifolium pratense	FAR1	1.48e-08
c147847_g12	XP_010108531.1	Morus notabilis	bHLH	6.60405e-11
c213928_g1	Itr_sc000795.1_g00005.1	Ipomoea trifida	ERF	7.63823e-08
c150059_g1	KZV23864.1	Dorcoceras hygrometricum	LBD	7.94332e-94
c7574_g1	Achn077281	Actinidia chinensis	MYB_related	4.3969e-32
c148580_g1	Zmw_sc03668.1.g00100.1	Zoysia matrella	HD-ZIP	1.24994e-94
c163593_g1	Sopen09g021360.1	Solanum pennellii	HD-ZIP	1.59598e-26
c124419_g1	Sopen11g017580.1	Solanum pennellii	ERF	1.51185e-26
c271156_g1	EMT26392	Aegilops tauschii	FAR1	1.645e-44
c21022_g1	Sopen12g015990.1	Solanum pennellii	TCP	9.05337e-41
c128500_g1	GSBRNA2T00146339001	Brassica napus	B3	3.3131e-91
c53016_g1	RrC5361_p1	Raphanus raphanistrum	C3H	3.48369e-13
c130725_g2	676747494	Sisymbrium irio	bHLH	6.10594e-37
c144699_g5	Rsa1.0_02878.1_g00005.1	Raphanus sativus	LBD	2.22822e-07
c154417_g1	LOC_Os04g22990.1	Oryza sativa subsp. japonica	FAR1	2.81118e-33
c142220_g3	Sme2.5_02145.1_g00004.1	Solanum melongena	Trihelix	1.36048e-08
c111924_g1	PK00408.1	Cannabis sativa	WRKY	4.08041e-09
c201709_g1	Sphfalx0130s0063.1.p	Sphagnum fallax	NF-X1	9.16848e-15
c155232_g1	XP_010556248.1	Tarenaya hassleriana	ERF	4.12022e-16
c132943_g1	SMil_00027357-RA_Salv	Salvia miltiorrhiza	C2H2	3.82113e-18
c127531_g1	Vang03g11510.1	Vigna angularis	Trihelix	0
c137212_g1	Sopen03g023670.1	Solanum pennellii	NAC	1.58066e-16
c23085_g1	Jcr4S00282.90	Jatropha curcas	NAC	1.70977e-10
c10918_g1	Zmw_sc01355.1.g00120.1	Zoysia matrella	bHLH	2.41572e-15
c137108_g3	Sp_000340_siic.t1	Spinacia oleracea	bHLH	1.79745e-06
c141452_g2	PDK_30s1165641g010	Phoenix dactylifera	NAC	1.797e-10
c63764_g1	mrna03614.1-v1.0-hybrid	Fragaria vesca	C2H2	6.37972e-07
c101692_g1	MDP0000263713	Malus domestica	YABBY	3.81443e-35
c253342_g1	EMT26392	Aegilops tauschii	FAR1	1.65389e-51
c139740_g1	Do016838.1	Dichanthelium oligosanthes	M-type_MADS	5.87363e-76
c142575_g1	LOC_Os05g25600.1	Oryza sativa subsp. japonica	HB-other	1.10825e-17
c207725_g1	Araip.E31CJ	Arachis ipaensis	bHLH	7.87945e-06
c110385_g1	Zpz_sc00135.1.g00200.1.am.mk	Zoysia pacifica	Nin-like	1.81665e-16
c150826_g1	Sopen12g015990.1	Solanum pennellii	TCP	0
c144810_g1	Sopen09g001330.1	Solanum pennellii	G2-like	4.18607e-125
c148687_g1	676738414	Sisymbrium irio	HSF	5.95527e-68
c235221_g1	BGIOSGA019720-PA	Oryza sativa subsp. indica	FAR1	1.1723e-21
c138380_g2	Sopen11g017580.1	Solanum pennellii	ERF	6.44994e-32
c112001_g1	Niben101Scf08326g00014.1	Nicotiana benthamiana	C2H2	1.22814e-77
c124033_g1	329122	Arabidopsis lyrata	C3H	1.61538e-97
c205120_g1	Sopen03g007470.2	Solanum pennellii	B3	2.14121e-13
c145520_g3	XP_010094319.1	Morus notabilis	CAMTA	1.20267e-15
c44235_g1	61072	Micromonas sp. RCC299	MYB_related	3.36336e-07
c14720_g1	FANhyb_rscf00000398.1.g00005.1	Fragaria x ananassa	G2-like	1.56095e-25
c120657_g3	Ote100033380001	Ocimum tenuiflorum	MYB	1.74378e-20
c122382_g1	XP_011072165.1	Sesamum indicum	LBD	3.95964e-12
c245253_g1	PSME_00030087-RA	Pseudotsuga menziesii	C2H2	1.13679e-06
c133194_g1	Ote100274510021	Ocimum tenuiflorum	BES1	1.25862e-06
c118453_g1	Niben101Scf00646g07008.1	Nicotiana benthamiana	Trihelix	1.43823e-35
c252232_g1	Aan005344	Artemisia annua	WRKY	1.36875e-09
c129416_g1	MDP0000497158	Malus domestica	C2H2	6.04784e-09
c107238_g1	GSMUA_Achr2P12930_001	Musa acuminata	NF-YA	1.14755e-08
c170216_g1	Rsa1.0_01894.1_g00003.1	Raphanus sativus	WRKY	5.20973e-13
c148568_g2	PEQU_00888	Phalaenopsis equestris	B3	7.07997e-14
c144537_g3	OPUNC06G18860.1	Oryza punctata	G2-like	9.6939e-24
c143618_g1	CCG032954.1	Populus euphratica	Whirly	2.34799e-09
c132988_g1	LPERR06G05720.1	Leersia perrieri	ARF	3.59507e-06
c27249_g1	Sopen05g005700.1	Solanum pennellii	TCP	1.87318e-18
c141185_g4	Sopen11g017580.1	Solanum pennellii	ERF	4.127e-12
c190488_g1	Achn022801	Actinidia chinensis	C2H2	1.83436e-06
c85203_g1	Lus10040166	Linum usitatissimum	GRAS	1.50816e-46
c5201_g1	PDK_30s988751g003	Phoenix dactylifera	WOX	1.90329e-14
c235193_g1	KZV34808.1	Dorcoceras hygrometricum	GRAS	1.04762e-08
c90610_g2	LOC_Os11g12360.1	Oryza sativa subsp. japonica	M-type_MADS	2.81795e-08
c268932_g1	MDP0000275412	Malus domestica	Trihelix	3.86851e-26
c147570_g2	Araip.YX9Q9	Arachis ipaensis	MYB_related	1.61969e-33
c297492_g1	Lus10043264	Linum usitatissimum	YABBY	4.4204e-14
c143020_g3	MDP0000304584	Malus domestica	C3H	1.13684e-146
c75292_g1	XP_010923489.1	Elaeis guineensis	bZIP	1.41e-10
c145866_g3	KN538871.1_FGP003	Oryza longistaminata	G2-like	5.84389e-24
c133766_g1	XP_010556248.1	Tarenaya hassleriana	ERF	9.4268e-08
c78116_g1	Rsa1.0_01894.1_g00003.1	Raphanus sativus	WRKY	3.35808e-12
c145684_g1	XP_009149674.1	Brassica rapa	C3H	2.86724e-39
c177802_g1	SapurV1A.0883s0060.1.p	Salix purpurea	C3H	2.28454e-08
c106226_g1	AA57G00161	Aethionema arabicum	HSF	4.96182e-51
c144382_g3	XP_010907582.1	Elaeis guineensis	bZIP	5.57562e-53
c139340_g2	Rsa1.0_03996.1_g00001.1	Raphanus sativus	MYB_related	2.03938e-129
c209673_g1	Do007746.1	Dichanthelium oligosanthes	bHLH	3.36176e-19
c150698_g5	Aradu.96XJX	Arachis duranensis	MYB_related	3.50791e-12
c197435_g1	Sopen05g010000.1	Solanum pennellii	NF-YC	9.50668e-07
c150267_g1	GSBRNA2T00031982001	Brassica napus	DBB	3.32329e-41
c47809_g1	Lus10025533	Linum usitatissimum	B3	4.844e-11
c237288_g1	676709864	Sisymbrium irio	STAT	8.27333e-14
c141958_g6	Sme2.5_01070.1_g00005.1	Solanum melongena	C2H2	4.58181e-08
c139775_g2	MDP0000183819	Malus domestica	bHLH	2.22117e-14
c208414_g1	Sopen11g017580.1	Solanum pennellii	ERF	1.1281e-17
c121805_g1	Bathy04g02810	Bathycoccus prasinos	C2H2	2.54018e-22
c136681_g1	Jcr4S05030.40	Jatropha curcas	MYB	1.74817e-10
c9877_g1	EMT02183	Aegilops tauschii	CPP	6.87202e-08
c173072_g1	Sopen02g006770.1	Solanum pennellii	NF-YA	1.18209e-11
c279195_g1	Sopen09g021360.1	Solanum pennellii	HD-ZIP	4.57523e-09
c144623_g1	Aco012990.1	Ananas comosus	C3H	1.64883e-15
c204977_g1	LOC_Os04g22990.1	Oryza sativa subsp. japonica	FAR1	5.44137e-32
c81745_g1	PK04509.1	Cannabis sativa	bHLH	5.82992e-26
[truncated: 36,348 more rows]

## Sheet: TF family
58 TF Families		Family	Count	Percentage
bHLH		bHLH	3115	8.12319
MYB_related		ERF	2882	7.51558
ERF		NAC	2466	6.43075
NAC		TCP	2312	6.02915
C2H2		MYB-related	2250	5.86747
MYB		MADS	1735	4.52447
M-type_MADS		C2H2	1672	4.36018
WRKY		MYB	1569	4.09158
B3		B3	1555	4.05508
TCP		FAR1	1471	3.83602
FAR1		WRKY	1460	3.80734
G2-like		G2-like	1187	3.09542
C3H		bZIP	1153	3.00675
bZIP		LBD	1152	3.00415
LBD		Trihelix	1150	2.99893
Trihelix		Others	11218	29.2539
GRAS
HD-ZIP
CAMTA
GATA
HB-other
ARF
NF-YA
NF-YB
HSF
NF-YC
SBP
E2F/DP
MIKC_MADS
Nin-like
BES1
GeBP
Dof
TALE
CO-like
ZF-HD
RAV
ARR-B
YABBY
CPP
BBR-BPC
STAT
DBB
WOX
S1Fa-like
AP2
NF-X1
GRF
LSD
Whirly
EIL
SRS
VOZ
HB-PHD
HRT-like
SAP
LFY
NZZ/SPL
