# Supplementary material for: Transcriptome Analysis of Different Tissues Reveals Key Genes Associated With Galanthamine Biosynthesis in Lycoris longituba
Source: Front Plant Sci. 2020 Sep 16;11:519752. doi: 10.3389/fpls.2020.519752 (PMC7525064; doi:10.3389/fpls.2020.519752)
Supplement: Supplementary file 2 [file Table_2.xlsx]

## Sheet: GO annotation
Catergory	GO	Description	Number
biological_process	GO:0000003	reproduction	333
biological_process	GO:0001906	cell killing	0
biological_process	GO:0002376	immune system process	46
biological_process	GO:0007610	behavior	0
biological_process	GO:0008152	metabolic process	16127
biological_process	GO:0009987	cellular process	15785
biological_process	GO:0022414	reproductive process	333
biological_process	GO:0022610	biological adhesion	9
biological_process	GO:0023052	signaling	618
biological_process	GO:0032501	multicellular organismal process	584
biological_process	GO:0032502	developmental process	627
biological_process	GO:0040007	growth	74
biological_process	GO:0040011	locomotion	6
biological_process	GO:0044699	single-organism process	8750
biological_process	GO:0044848	biological phase	0
biological_process	GO:0048511	rhythmic process	6
biological_process	GO:0050896	response to stimulus	1969
biological_process	GO:0051179	localization	2986
biological_process	GO:0051704	multi-organism process	187
biological_process	GO:0065007	biological regulation	2481
biological_process	GO:0071840	cellular component organization or biogenesis	1909
biological_process	GO:0098743	cell aggregation	0
biological_process	GO:0098754	detoxification	189
biological_process	GO:0099531	presynaptic process involved in synaptic transmission	0
cellular_component	GO:0005576	extracellular region	364
cellular_component	GO:0005623	cell	11413
cellular_component	GO:0009295	nucleoid	16
cellular_component	GO:0016020	membrane	8097
cellular_component	GO:0019012	virion	36
cellular_component	GO:0030054	cell junction	175
cellular_component	GO:0031012	extracellular matrix	9
cellular_component	GO:0031974	membrane-enclosed lumen	529
cellular_component	GO:0032991	macromolecular complex	4259
cellular_component	GO:0039679	viral occlusion body	0
cellular_component	GO:0043226	organelle	8430
cellular_component	GO:0044215	other organism	0
cellular_component	GO:0044217	other organism part	0
cellular_component	GO:0044420	extracellular matrix component	4
cellular_component	GO:0044421	extracellular region part	46
cellular_component	GO:0044422	organelle part	3718
cellular_component	GO:0044423	virion part	36
cellular_component	GO:0044425	membrane part	5649
cellular_component	GO:0044456	synapse part	0
cellular_component	GO:0044464	cell part	11300
cellular_component	GO:0045202	synapse	0
cellular_component	GO:0055044	symplast	175
cellular_component	GO:0097423	mitochondrion-associated adherens complex	0
cellular_component	GO:0099512	supramolecular fiber	211
molecular_function	GO:0000988	transcription factor activity, protein binding	62
molecular_function	GO:0001071	nucleic acid binding transcription factor activity	281
molecular_function	GO:0003824	catalytic activity	14064
molecular_function	GO:0004871	signal transducer activity	125
molecular_function	GO:0005198	structural molecule activity	2190
molecular_function	GO:0005215	transporter activity	1626
molecular_function	GO:0005488	binding	17308
molecular_function	GO:0009055	electron carrier activity	222
molecular_function	GO:0016015	morphogen activity	0
molecular_function	GO:0016209	antioxidant activity	223
molecular_function	GO:0016530	metallochaperone activity	2
molecular_function	GO:0031386	protein tag	0
molecular_function	GO:0036370	D-alanyl carrier activity	0
molecular_function	GO:0042056	chemoattractant activity	0
molecular_function	GO:0045182	translation regulator activity	0
molecular_function	GO:0045499	chemorepellent activity	0
molecular_function	GO:0045735	nutrient reservoir activity	28
molecular_function	GO:0060089	molecular transducer activity	71
molecular_function	GO:0098772	molecular function regulator	227

## Sheet: annotation summary
Database	Number	Percentage
NR	80405	24.11
GO	32128	9.64
KEGG	5716	1.71
eggNOG	74402	22.31
Swissprot	56000	16.79
In all database	2917	0.87
