# Supplementary material for: Transcriptome Analysis of Different Tissues Reveals Key Genes Associated With Galanthamine Biosynthesis in Lycoris longituba
Source: Front Plant Sci. 2020 Sep 16;11:519752. doi: 10.3389/fpls.2020.519752 (PMC7525064; doi:10.3389/fpls.2020.519752)
Supplement: Supplementary file 4 [file Table_4.xls]

>c100002_g1 orf length:234 frame:1 start:1 end:234 gi|475549155|gb|EMT11212.1| hypothetical protein F775_15570 [Aegilops tauschii]
CGGAACTAGGCCATGCATGCCAGGCTTGGTGCGCCCCTCGACGCGGAGCTGCTCTTCCCC
GGCGAGCACTTCGCAGACGTCCGAATGCGGGGGAGCTCGCACGGATACATCCGGCCAGGG
AAGACGGAGGTGTACAACGTCGCAGCGTCAGGCGAGGGCATTGCATTGCTGGGGAGCGCC
GCGGTGGCGGAGTTCGTGAAGGAGAGCGCTGCGGGAGGCGTGTTCCGGCTGCAA
>c100008_g1 orf length:402 frame:3 start:981 end:1382 gi|695070751|ref|XP_009382418.1| PREDICTED: putative glycerol-3-phosphate transporter 1 [Musa acuminata subsp. malaccensis]
ATGAATCATTCGGAGAAAATGAGTAGTAAAACTAAAAGAAGCAAACCTCCCGGTGTTCGC
TTTGTGGAATACACCAGAGACATTCCCATTTCCTTCAGAGCATACCAATTTGCAGTTTTG
CTTTTGACATTCTTCGCTTATGCTAGCTATCACGCCACTAGGAAAACCACAAGCATCGTT
AAGTGCGTCCTCGACCCGAAAACAACAAACGTGGGATTCATCCACTGGTCAAGGTCTTAC
TTTCTCGGAACTACTAATGTAGACGCACAAAATGTAGGATTAATGAGTGGTTGGGCTCCT
TTTGATGGTTCAGATGGCACGGCCATGCTAGGAGTGATCGATGTGGCTTTCCTCGCTGTG
TACTCTTTTGGTATGTACTTTGCCGGGCATTTAGGTGATCGG
>c100009_g2 orf length:390 frame:3 start:75 end:464 gi|34559256|gb|AAQ75384.1| putative opsin [Oryza sativa Indica Group]
GTTGGGCCGATCCCGACTGTCATTCCTGAGCCGACCCATTATCAGACAGCCGGCCACAAT
GGAATCCGCGCTCTATGGGTTCTCTTCTTCATGATGGTGGTGGCTTCCGCCGTCTTCGCC
CTCCTCTCGTGGAACGTAGCCGTCCAGCGTCGCATCTTCTACTTCCTCACCACCCTGACC
ACCATCATCTCGGCCCTCGCCTACTTCGCCATGGCGTCGGGACATGCCTCGACCTTCAAC
TGCGTTAGCGTGCGAGACCGTCACAAGCACATCCCCGACACCTTCCACGACGTCTGCCGC
CAGGTGTTCTGGGCCCGCTACGTCGACTGGGCCATCTCGACCCCGATCCTGATCCTCGAG
CTGTGCCTGCTGGCCGGGGTTGACGGCGCA
>c10000_g1 orf length:207 frame:2 start:56 end:262 gi|552832263|ref|XP_005848306.1| hypothetical protein CHLNCDRAFT_59656 [Chlorella variabilis] gi|307107963|gb|EFN56204.1| hypothetical protein CHLNCDRAFT_59656 [Chlorella variabilis]
ATGAAGATCAACGTTGCGTACGCGCGGAACGGCACCAGCAAGCAGTTCGACATTGAGGAG
GACATCATGCGCCGCTCCAACATCTTCGAGTACCGCCTCGGCAACGAAATCGACGGGACC
AACTTCGGCAAGCAGTTCAAGGGCTACGTCTTCAAGATCCAGGGAGGCTCCGACAAGCAG
GGGTTCCCGATGGTGCACGGTGTGATG
>c100014_g1 orf length:483 frame:2 start:2 end:484 gi|116779992|gb|ABK21508.1| unknown [Picea sitchensis]
GAAGGACTCATGACCACAGTCCATGCCATCATTGCCACCCAGAAGACTGTGGATGGCCCC
TCCGGGAAACTGTGGCGTGATGGCCGCGGGGCTCTCCAGAACATCATCCCTGCCTCTACT
GGCGCTGCCAAGGCTGTGGGCAAGGTCATCCCTGAGCTGAACGGGAAGCTCACTGGCATG
GCCTTCCGTGTCCCCACTGCCAACGTGTCAGTGGTGGACCTGACCTGCCGTCTAGAAAAA
CCTGCCAAATATGATGACATCAAGAAGGTGGTGAAGCAGGCGTCGGAGGGCCCCCTCAAG
GGCATCCTGGGCTACACTGAGCACCAGGTGGTCTCCTCTGACTTCAACAGCGACACCCAC
TCCTCCACCTTTGACGCTGGGGCTGGCATTGCCCTCAACGACCACTTTGTCAAGCTCATT
TCCTGGTATGACAACGAATTTGGCTACAGCAACAGGGTGGTGGACCTCATGGCCCACATG
GCC
>c100023_g1 orf length:312 frame:2 start:227 end:538 gi|760444359|ref|XP_011399248.1| Peptidyl-prolyl cis-trans isomerase pin1 [Auxenochlorella protothecoides] gi|675353912|gb|KFM26352.1| Peptidyl-prolyl cis-trans isomerase pin1 [Auxenochlorella protothecoides]
CAGATGCGGGCTAGCCATCTACTTGTGAAACATAATGGAAGTCGCCGTCCATCAAGCTGG
AAAGAGGACAATATTACTCGATCTAAAGAAGAGGCTATCGAAATATTGAAAAGCCACGCT
GCTCAGATTGGATCGGATCCCAAAAAGTTCGCAGAACTGGCTAAGGAACACTCCGATTGC
TCCTCTCACAGGAATGGTGGTGATCTTGGCTGGTTTGGTAAAGGCCAGATGCAGAAGCCG
TTTGAGGATGGCGTACTTGCACTCGAGGTTGGTGGTATTAGTGATGTGGTCGAGACAGAT
TCTGGTGTGCAC
>c100026_g1 orf length:141 frame:1 start:34 end:174 gi|743757596|ref|XP_010922726.1| PREDICTED: DNA-damage-repair/toleration protein DRT102-like [Elaeis guineensis]
CTCAAGATCTTCATCGGCGCCGACTCCTTCTATTGCTCATTGAAAGGTGCCATCCTTTCA
CACATCCACTCCTCCATCCCCAACATCGAGATTGTCGACCTCAAGTACTATCCCATCACC
TCCCTCCTCGGCCGCCACGTC
>c100037_g1 orf length:225 frame:3 start:3 end:227 gi|743941350|ref|XP_011015163.1| PREDICTED: uncharacterized protein LOC105118819 [Populus euphratica]
TTAGCTTTGGCTCAAGCCGAATTCTCATATAATAGTATGAAAAATCGATCAATTGGCCAA
TCACCATTTTTTATTGTTTACACACAACCGCCAAGACATGTACTGGATTTAGCTGCATTG
CCAAAGGTTCCAGGGAAGAGCATTGTAGCTGAGCATATAGTGGAACGCACTCAATTAATT
CATGACAAGGTTCGATAGAAGCTTGAGGAGTCAAATGCGAAGTAT
>c10003_g1 orf length:189 frame:-2 start:31 end:219 gi|1035958725|gb|OAY79930.1| U-box domain-containing protein 62 [Ananas comosus]
GATATATCTCAGGGGAACAAGAGAACGCCACAACGCTTTGTTGGACGTGTAGCAGTCGTG
ACGACGCAATGCTTAAATGGATGGTATGTGGTGAAGACTTTGGACAATGCAGAGAGCGTC
AAACTCCAATATCGATCCTTAGCCAAGGTTTCAGATGACTATGCCTTCCAATGTAATCCA
AAATAAACC
>c100064_g1 orf length:138 frame:-2 start:643 end:780 gi|147812669|emb|CAN61858.1| hypothetical protein VITISV_016691 [Vitis vinifera]
AGTGAACTAAAAGCCTATCTTCAAAAGCAATTTTATGCTAAAGACCTGGGAGAGTTGAAA
TACCTCCTACGAATTGAAGTATCATGGGCACCTAAAAGCATCTTTAGTACTCAAAGAAAA
TATGTTCTTGATATGTTG
">c100065_g1 orf length:273 frame:-1 start:7 end:279 gi|1012361427|gb|KYP72610.1| Retrotransposable element Tf2, partial [Cajanus cajan]"
TGGATTTTTGGTGCACGAAGAATTGCAAATGACAAAAATAAAGCCAAAGCAATCATGGAA
GCAGCCCCTCCTCGAAATAAGAAGTTGCAAAGGTTGATGAGCTAAATAAACTACTTGTAA
AGGTTCATTGACAATCTGGCAGAGAAAGTTTAGTCATTTTCACCTTTGTTAAGATCTACA
ATGGCCGAACAGTTCTGCTGGAGGCAAGAGCAACAGGAGGCTTTCGAAGCCATTAAAAGG
TATTTGAGCAACCCGCCGGTGATGGCTCCGCCG
>c100065_g2 orf length:246 frame:-3 start:1 end:246 gi|657973683|ref|XP_008378650.1| PREDICTED: uncharacterized protein LOC103441730 [Malus domestica]
TTCCATGAGCTTATCGGCCGTACAGTAAAAGTGTACATTGATGACATTGTTATTAAGTCT
AAACAGTAAGAACACTTGGCTGATTTGGAGGAGGCCTTCGAAAAAATGAGAGCTCATAAT
TTGAGACTCAATCCCTTGAAGTGCGCCTTCGGAATATCAACGAAAAATTTTCTCGAATTT
CTGGTGCACGAAAGAGGAATTGAGATTAACAAAAATAAGGCTAAGGCAATCATGGAAGCA
GCCCCT
>c100069_g1 orf length:4686 frame:2 start:284 end:4969 gi|743850966|ref|XP_010940016.1| PREDICTED: histone acetyltransferase HAC1-like [Elaeis guineensis]
AATGGCGAAAACTTGGGATCTTTTGAACGTTGTGGAGAAGTCGCATTGCGATTGTGGGAC
ATGGATCCTAATACTTCGACAGTTCGTTGGCTTGTACGAAACAAGATTGTGGAATTTTTG
AGTGAGCACCCAATATTTCGTGAGTTGGAACTGGAAAAGAGAGAAAAGATTGCGAGATCC
ATTGATGAAATACTTCTCGCAAAAGCACCATCACAGGTGCACTATATGAACTTAGAGACA
CTGAAGAGCAGATTGATTGATCTGCTCAGTAATTTCCAGAATTTTGGTGCCACCCAAAAT
CTGCATTGCGGCATTTCTTTTTCATCAAATGGTTCTGTGGCACAATGCGGTGAAATGTCA
TATAATATTAAACCATCTACTCCAGATTCCTCTTACCATGATGTCTCAACTTCAAGCGGG
GATTCTTCTGCTGTGTCATCAGTAACTGTTGTTAACAAAAATTCAGCCAGCAGTTTGTTG
CTTGATGGTGGCTCAACTGCTTCTCGCCGTTATCTACCTAATGGTCACCATCGTGTGGTT
GCAAATGCATCTTTTGATCCTGATGGGAATGCCATGCATTGTCCAGAGACTATTGTGCAA
TCTTTGCCCAAGGTGTCAAAAAACTACAGAGATGATAGGCTTTCAACTGAGATGCCACCT
AACACACATGTAAGATACTGTGACAGCCATGCTTTAGATGATGCTGGCTGCAACCGTCAG
TTTAGCACGTCTCAGATGGCTAATGCCCGAATTCCTGATGAATATTTTTATGGTGGTCAA
TCTTTTGCCATGAACACTGACAAGACAATTGGAGCTGCTCCATTTGAACGATGCAATAAT
CATTTAATTCCTGATGCGAAGTTAATTATGCCTTCACCATTTGGTTCAAGTGGTAATTTT
AAAAACATGCGTCAACCAGGCATTCAATCTTCTTTGGGAATGAAGTCTGCCGATGCTCCA
TCATCAGGCTTTAAAATGGGGCAATTTCTGCAGCCTATACAACTGGAGCAGTTTGAACCA
TCTAGTCAACGACCTATTTTGCTGTATAATCAGCCTGATGACTGTGATGAAAACCAGCAA
AATGAAGAGTACTCTCATCAGCAACATTTCTGGGTGAGTAATAGAATATCAGGTTTGAAT
CACTCCCAAAGCATTTTAAGTGTGTCTAATAGAGTGGAGGATTGCATTGTACAAAACGAT
CCACACCGCCAGTCTGATCAACCGCAACTTCAGCAGAAAGAACAATACAGTCAACAACAT
TATTTATCAGTGGAAAATAGAATACCAGAGTGGTCCCAGGCACAAAGAATTGTAAGTGCT
GATAGTCAAGCAAAAGGTTGCATTATACCAAATCAAATGCCAATGAAATCGCGAATGGTG
CAAAATGTAACTCAGCAATTTCCTACATCAATACAAGGATCGAAAAGGGATCTGAGTGAA
AGTAGTGCTGCTGCTGATAAATTTGGAGCACCGAGGAGTGAGGCACAGAATATCCGTAAG
TTTTTACTTTTATACCATCATGCCCTCTGTTGCTCAGGTCATGAGAGAAAATGCAGATAC
CCTGGCTGTATGGATATGAAGTTGTTCTTTGACCATCGCCCCATTTGCAGTGTTGGTTGC
AAGCAAAAAGTTTGCTCTTTGTTCAAGAAAATGTTAGCTCATTATCAAGATTGTTGTGAC
AATACTTGTGGTATTTGTGTTTCTATTAAAATGGATGTGGAAAGTAATTTACAGGGAACA
TTTGATTTGGACAATAGTTTACAGGGAACGCTTACTTCTAGTATTACTAAAACTATAGCT
TCTCCTCCAACCACGGTCAATACCATAGTTCATGAACAACCTTCCTCAAAACGCACAAAA
ACAGAGGACCCTTTTCTCTTTCATACGAGTCAGAATGAAACCTCTAAAGTATCACTACCT
GTCATAGATGAGGTCCTTTCATATCCTGAAGGGAATACCCACGGATGCCAAGAGTTGAAC
ACCCCAGTAAATACTGCATCTGAGAGTACAGAGCTGGATATAGAGCCATCTTCAGGCTCA
ACACAGGAAAGTAATGTGGTATGTTGTAAGATCAAAACTGGTGATCCAGTCGTGGATATC
AAAATGAACCTTCCTTTTGAGTCCTCCCCAACTTTAGAGCTGACAGATAATCAACCTGAA
AAAGAAAATGTGAAGGTTCCGGCGGAAGAAGATAAGGCCAAACTGGAGAGTAACTGTATG
ATTCCTTTGACATCACAAGTTCATGAGATGGAATCAAAATCATTGAAGCTAAAGAAGGGT
GTTTCTTTAATTGATTCATTCACTCAAGAGAAAATTTTGGAGCATATCAATAGTCTCACA
CAGTTTGTTGGTCAGACTAAAGAAAAGGCTGAAGAAAACCAAGGGATGGGGCACACGAAG
GATGAGAACACCTGCAGTTTGTGTGGGGTACAAAATCTTCGTTTTGATCCACCTGCTCGA
TATTGTGCTGTATGTACTAATAGGATCAACCCCAAGGGAGTTTATTATTTCACGACAAGC
ATTGCAAATGGAAGCGATTCAGAGGCCTTTTTCTGTCGTAACTGTGTTAACCTCTCTGGT
GAGAATGTTAATGTTGGCGATAAATCTATTTTAAAAGCAAATCTGGGGAGGGGAGAGAAT
TATGCAGACACTGATGAACTAAATGAATGGTGGGTCCAGTGTGATAAGTGCGAAGCCTGG
CAGCATCAAATATGTTCTCTTTTTAATCCGATAAGGAATGATGCAGTGGAGGCTAATTAC
ACTTGCCCAACTTGCATCTTACAAGAGATAGAGAGTGGAGAACATCATCCATTATTGCAG
AGTAAAATTCCTGGGGCAAAAGACCTGCAAAGAACTATGCTGAGCAACCACTTAGAGAAA
TGGGTTTTTAGACGTCTTGAAGAAGAGAGACAACAAAGAGCAAGTTCTTTGGGAAAGAAT
TTTTCTGAGGTACCAACAGCTGAAGGACTTGTTATACGGGTTGTGTCATCAGTTGTGAAG
CAAATCGAAGTGAAGCAAGTATTTCGAGATATTTTCCAAGAAGAGGCATATCCTTCAGAA
TTTCCTTACAAATCTAAGGCTATCATTTTATTTCAGAATATAGATGGCGTAGATGTTTGC
TTGTTTGGGATGTATGTACAAGAATATGGTTCCAGATGCGCAGACCCAAACAAAAGGCGT
CTTTGTATTTCATACGTTGATTCTGTCAAACATTTCAGGCCTACTGTAACAACTGTAACT
GGAGAGGCTCTTCGTACCTTTGTTTATCATGAAATCTTGAATGGGTACCTTGATTATTGC
AAGAAGAGAGGCTTCACCAGTTGCTATATATGGGCTTGCCCACCTTTGAAGAGAGATGAT
GATTATATTCTGTATTGCCACCCTAAGATACAGAAGATGCCCAAACCTGATAAGCTTCGT
GAATGGTATCAAACATTAATTCGGAAAGCTGCAAAGGCGGGGATTGTTGTTGAGCACACT
AATTTATATGATCATTTCTTTGTGAACAACAGTGACTGTAAGGCCAAGGTCACAGCTGCA
CGTTTGCCATATTTTGATAGTGATTACTGGCCAGGGCAAGCAGAGGTGCTCCTACAAAGT
AAGGGTAAGAGTAAGCCTCAAAAGAAAGGAAGAAATGCTGGAACTGAAAGAGTTCTGAGG
GCTTTCAGAAGAGATTCTGTAATGGGAAATCCAAAAGATATTTTGCTGATGTACCAACTT
GGAGATGTCCTCCGCCCCTCAAAAGAAGACTTTATCTTGGTCCATCTGTGGCATGTCTGC
AAGCATTGTTGTCATCCTATTCTGTCCGGGGATCAATGGGCTTGCAGTGTTTGTAAGAAT
TTTCTTCTTTGTGAAAAGTGTTTTCTGTCAGAGCAGAACCTGTTAACAAAAGATAAACAC
CCCACCGGTAAAAGTGAAAATCATTCATTTCAGAAAATTCAAGGGGACAACATTCCTGCA
GATACTACTGATGACGACGAGACCGTACAAAATGAAATTTTTGACACTAGATTGATGTTT
CTGGGTCATTGTCAGAATAACCGCTACCAATTTGATACCCTTCGGAGGGCAAAACATTCA
ACTATGATGATCCTTCATAATCTGCATAACCCATTTCCACCTGTTTTGGTATCCGCCTGT
ACTGGTTGCCAAAATGGCCTACTTGCGGCTGAGGGCTGGCAATGTTCAAGTTGCACTGGC
TATGGTTTATGTGATTCTTGCCATCAAAAGGGTGAATTTCTACATGAGCACGAGCTGACT
CACCGTGCCAAAGTGACTGATCATAATTTGCAGCCGTGCAACCAGAATAAACAAGTTCAG
TCTTTGCAGCTCACCATGACTAGTCATAATTTGCAGCAGAGCAACCAAAATAAACAAGTA
CAGTCTTTGCAGGATTTGTCTGGTGCTCTTCTGTCGCATACCACCAAGTGTCGTGCCTCT
GGCTGCACTTACCCATATTGTCGCAAGCTCAAAGGACTTTTTCATCATTGTGCAAATTGT
CAAATTCGTGTGAATGGAGGTTGTGAGCATTGTCGAAAGATCTGGTTCATTCTTCATCAC
CATGCTCAATCTTGTGGAGATCCAGAATGCCATGCTCCTCGTTGCAAGGATTTGAAAGAA
CACTTAAGGAAGAACCAATTACTAGAGGATTCTCGTCGTAGGGCTGGTGCTAAGGAGAGA
ATGAGG
>c100073_g2 orf length:285 frame:-3 start:54 end:338 gi|960453119|ref|XP_010229465.2| PREDICTED: uncharacterized protein LOC100827823 [Brachypodium distachyon]
TACCAAGATATGAACAGGAATTTTTTGCGTAGAATTAGAGTAGTTGAGACTAAAGAGGTT
TTAAAAAGAATGAAATCAAAGAAAGTTGTCGGTCTGGACGGAATCCCATTGAGGTGTGGA
AATGCGTAGAAGAGGCGGGTGTTAGATGACTGACAGACATCTTTAACAAGAGTTGGCAAC
CTAAAAGGATGTCAAATGAGGGAAGGAAAAGTACCTTATTACCTCTATAAGAATAAGAGT
AACATGCATAGTTCTACCTATCGTGGAATAAAACTCGTGTCACAA
>c100088_g1 orf length:312 frame:-2 start:28 end:339 gi|222625223|gb|EEE59355.1| hypothetical protein OsJ_11444 [Oryza sativa Japonica Group]
GGGGCTGAGGTAAATTACTCATCAATTGAAAAACACTGCCTAGCATTAATATTTGCCGTA
ACCAAGTTAAGACATTACGCTATGGCACATAAAATAATTCTCATATCTCGAGTAGATACT
CTGAAATATCTAATAACGAGAGCTATATTGGCAGGAAGATTAGCCAAATGGGCTTTGATT
CTGATGGCATTTGAAATTGTGTATATGCTTCAAAAAGCTATAAAAGGGTAAGCATTGGCT
GACTTTCTAGCCACTCATCCAATACCCGATAACTCACCCCTTAATTGTGAACTTCCTGAT
GAATGCATATTT
>c100091_g1 orf length:216 frame:3 start:6 end:221 sp|O74928|PUR9_SCHPO Bifunctional purine biosynthesis protein ade10 OS=Schizosaccharomyces pombe (strain 972 / ATCC 24843) GN=ade10 PE=2 SV=1
CAGCACCTGGCTCTCCGATACGGCGCCAACCCCCACCAGAAGCCCGCCGCCGCCTATGTC
ACCGAGGGCAACCTGCCCTTCAAGGTCCTCGGTGGTGCTCCCGGCTACATCAACCTCCTC
GACGCCCTCAATGCTTGGCCCTTGGTCAAGGAGCTCAAGCAGGCCCTCGGCAAGCCCGCT
GCCGCCAGCTTCAAGCACGTCTCTCCTGCTGGTGCT
>c10009_g1 orf length:171 frame:3 start:51 end:221 gi|971520626|dbj|GAQ77613.1| 40S ribosomal protein S18 [Klebsormidium flaccidum]
TTACAGCCGGACCATTTCCAGCACATCGTGCGTCTGCTGAACACCAACGTCGAGGGCAAG
CGCAAGGTGGCGTACGCCCTCCGCAACATCAAGGGTATTGGGGTTCGTTTCGCCACGCTC
ATCATCAAGAAGGCGGGCGTCGACCTGAACCGCCGCGCTGGCACTCTGACA
>c1000_g1 orf length:159 frame:-3 start:62 end:220 gi|590703530|ref|XP_007046899.1| Laccase 11 [Theobroma cacao] gi|508699160|gb|EOX91056.1| Laccase 11 [Theobroma cacao]
CAGGTTGTGGTGAAGAATGGTAGTAGACTGTGTCATGCAAAACCAATCGTTACAATTAAT
GGCAGGTTCCCAGGCCCGACCATCTATGCTCGAGAAGGAGATCAAGTTATAATTAACGTT
ACCAACCATGCACAATATAACATGTCCATTCATTGGTAC
>c100121_g1 orf length:132 frame:3 start:183 end:314 gi|672124580|ref|XP_008785679.1| PREDICTED: uncharacterized protein LOC103704244 isoform X1 [Phoenix dactylifera]
GCATTGGGAATTGGTGTTGTTGAATCGTTGATGCCTCTTCATAGCGCAATCGCTTCGTCG
CGTCTCAAATCGAGCATAGGCGTTGATTCATCCTTTTGGAGTTGCCTCTCTCAAGGGCGT
GCTCTACCTTTG
">c100137_g1 orf length:114 frame:2 start:2 end:115 gi|1009163343|ref|XP_015899915.1| PREDICTED: translocase of chloroplast 159, chloroplastic-like [Ziziphus jujuba]"
AGCAATAAGAATGGGCAGATAACAATCAGGACGAGCAGTCGTGAGCAGCATCAGATAGCA
ATTTTAGGCCTCATTCCAATTGCTCTCTCGTTTTTCAGGAAAATCTGGCCTGGT
">c100137_g2 orf length:114 frame:2 start:2 end:115 gi|1009163343|ref|XP_015899915.1| PREDICTED: translocase of chloroplast 159, chloroplastic-like [Ziziphus jujuba]"
AGCAATAAGAATGGGCAGATAACAATCAGGACGAGCAGTCGTGAGCAGCATCAGATAGCA
ATTTTAGGCCTCATTCCAATTGCTCTCTCGTTTTTCAGGAAAATCTGGCCTGGT
>c100142_g1 orf length:363 frame:2 start:8 end:370 gi|1026760515|gb|OAE22226.1| hypothetical protein AXG93_412s1150 [Marchantia polymorpha subsp. polymorpha]
CTCCTCTTTGTGAGCCCTGAGGTGACCCAGCTAATCAAGATGGGGGACACCCGGGAACTG
CCCATCTTTCTGGACCCCCTTGATGCTAGGTTCAAGGATCACATCTTCTTGGCAGTAAAT
GACAATTCCTCTGTCATATCTTCTGGGGGCAGCCACTGGAGCCTCCTGGTGTACAGCCGC
TACGACCGCAAGTGGTACCATTACGATTCCCAACGTGGTGCAAACCACCGCGATGCACGC
TGCCTTGTCCACCGCATCAACACCTACCTGGACAAGGAAATGCCTGCCCCCCTTGTTGAT
GCCAACTGCACACAGCAGGATAACAGCTATGACTGTGGTGCCTTTGTCATGATCTACGCC
CAT
>c100143_g1 orf length:297 frame:1 start:4 end:300 gi|672163653|ref|XP_008801685.1| PREDICTED: LOW QUALITY PROTEIN: L-type lectin-domain containing receptor kinase IV.1-like [Phoenix dactylifera]
ATTGATCTTTCGAGCTTGATGCTCGATTCTATGTATGTCGGCTTCTCTGCATCGGCTGGC
GATCCGTTCCAAACCAACCATTACATCCTCGGTTGGAGTTTCAAGATGAATGGAGTAGCC
GACCGACTCAATTATGCAAAGCTTCCCTCTCTGCCCATCCTTAATGCCAATGGCAAGATG
AAGGTTTTAGTGATATGGCTGCCCGTAGCTTTGTGTTCGTTCGTGCTCTTAAGTATTGCT
TCCGTCGTGCTTGTTGTTAGGAGGAGGTTGAAATATGCTGAGCTACTCGAAGATTGG
>c100143_g2 orf length:435 frame:3 start:3 end:437 gi|672163653|ref|XP_008801685.1| PREDICTED: LOW QUALITY PROTEIN: L-type lectin-domain containing receptor kinase IV.1-like [Phoenix dactylifera]
GAAAAGAAGCAACTTAATGTTACTTTGTCTCCACTACGAATGCCTAAGCCTAGCAGGCCA
CTCCTATCTTCTACAATTGAACTTTCAAGCTTGCTGCTTGATTCCATGTATGTTGGATTT
TCTTCATCAAATGGTGCTTTTCATACTTCCCATTGCATTCTGGGTTGGAGTTTCAAGATG
AATGGAGTGGCTCGGGTACTTGATTATGCAAAGCTTCCTAGTCTTCCTCTCATTAAAACC
AAAGGCAACTCAAAGGCTTTGGCTATATGGCTTCCTCTCGCTTTATGTTTGTTTGTACTG
TTTATTGTTGCTGCCACTGTGCTCGTGCAGAGAAGGAAGAAATATGCTGAAGTACTAGAA
GATTGGGAGCACCAATATGGGTCACATCCGTTCTCATACAAAGATATATTTAATGCAACA
AAAGGGTTCAAAGAG
">c100153_g1 orf length:228 frame:3 start:3 end:230 gi|902103608|gb|KNA03602.1| hypothetical protein SOVF_207560, partial [Spinacia oleracea]"
TGCAAGTCAGAGGGTATTATGCTCCACTACACCACATCGGGAGATCGTTAGTCGAATGGC
GTTGTGGAGAGAATAAACATGACTTTGTTGGAGAGGACGTGTTGTTTGAGGCTTATATCA
AGATTATCGAAGGAGTTTTGGGCTGAAGCACTATCAATCGCCATGCATCTCATCAACCAC
ACACTTTTTACGGCGATCGATAACAAAATTTCTGAGGAAGTTTGGACT
>c100165_g1 orf length:408 frame:-2 start:45 end:452 gi|970022315|ref|XP_015072448.1| PREDICTED: uncharacterized protein LOC107016513 [Solanum pennellii]
GTCAAAGAAATATTACAACTAGAATATACAGGTTGGCCATATAAGAAATTGATACTCTTT
AGAAGCAAGTGGTTTGACCCAAATCCAACAAGAGGTACAAGAGTACACAACCAATACAAC
ATAATTGAGGTTAATCATACGAGGGAGTATGATCGCTATGATCCTTTCATAATTGCACAT
AATGTTAGGCAAGTGTATTATGCTCCTTATCCATTGCTGAGGAATAAGTCCGATTGGTGG
GTTGTAATCAAAACTAAGCCTGTAGGTAGGGTGGAAGTCGAGAATGTGTTAGATGTTGCA
TATCAAAACGATATCTCCAGTGTTCACCAAATAGTGGACGATCAGTTAGAAAATGATTTG
GAATATCCTGAACGCATATTGGAAGAAGTTGATATAAATGAAGTAACA
>c100168_g2 orf length:282 frame:-1 start:682 end:963 gi|147798886|emb|CAN74964.1| hypothetical protein VITISV_006810 [Vitis vinifera]
GCATGGTCTGGGAGGCTTATGAAAGTTGTGAAGAATTTTGCCAATCATTGATGCAATAAT
GATCTGTTTTCTTAAATTTCACAAGGGCAAAGGATCTTATTAGTTTATGTGGTCGATATC
GTCATCACTGGAGATGATAAGGCAGGTGTTCCAAACCTAAAGAAATATCATTAGAAATAA
TTCCACAATAAAGACTTGGGAAGTTTGCAATTGTTTAAGGTGGGCATTTACATTTTCCAG
ATGAAATGTCTTGATATGCTAGTGGGATACAAGGCTATGGAG
">c100170_g1 orf length:234 frame:-3 start:4 end:237 gi|734352786|gb|KHN13199.1| Retrovirus-related Pol polyprotein from transposon TNT 1-94, partial [Glycine soja]"
AATGTTCTGTTTTCACGACGTGTGTTTCGGAGGAGACATTGGAGTCATGATTTGTTTGAC
TCAGCTTGTTCATACCATATGACTCCGAATAGGCGTTGTTTCACTTTGTTTGATTCGGCA
TGTGGGGGTGTAATCCTCATGGGGAATAATGTGGAGTGTGGGGTGTTTGGTGTAAGCACG
GTGCGGGTCAAGATGAATGACGGGATGGAGCGGACATTGACGGGCGTCAGGTAT
>c100171_g1 orf length:813 frame:3 start:123 end:935 gi|743760543|ref|XP_010937521.1| PREDICTED: polygalacturonase-like [Elaeis guineensis]
ATTGACGATGCATCTTTATATAACATAGGGGATTATCCTACATATTCTGGTGCATTGGAA
GGAGAGGAGAATGAAATGGATAAACATCCCTATGGATTCATCATGCAGAGTCTTGATGGA
GTCGGTGTCGATCTTACATCTTCAATAGTGGTGAATGTGGGAGATTATGGTGCCAGAGGT
GATGGAAGTGATGCCACAAATGCATTTCTAAAAGCTTGGTGGGAAGTGTGTTCGTCATCT
TCTGTAGCTACTTTCATGGTGCCTGCAAACAAGAACTACCTACTTAAACCAATTACTTTT
TCTGGGCCATGCAAATCAAATGTTACAATGATGATCCAGGGAACAATACAGGCTTCCCAA
GACCATTCAGATTGGGAAGGAAAGAATCCCCTGCTTTGGATCCTCTTCAATGGCATAAAC
AATCTTCATGTGACCGGTGGAGGCACAATAAATGGCAATGGCGAAATTTGGTGGAAAAAC
TCCTGCAAAATCAATGCGTCTCTTCCATGCAAAGTTGCTCCTACTGCCATAACATTCTAC
TCATGTAATGAGTTGGTGGTGGACAATCTACGCGTAAAAAATAGCCAGCAAATTCATGTG
ACATTCGAAGAAAGCAACAATGTTAGAGCAACGAGTCTCAGCATTAGCTCACCATCGAAC
AGCCCGAACACTGATGGAATTCATATCGCATATACCAAAAACATACATTTAGACCACTGT
AACATTGGAACGGGTGACGACTGCATATCGATTGTAGATGGTGCGCAAGGCGTAAGAGCA
ACGAATATCGTTTGTGGGCCTGGTCATGGGATC
>c100178_g1 orf length:453 frame:3 start:3 end:455 gi|743833317|ref|XP_010935234.1| PREDICTED: cytokinin riboside 5&apos;-monophosphate phosphoribohydrolase LOG3-like isoform X2 [Elaeis guineensis]
CATGTTATTGGGATCATACCAAAGACTCTAATGGCAAAAGAGATCACCGGAGAAACAATA
GGGGAGGTTAAAGCAGTTTCTTGCATGCATGAAAGGAAGGCTCAAATGGGTAGCCTTTCT
GATGCCTTCATTGCATTACCTGGTGGGTATGGGACATTGGAGGAGCTGTTGGAGGTAATA
ACATGGGCTCAACTAGGGATCCATAACAAGCCAGTTGGTTTGCTCAACATAGATGGGTAC
TACAACTCTCTCCTTGCTTTCATAGACAAAGCAATAGAAGATGGTTTCATCAAGCCCTTT
GAACGCCAAATCATTCTCTCGGCTTCCAATGCCAAAGACTTGTTACGAAAGCTTGAGGAA
TATGTACCTGTTCAAGATGCAGCAGTGAGAAAGCTGCGATGGGAGAGGAAGCAGGTCGAG
TACAACTCTGCTTTGCCCTCTGAAATTGCTAGG
">c100184_g1 orf length:243 frame:2 start:224 end:466 gi|567887598|ref|XP_006436321.1| hypothetical protein CICLE_v10033628mg, partial [Citrus clementina] gi|557538517|gb|ESR49561.1| hypothetical protein CICLE_v10033628mg, partial [Citrus clementina]"
TCTAATCACCTCTCACGAATGCTCGATGATTACAAATTGACTAGAACAAACTATCTTAAC
TGATTTTGCCAACTCAAATTAGTCCTCACTTTCGATAAGATCGAATACTTGTTAGACACA
CCTAAGGCTAAGGAACCGACTAATGATGTCCCACCAGAGGAGCAAGTTACTTACAAGAAG
TATATCGAGGATGATTGTCGTGCTCGATGCTATATACTTGCTTCTATGACTAGAGACTTC
AAA
>c100192_g1 orf length:210 frame:2 start:83 end:292 gi|565354546|ref|XP_006344171.1| PREDICTED: probable inactive leucine-rich repeat receptor-like protein kinase At1g66830 [Solanum tuberosum]
TTCACTTACTCTCTCAATGAACAAGTCCTTGCCCTTCTCTCCTTCAAAAAGTCCATCAAA
CAAGACCCATCAAACTCCTTCCGAAATTGGAACTTTTCCAACCCAAACCCATGCTCTTGG
AACGGGATCACTTGCAAAGACTCCAACGTCATCTCTTTGAGCATTCCCAAATCAAACTTG
TATGGGTCCATCTCTCCCTCTCTCTTCTCT
>c100195_g2 orf length:264 frame:3 start:9 end:272 gi|1012316941|gb|KYP31134.1| Retrovirus-related Pol polyprotein from transposon TNT 1-94 [Cajanus cajan]
ACTCCATATGAGATATAAATTGGGAGGAAACTGAGCTTGACACATATCAAGGTATGGGGA
TGCCTGCTATAGTTAAGAGATTGGAGGGAGACAACTTAGAAATGAGATCTAACAAGTCGA
TTTGTAGGGTACTCTAAAGAGTCTAAAGGGTACTACTTCTATCTTCCTGAGGAACAAAAC
GTGTTTGTTAGCAGGAATGCCGTTTTTCTTGAAGAAGAGTTTGTTCAAGATAACGACAAG
GTGTAAAAGATAGAACTTAGTGAA
>c100204_g1 orf length:432 frame:-2 start:6 end:437 gi|672206650|ref|XP_008779493.1| PREDICTED: uncharacterized protein LOC103699224 [Phoenix dactylifera]
GATTCTATCGCCAAGAAATGCCCGTTAGTGATAGGCGAAAGAGAGTTGGATGCAGATTTA
TTAATTCTGCACCTAACATCAGTAGATGTGATTTTGGGGATGGATTGGCTCGGTACGTTC
CATACTACCATCAATTGTAGGAATATAACTGTTACCTTCCAAATCCCAGAAACTTTGCCT
TATGTCTTTACAGCTAAGGGTGGTTCAATTATGAAGGTAATAGCTAGTGTTCAGAAGGAG
ATGGTTCAAGCGCCCGAAGTAGTTGTGCAATTTATGAATGTTTTTCCCAAAGAACTTCCA
GGATTGCCCCCGGATAGAGAGGTAGAATTTACCATTGACCTGATACCAGGAACGACACCT
ATTTCTAAGGCTCCTTACAGTCTGGCACCCAAGGAGTTGGAAGAGTTGAAGGTTACAATT
GCAGAAATTGTA
>c100208_g1 orf length:357 frame:1 start:61 end:417 gi|371721830|gb|AEX55238.1| putative cold-regulated protein [Allium sativum]
GTCATTTTAGCTGCGATTTTAATGGGTATTTTCTCAACATCAAGCGCCAATGATTTCACC
ATTAGTTGGGTTCAAAACCCAAAGGAGAGCTTCATCTCTTGGTCATCAAGGATGAGGTTT
CAAGTCAATGACAAACTTGGGTTTAAGTACAACAAAGCAGAGGACTCTGTTTTGGTCGTG
AAGAAGGAGGACTATGATGCATGCAACGTGAAGACCCCAATTCAGAAGTTGGAGGATTCA
AGTTTTCAGCTGACAAGGTCCGGGCCTTATTATTTCATAAGTGGGGTTGAAGAAAAATGC
TCAAAAGGAGAGAAATTGATTGTTGTTGTTTTGGCTGAGAGGAACAAGAAGCCAGTT
>c100214_g1 orf length:189 frame:2 start:2 end:190 gi|148907616|gb|ABR16937.1| unknown [Picea sitchensis]
AAAGATTACTACAGCATCCAAGTCTTAACAAGAACAGCTGACGGGAACGAAGGTGGCAAG
CATCTGGTGATAACTGCAACGGTCTCAGATGGGAAGCTTTACATCTGCAAAGCTCAGGCT
GGTGACAAGAGATGGTTCAAGGGAGCCAGGAAGTTTGTGGAGAGCACTGCCAGTTCGTTC
AGTGTAGCA
>c100228_g1 orf length:393 frame:1 start:277 end:669 gi|720007118|ref|XP_010258203.1| PREDICTED: protein WEAK CHLOROPLAST MOVEMENT UNDER BLUE LIGHT 1-like isoform X1 [Nelumbo nucifera]
TTGCTTTCGAAAACAAAAATGGCGGAGCTGGATAAGAGAGAGCCATTTGGATCAGTGAAA
ATTGATCAGCATTATTCAACCAACAGTGCAGAAAAAGAGAAAGAATTAGAGCTATCAATG
AAGGACTTGGATAATTGCAAAATGCAGTTTGAAAACAAAGAATCTGCATGCATGAAGGCC
ATCACGAAGCTTCAAGCCTATGATAAAACACTCGCAAAGCTATCTATTCAATTGCAGCAT
TCAGAATCTGAAAGAAACAAATACATGGACGAGTGGAAGAAAACTCAAGCATTCATATCT
ATGCTTGAATCTGAATACGAAGTTGTAATAGATCAACTTGTGGACTCCATTAAAAACAAT
GAAGAACTCCTTCAGACTGTCGACGAGTTGAAA
>c100243_g1 orf length:165 frame:1 start:205 end:369 gi|702470195|ref|XP_010030461.1| PREDICTED: uncharacterized protein LOC104420293 [Eucalyptus grandis]
AGGGGACCAGTTCAGGGCAAGGTATATGCTATTTCAGCTGAGAAAGCGGAAGCACGTGAA
GATGTGGTGACAGATACGGCTTATTTATTTTCGCATCCGGTAGTAGTATTGTATGATTCA
GGGGCCTTATTTTCTTTCCTATCAGAGAGATTTGTGAGGATTATG
">c100243_g2 orf length:297 frame:1 start:82 end:378 gi|731379215|ref|XP_010668395.1| PREDICTED: uncharacterized protein LOC104885396, partial [Beta vulgaris subsp. vulgaris]"
CGACAGATGGCTCTAGGAGAAGGTACTTCGTAGGGTCAGAGAGGGCAGCAGCTGATATGC
TTTAATTGTGGTAGGGTAGGGCATCAGAAGAAGGATTGTCAGTTTCCTAGGACATGTTTC
GCATGTGGAGCCGTAGATCATCTTAGCCCAGATTGTCCACTTTGCAAAGCGGGAAACAGA
GCACCAGCACAGGCCAGAGCAACACAACAGATGATTGTAGGACCAGGCACAGGAAGAGCT
CTACCTCCAGCAGTATGTGGTGCCGGAGACATAAATGGGCAGCAACAAAAGAGGGCA
">c100244_g1 orf length:108 frame:2 start:2 end:109 gi|1026078614|ref|XP_016538515.1| PREDICTED: UPF0603 protein At1g54780, chloroplastic [Capsicum annuum]"
TTGGAGAAATGGTATCCGACAGTTGAAGAAGGCAGTAAGAAAGGCTTAGTTGTTCTTGTG
ACCAGTCAAAAGGAAGGGGCTATCACGGGGGCCCGGAATTCATTAAAG
">c100266_g1 orf length:381 frame:2 start:2 end:382 gi|1035942797|gb|OAY68370.1| Heat shock cognate 70 kDa protein, partial [Ananas comosus]"
ATCTTCTCGACATACTCCGACAACCAGCCCGGAGTGCACATTCAGGTGTACGAGGGTGAG
CGCGCGATGACGAAGGACAACCACAAGCTGGGCACCTTTGATCTGCACGGCATCCCGCCG
GCGCCTCGAGGCGTGCCTCAGATTGAGGTGACGTTCGACATTGACGCGAACGGCATCTTG
AACGTGCAGGCGGAGGAGAAGGGCACGGGCAAGCGCAACCAGATCACGATCACCAACGAC
AAGGGGCGCCTGAGCAAGAGCGAGATTGAGCGTATGGTGCGTGACGCGTCGAAGTTCGAG
GCCGAGGACAAGAACCAGCGCGACCGCGTGGAGGCCAAGAACGGACTGGAGAACTACGCC
TACTCGATGAAGAACACGATC
>c100267_g1 orf length:159 frame:-1 start:59 end:217 gi|474369177|gb|EMS63686.1| hypothetical protein TRIUR3_26928 [Triticum urartu]
ATGACAATTCTGCTGAAAACAACGTTAGTCCGGGTTAGTTCCATTCAAATCATGCAAATT
AGAGTCCAAAACAAGGGCAAAAGAGTTCGGAAAAGTAGATACGACGGAGACGTATCACAC
GGCAAGACTCGTTGGACGCCTTGGAAGAGGAACGTGACT
>c100268_g1 orf length:249 frame:3 start:102 end:350 gi|695073709|ref|XP_009384030.1| PREDICTED: uncharacterized protein LOC103971673 [Musa acuminata subsp. malaccensis]
AGAGCAGAGGAAAATGTAACGAAAACCAAATCTCTCTTCCTCCCTTCGGCCTGGCCACTT
ACAAAATGTAACGAAAACCAAATCTCTCTTCCTCCCTTCGGCCTGGCCACTTACAAAATG
CAGGGGAGTTTTTGGTTAAACTCCGAAACCGAAGATCATGAAAGACTCGCCAGCCTCTAT
AGTGCTGCTGACTCTTGGTTGAAGCAACTCAGAGTCCAACACCATGACTTCAACTTCTTC
ACCGCTCAC
">c100269_g1 orf length:468 frame:1 start:13 end:480 gi|566204357|ref|XP_002320456.2| hypothetical protein POPTR_0014s14950g, partial [Populus trichocarpa] gi|550324232|gb|EEE98771.2| hypothetical protein POPTR_0014s14950g, partial [Populus trichocarpa]"
AGTAAAGGCAAAAGACAAGACTTTGAAAAACCCATACATTTTGCCACTCATAATAGAGGA
CAAGTTTTAAATATAGCTGCACATGATCCTCAAGAATGGCCAGGCATAATAGATGTTTGG
AAGAATACAGTCATAGCTGAATATTATAGATATGGAAAAATAGAAGATAGTACTACAGAA
ATGTATCGCTATCTTGAAACATTTTTAGGAGAAAGTGCCAGAGCAATGTAGGAAAGTTAT
AAACTTGATAGGCCTGATGAATTTAATCTCCTTATAGGATTAGGCACAAATCCTTATAAC
TTTGTAAATAAGATTCATGAAATACTTACTGGAGTTGATCCGAACTCTGGACATCTTGAA
CTGCAAATTCAAGCAGTTAGAAATTTAGAACTATCCATATACAAATGGAAATTTATTAAG
CCATTTCTTAATGAATATTTTTACTATACCACAATCTCAGGAAACACT
>c100275_g1 orf length:414 frame:3 start:123 end:536 gi|449434698|ref|XP_004135133.1| PREDICTED: uncharacterized N-acetyltransferase ycf52 [Cucumis sativus] gi|700196836|gb|KGN52013.1| hypothetical protein Csa_5G608010 [Cucumis sativus]
TTCGTCCTCCACCACAGCCCAACCGACCTCAACCTCAACTCCCTCAAAACCAACTTCTCC
CGCGTCGGTTTCCCCAAATGCGACCCCTCCCGAGTCCGCCTCGCCCTGTCCCACAACCAG
GCCCTGATATGGCTCCAGGAGTGACGGAAGCAGGACCCCGTGGCCTTCGCCAGGGCCACG
GGGGACGGGGTCTTCAATGCAGTGGTGTGGGACGTGGTGGTCGACCCCTCGTTCCAAGGG
ATGGGGCTGGGGAAGGCTGTCATGGAGAGATTGATCAATGATCTTGTTCAGAAGGGGGTG
ACCAATATTGGGTTAGATGCAGAAGGGAAGGTAGTCAGGTTTTACAGGCCCTAAGTGTCC
ACCGCCAATCCGGATGGGATTAGGACCATGGTGTACACAACCAAGAAGAACAAG
>c100275_g2 orf length:453 frame:1 start:85 end:537 gi|645277418|ref|XP_008243760.1| PREDICTED: uncharacterized N-acetyltransferase ycf52 [Prunus mume]
TCCTTCTCCATCTCCGATGCCGACCTCTCCTCCCGCGGCTTCATCTTCCACCGCACCCCG
GCCGACCTCAACCTTGATTCCCTCAACACCATCTTCTCCCGCGTTGGCTTCCCGAAACGC
GACCCCTCCCGCATCCGCCTTGCCCTGTCCCACACCCAGGCCCTGATATGGCTCCAGGAC
CGACGGACGCAGGACGTCGTGGCCTTTGCGAGGGCCACGGGGGATGGGGTCTTCAACGCG
GTGGTGTGGGACGTGGTGGTCGACCCCTCGTTCCAAGGGATGGGCCTGGGGAAGGCCGTC
ATGGAGAGGTTGGTCGACGATCTTGTTCTGAAGGGGGTGACGAATATCGGGCTGTATGCA
GAAGGGAAGGTGGTCGGGTTTTATAGACCGCTGGGGTTCACTGCCGATCCTGATGGGATT
AAGGCCATGGTGTACTCGACCAAAAAGAACAAG
>c100279_g1 orf length:621 frame:2 start:20 end:640 gi|694443088|ref|XP_009348169.1| PREDICTED: fumitremorgin C synthase-like [Pyrus x bretschneideri]
GCGCAATGGAAACGCAAAGCCCTCATTTGGAGGTTTCAAACGGAACAGATGTTAAACGTC
CCTTATAACTGGACGCGGGATAAGATGTCATCAGGAACTGCCCCGTCTTCAATGCTGAGA
AAACTCTTGGCAAGGTATACAAATGAGCCATCCGAAGAGGAGAAGGATACCATGCGTTGG
GCAACCGGAACTCTGTTTGCAGCTGGTAATGACACGATCACTTCGAGCGCCATGGTATTT
GTTGCAGCGATGGCGTTGTATCCCGAAGTACAAGCCAAGGCACAGGCCGAGGTGGACAGT
GTTCTACGCGGTAACCGGTTCCCGGATATGGATGACTGGCTATCCATGCCATATATACAG
GCTGTCGTCCGAGAGGTACTCCGTTGGAGAACCGTTACACCAATAGGGGCTCCCCATGCT
TGCATCGAGGAGGATACATACAAAGGATATAGGATTCCGAAGGGCGCTGCCGTTATCGCA
AATTTGTGGGCTATGAGCAACGACGAGAGAGTATACTCGAACCCTGATCGTTTCGACCCG
AGTCGTTTCCTGGACAACCCGACCCCTGACGCTCCGGCATTTGGGTTTGGCCGCCGAAAG
TGCCCTGGGGTCCACTTCTCG
>c100283_g1 orf length:465 frame:3 start:3 end:467 gi|159490336|ref|XP_001703135.1| small rab-related GTPase [Chlamydomonas reinhardtii] gi|2500073|sp|Q39571.1|YPTC1_CHLRE RecName: Full=GTP-binding protein YPTC1 gi|806724|gb|AAA82727.1| YptC1 [Chlamydomonas reinhardtii] gi|78522571|gb|ABB46195.1| YptC1 [Chlamydomonas incerta] gi|158270765|gb|EDO96600.1| small rab-related GTPase [Chlamydomonas reinhardtii]
ACTATCGAGCTCGAGGGCAAGACCGTGAAACTCCAGATTTGGGACACAGCTGGACAAGAA
CGGTTCCGCACTATTACCTCGTCTTACTACCGCGGTGCACACGGAATTATCGTTGTTTAT
GACGTAACCGATAACGACACGTTTACAAACGTGAAGCAATGGCTCCAGGAGATTGACCGC
TACGCGTCAGAGGGTGTCAACAAGCTTCTTGTCGGTAACAAGTCCGACTTGACGAGCAAG
AAGGTCGTAGAGTACACCGTTGCGAAGGAATTCGCCGACCAGCTCTCTATCCCCTTCCTT
GAGACATCTGCCAAGAACGCAACCAACGTCGAGCAGGCCTTCTTGACCATGGCAAAGCAG
ATCAAGGACCGAATGGGATCTACGACGACCACAACCAACAACACCAAGGCCAACACCATT
ACCCCGGGTCAGAGCGTGAACCAACAATCCTCTGGAGGATGCTGC
>c100284_g1 orf length:585 frame:3 start:624 end:1208 gi|1012355033|gb|KYP66220.1| Retrovirus-related Pol polyprotein from transposon TNT 1-94 [Cajanus cajan]
AGAAATCCGAAGACAAGAAGTTTGACCGAGCTGTATGAGGTAACTGAGACTCAAAATGAT
CTCACGTTATTTTGTTTATTTGCCGATTGTGAGCCTCTAGATTTTGAAGAAGCCATTCAA
GACAAAAGACAGATGCCATAGATGAAGAAATCCAAGCAATTGAGAAGAATGGCACAAGGG
AGATTACTACACTTCCGGAGAGCAAAAAGGCGATTGGTGTAAAATGACTACAAAATATAG
AAGAATGCAAAAGGAGAAATTGAGAGATACAAAGCTAGATTGGTGGTCAAAGGGTACAAA
CAAAAGGCTGGTATTGATTACGATGAGGTATTCTCTTCCGTTGCTCGGCTTGAAACCATG
TAATTGATTATTTCTATAGATGCACTACACAATTGGAAGATTTTTCAGTTAGATGTCAAA
TCGGCATTTCTGAACGGCCATCTTGAAGAAGAGTTATATATTGAACAACCTCTTTGCTAC
ATCAAAATGGGAGAAGAATCAAAAGTGCAAAAGTTGAAAAAAGTACTTTGCGGCTTGAAG
CAAGCACCAAGGGCTTGGAATAGCAGAATTGATGCATATTTTCAA
>c100288_g1 orf length:243 frame:-2 start:1 end:243 gi|596074808|ref|XP_007221234.1| hypothetical protein PRUPE_ppb019121mg [Prunus persica] gi|462417788|gb|EMJ22433.1| hypothetical protein PRUPE_ppb019121mg [Prunus persica]
TGGTGGCCGGGAATGAAGAAAGAGATTGAAGAGTTTGTTTCCCGATGTTTGGTTTGTCAG
CAAGTGAAGACAGAGCGTCAGAGACCGTCGGAATTGCTGAGACCTCTTCCAATTCCAGCT
TGGAAGTGGCAGAACATTATAATGGATTTCGTCACCAAGTTGCCCCGTACGCAGAAGAAG
AATGATGCTGTATGGGTGATTGTTGATAGATTGACCAAGTCGGCTCATTTCATCCCATTC
AGA
>c100289_g1 orf length:141 frame:3 start:3 end:143 gi|475606323|gb|EMT26363.1| Putative aldehyde oxidase 3 [Aegilops tauschii]
GTTCCGAGTCTTTCGAACAACCCAAAGGACACAGCACATCGTCGTTCTGAGGAGTGGACG
GCTCCAGGAAGGATGGCGGGCGGAGAAGTCACACCAGACATTTTTAACGCAACAGTCGAC
GTGAAGACTGAGGCACCCGAG
>c100308_g1 orf length:258 frame:-2 start:1 end:258 gi|56694211|gb|AAW22873.1| putative polyprotein [Solanum lycopersicum]
GAAATAAAGTCTCATGTGCCTTATGCTAGTGCTATGGGAAGTTTGATATATGCTATGGTA
TGTACGAGGCTGGATATAGCATAGGCAGTTGGAGTAGTCAGTAAATACATGGCTAATCCG
AGTAAGGAACATTGGCAGACGATGAAGTGGATATTGTGATATCTGCGAGGCTCCACAAGA
GTTAGTCTATTGTATGGTAGAGGCAAGGAAGACAGTGTTATCCTCACCCGGTTTTGTGAT
GCGGACTACGCAGGTGAT
>c100315_g1 orf length:555 frame:3 start:3 end:557 gi|168056562|ref|XP_001780288.1| predicted protein [Physcomitrella patens] gi|162668236|gb|EDQ54847.1| predicted protein [Physcomitrella patens]
TGGAACACGCTCGGTGAGTGCAAGTACACGATCACGGAGGAGGGCCACACGGAGTGGGTC
TCGTGCGTGCGCTTCTCGCCGTCGACGGCGAACCCGCTGATCGTGTCGGCCGGCTGGGAC
AAGGTCGTGAAGATCTGGAACCTCGCTAACTGCAAGCTCCGCACGAACCTGTTCGGCCAC
CAGGGCTACCTGAACTCGGTCACCGTGTCGCCAGATGGATCGATCTGCGCTTCGGGCGGC
AAGGACGGCACCGCCAACCTGTGGGATTTGAACGAGGGCAAGCGCCTCTACTCGCTCGTC
GCGGGCGACGTCATCCACGCGCTCGTGTTCTCGCCAAACCGCTACTGGTTGTGCGCGGCC
ACGACCTCGGGCATCAAGATCTGGGACTTGGAATCGAAGATCGTCGTGCACGAGCTTGTG
CCAGAGGATGTTGAGATCCCTAAGGGCAAGTACGCCCAGGTCGCGCACCCAGTGTCGCTC
GCCTGGTCGGCCGACGGCTCGGTGCTCTTCGCCGGTTACACCGACGGTGCCGTCCGCGTC
TGGGCCGTCGGCAAC
">c100317_g1 orf length:177 frame:1 start:1 end:177 gi|964749169|ref|NP_001150810.2| uncharacterized protein LOC100284443 [Zea mays] gi|238014312|gb|ACR38191.1| unknown [Zea mays] gi|414879603|tpg|DAA56734.1| TPA: dual specificity protein phosphatase Diacylglycerol kinase, catalytic region [Zea mays]"
GGGGAAATCCCACTCTGGTCCCAGGTCGTCTTCGGCCCATTCTTTGAGATTGTTCTGAAA
TGCGTGTTCTGCCAAAGGATGGTACTAAACAAGGAGTCGACTTATGGTGAGATTGTCGAT
GGGTTGTTTGTTGGAGCATGGCCTATGAAGAGGGTGCAATTGCCCCGGGAGACCCCG
">c100319_g1 orf length:216 frame:-1 start:6 end:221 gi|698510466|ref|XP_009800397.1| PREDICTED: uncharacterized protein LOC104246299, partial [Nicotiana sylvestris]"
CAGAGACCGGGTGGCTTGCTTCAGCAGATGGATATTCCCGAGTGGAAGTGGGAAATGATC
ACTATGGACTTTGTAGTTGGACTTCCATGGACTTTGAGAAAGTTTGATGTTGTTTGGGTT
ATAGTAGATCGGTTGACCAAATCTATGCATTTTATTCCAGTTGGTACTAATTATTCTTTG
GAGCGGTTGGTTGGGATTTATATTCGCGAGATTGTT
>c100322_g2 orf length:531 frame:2 start:65 end:595 gi|672160591|ref|XP_008800080.1| PREDICTED: probable xyloglucan endotransglucosylase/hydrolase protein 30 [Phoenix dactylifera]
ACGGCAGCTTTCAACATTTCAACTCTTTCATTCGACGAGGGATATTCTCCGTTATTCGGC
GATGGAAACGTCGTCAAGTCCAGCGATGGGAAGAGCGTCAAACTACTCCTCAACCGTTAC
TCCGGTTCTGGGTTTATATCGTCGGATATGTACAATCATGGATTCTTCAGCGCTTCCATC
AAGTTGCCCGCAGATCACACGGCGGGCGTTGTCGTTGCTTTTTACACATCAAACGGGGAC
GTATTTGAGAAGACGCACGATGAATTGGACTTTGAATTCTTAGGCAATATCAGAGGGAGA
CAATGGAGAATTCAGACTAATGTGTATGGCAATGGAAGCACGAGTCGAGGCCGCGAGGAG
AGATATCTTCTCCCATTTGATCCTACCAAAGAGGCTCACCGGTACTCCATTCTTTGGACC
CACGATACCATCATATTCTACATCGATCAGATTCCGATCCGAGAAGTCCGCCGACGCGAA
GCCATGGCCAGCGACTACCCATCGAAACCAATGTCCCTCTACGCCACCATC
>c100329_g1 orf length:1035 frame:1 start:1 end:1035 gi|60476152|gb|AAX21217.1| telomerase reverse transcriptase catalytic subunit [Scilla peruviana]
CCACGAATCCTCGACCGAGTCTTCGACGGCCGCGCACACTCGTTGGAGGCAACCATTCTC
TCCCTTGTCCCTCTCCCTCCTCCGCCGCCGGTGGAGTGTCGGTGCGGCGGCGCGGGCTGC
CTCGGATGCGGCCGCCGCCGTTACCTCGTTCGCAAAGGCGATCCCTTTGAATACAAGAAC
CTTCTGCTGAAGAAAACCTATTGCTTTCTGCCCCCCGATGCTCGGTCGCCGATTCGAGCA
TTTCATCGTGTGGGCTGGGATCAGCGGCAGATAGTTAGGCACGTGATGGAGGAGATGCCA
AATAGCAATGTGCTGTGCACGGGTTATGAGGAGAGTAGTCGATTCAGTTCTCTTGGTGAG
GCACTTTGTACTCATGCTTGGGATCTTCTACTGGAAAGGATTGGTGATCATCTGATGGTT
TTTCTACTACGCTTTTCATCAATTTTCTTACCTCTCACCGACAATAGTTACCAGCAAGTC
ACAGGATCCCTTAGTGAAATACTAGAAGGACACGCTACTAAGAGACAGCGAACTAATTAT
GATGGGAAGCTCGAGAAGTCCTCTTATACTGGTGCTATTCAGCCATTTGGTACGGATGAG
CTTGGAAAGACATCAACCTGTAGCAGTAGAAGTAAGTCCAGAAAGCATACAAGGCTATTT
AGTTGGCAGCGTCGTGGGAAGCATAAGAAGATGACATCACATAGCTGTTTATGCCAAAAG
TCGGACATTTCAGACAGAGATGCAGCAGAATGTCAGATTAATAGAAGACAGATCTTTTAT
AATTCTTTATCATCTTATTATACCTTTCCTACATGGCATATACTGAACAGGGTAAAGCCT
AACAACTCTGGCGCAGCTCTTCTAATGGAAAACATATTTGGGCCTTCTAGTGAAGATTTT
CAATCATGCATTAATCACAGGAAGCTTTGCACCAGCAATTCAAATTCCTTGTATCATAAT
CTACTTATCTTGCTTAAGTCCCTTATAAGAAACGCTCAACATTGTGATCGCAAGAAGCTG
TTGCTTAAACATTGC
>c100333_g1 orf length:171 frame:2 start:71 end:241 gi|1035960225|gb|OAY81165.1| putative ribonuclease H protein [Ananas comosus]
AGGATTGGGGCTTTGGATACTGATTTTGGAGTGGCGAGGTCAGATTGGCAATTTTGGCAA
TTAGGTGCAGACGAGGTCCCTGGCCCTGATGAATTTTGTATTTTGTTTTATCAAAATTTT
TGGGAGGTGATTAAAAGCATTGTTATGAAATTGTTTGTTGAATTAGGAGAG
">c10035_g1 orf length:168 frame:-1 start:98 end:265 gi|473962423|gb|EMS51152.1| putative beta-1,3-galactosyltransferase 18 [Triticum urartu]"
CTTGAGTTGCAGGGGCTTAAGACGGTCGACGGCGAGGACCCGCCCAGGATCCTCCACTTC
AACCCCCGCCTCCGCGGCGACTGGAGCGGCAAGCCTGTCATCGAGCAGAACACATGCTAC
GGCATGCAGTGGGGCACCTCGCTCCGATGCGAGGGCTGGATGAGAAAA
>c100377_g1 orf length:237 frame:2 start:2 end:238 gi|743788626|ref|XP_010922712.1| PREDICTED: U-box domain-containing protein 16-like [Elaeis guineensis]
TTATCCCATCCGAATCTCGTCCCGAACAAAGCTCTGAAGAATTTGATATCTGTCTGGTGC
CGTGAACAGAATATTTCGTTCGAATCTTCAAACCCAACTGACGGCGAATCTGACGCCGTT
ATCTCCAACAAGGCCGCCCTCGAAGCAGCGAAGATGACAGCGTCGTTCCTCATCAAGCAC
CTCGCCACGTCAACTTCGTCGAAGGTCTCGAACCACATCGTTCACGAGATCCGCCAG
>c10037_g1 orf length:327 frame:2 start:2 end:328 gi|302846401|ref|XP_002954737.1| component of cytosolic 80S ribosome and 60S large subunit [Volvox carteri f. nagariensis] gi|300259920|gb|EFJ44143.1| component of cytosolic 80S ribosome and 60S large subunit [Volvox carteri f. nagariensis]
AATAAGATGTTGTCCTGTGCCGGTGCCGATAGACTGCAAACTGGTATGCGTGGTGCCTGG
GGAAAACCCAACGGTACCGTCGCTCGTGTCAACATTGGCCAGATCATCATTTCGGTCCGA
TGCCGTGACAGCAACAAGAAAATTGCCGTGGAAGCCTTGCGACGCGCTCGTTTCAAGTTC
CCTGGTCGTCAGAACGTGATCGTGTCCAACAAATGGGGCTTCACTCCCTATCCCCGGGAG
AAGTACCAGCTTTACAAGGCCCAGGGTCGCTTGATCGAGAAGGGTGGACACGTGGAAGTC
CGCAACGGCCACGGCGTGATTGGAGAG
>c100381_g1 orf length:297 frame:-3 start:332 end:628 gi|147838854|emb|CAN63534.1| hypothetical protein VITISV_001206 [Vitis vinifera]
ACGGTTGCACCTATTTATCATTGGTATTTGCATCAGTTCGACATCAAGAATGCCTTTTTC
ATGGTAACTTGACTAGGGATGTTTATAGAGTGCTTCCAGAATTATTGCCTAGGGGAGTCT
GGGATGGTTTGCCGACTGAAAAGGTCCCTTTACGATTTAAAGCAGCCTCTACGACCATGA
TTTTGTAGGTATATAGAGCAGGTAAAGGCTTTTAACCAACACCAATGAAACCGTGATCAC
TCCATATTCCTTTGATTTCATCAAGGATGGAGGATCTTGCTTATGGTTTATGTTGAT
>c100394_g1 orf length:588 frame:2 start:563 end:1150 gi|923912324|ref|XP_013725865.1| PREDICTED: uncharacterized protein LOC106429661 [Brassica napus]
TTTAAGAAAGAGTTCTATGCTCAATACTTCTCGTCTGATTCCAAGGCCTAGATGATTGAG
GAATTCTTGAAGTTGCAGCAAGGGATTAACAGTGCGAACAATTATGATTACAAGTTTGAC
CAGTTGAGTAGGTATGTCAGTGCAATTGTATCTATAGAAGAAGAGAAAGTTAGGCGCCTC
ATTCAAGGTCTTAAGGTGGAGCTGTGGAAGTATCTCTTATCTAAGTTGCCAGATTTTGTT
AGAAAGGCCCATCTTGCAGCTTGGAGACTTGAGCAGGTAAATGTTGTGAAGCCAGTTGCA
TGTTCAGCTTCTTTTACTCGCTCAGCAGCATTGAAGAGAGATGCTAGTGGGATGTCGAGA
GCACAAGATGCATCAAGTGACAGTAGACCGGCTAAGTCTGCTAAAGCAGAGGAATCGGCA
CAATCTCAGCAGTTAGTCACTCTTAGACCAAAATGCACGTTTTGCGGGATTAAGGGGCAT
ACTAAAGACAAATGTTGGAGGGCAGCATTAAAGTGTTTAGGGTGTGGAGCTGATGATTAT
CGGGTAGTTGACTGTACTAGCAGGAAGGAGAAGGATTTCAACAAAGAT
>c100397_g1 orf length:282 frame:1 start:34 end:315 gi|695028139|ref|XP_009401436.1| PREDICTED: calcium-binding protein CML38-like [Musa acuminata subsp. malaccensis]
ATGGCCTTCATGCGTTGCCCATTGCAGCCACAACAAGAGATGAGCATCAATGAATTCAAG
GCATGGCTGAAGCAGTTTGACTCCGACCGTGACGGTAAAATCAGCCGCGACGAGCTGCAC
AGTGCATTGCACGAGCTGCGCATGTGGTTCGCTTGGTGGAAGGCCCGTCAAGGGATGAAG
CAGGCAGATGCTAATGGGGATGGCAAGGTGGATCAAGAGGAGCTGGTTAAGCTCATTGAT
TATGCTCAAAAACATCTTAACATGAAGGTTTATGCTAATGAT
">c100398_g1 orf length:606 frame:2 start:2 end:607 gi|672137818|ref|XP_008792644.1| PREDICTED: LOW QUALITY PROTEIN: BTB/POZ domain-containing protein At5g66560-like, partial [Phoenix dactylifera]"
ACCGAGAGATTTCTCGAGCAATCTGTGTTCAAAACCCTCGGATCATCCGTCAAAGCTTTG
AAATCTTGCAAGAATCTCTCTCCCATCATCGAAACCCTAGGGATCGTTCAGAGATGTATA
GATTCGATCACTGATAAAGCAAAGAATTCATCGAGTTCTGGCTCTTTTTACGGCTGGCTG
ATCACTACCACCGTCAAAAGAAAGATCAACGGGGGATTCGAGCTGTGGTTTCAGGATCTG
ACGGATCTCAGCCTTCCGATCTTCAAACGTGTGATCGTTACCATGATAGACAAAGATCTG
AGCTGCGAAGTCATTGAACGATCATTGATCGCTCATGCAAAGAGATCGATCCTTGGCCTC
TCAAGATCGAGATGCCATCTCATTCCGCCATTGGAGATTGATCAGAAGGAGCTGCTAGAG
ACCATAATTACGAACCTATCATTAGAGAGGAGCGCTAGCACAAGCTTGACTATATTCTTG
TTCAGACTGCTAAGAAATATAAGCATATTGAAAGGGTTGGGAGCTTTGAGAATGACCTTG
GAGCGTAAGATCGCGCTGCAGTTGGAAAACCTGACGATTGATGATTTGTTGATGTCGAGT
TACTCT
>c100403_g1 orf length:642 frame:-1 start:150 end:791 gi|731381657|ref|XP_010669038.1| PREDICTED: uncharacterized protein LOC104886272 [Beta vulgaris subsp. vulgaris]
GTAAATGTGGTGCAAATCCAGTTGCACGGTGTTGCCCGCTCTTGGTACGATTTGGAGTTG
ATCATGATTAGTGGGGCATTCGCTAACTGGCAAGCATTCAAGAAAAGTTTCTATGAGAAG
TACTTTCCGAAGGATGTCAAGACAGAAATGATTAAGCAGTTCACCAACCTTACTCAGGGG
GCTGATTTAGTTGATGGGTATGCTGGGAAGTTTAAAAGATTGAGCAAGTTTGCAGGATAT
ATGCTTAGAGACGAAGAGGATTGAGATACAAAGTTCTTATAGGGACTTTCATCCGAACTG
CAGAAGTATTTAGCGTCTCATCCATCGAAGACTTTACAGGATGCAGTGATAGCAGCCTGG
AGGCAGGAGAGAGCTTTGGAATTGGACGAGGGTGATCGTTCGGCTCTCCTGAAGCAAGAT
TTTAGCACCATGTCAGGAGCATCCAAATTTCAAAATGGGCACTGTCAGGCAAAGTCAGGA
GCTACAGTACGACCCTCATATTCAGCTGGAAGTGTGACATAGAGACCAACAATAGTGTGC
AGTGTTTGTGGGAGGAAAGGTCACACCAAGGCAAAGTGTTATTTTGAAAAAGGATGTTGT
TTCAGATGTGGATCGACAGATCATATGATTGCGGATTGCCCT
>c100404_g1 orf length:222 frame:2 start:8 end:229 gi|590670967|ref|XP_007038204.1| Transducin/WD40 repeat-like superfamily protein [Theobroma cacao] gi|508775449|gb|EOY22705.1| Transducin/WD40 repeat-like superfamily protein [Theobroma cacao]
AGTGGTATCAGAGCATTTAGGGTAAGGTTGAATGGAGATGTCGAAGAACATGGGGACTCT
GACTTTGTGGAGAAATTCACGGGTCGCAATAATTTTGCCCTATGGAAGTTGAAGATGCGG
GCAGTGTTGAAGCAACATGGTTTGTACACAATAGTGTTCGAGAAGGACAGGATTCCGACG
ACGGTCACGGAAGCTGAGACAGAGGACAAGGAGGCCAGGGCT
>c100411_g1 orf length:324 frame:2 start:176 end:499 gi|743781526|ref|XP_010920913.1| PREDICTED: mitochondrial import inner membrane translocase subunit TIM14-2 [Elaeis guineensis]
ATGGTTGTGCCAATAATAGCAGGACTTGCGGTTGCTGCCGTAGCGCTTGCTGGTAAACGT
GGTATCCTAGCTTGGCAAGCATACAAAGCAAGACCAATTGTTCCTCGTATGCAAAAGTTT
TACGAAGGGGGTTTCCAGCCGACAATGACTAGAAGAGAAGCTGCTCTTATTCTTGGAATC
AGAGAAAGCGTCGGTCCAGACAAGGTTAAAGAAGCACACAAAAAGACGATGGTTGCAAAT
CATCCAGATGCAGGGGGAAGCGATTATCTCGCATCAAAGATCAACGAAGCGAAGGATGTG
ATGCTTGGAAAGTCTAAAAATGGA
>c100422_g1 orf length:123 frame:3 start:420 end:542 gi|672131464|ref|XP_008789294.1| PREDICTED: uncharacterized protein LOC103706826 [Phoenix dactylifera]
TGGGAGATCCTGACGAAGAGGAATTTCTCATCTCAGATCCGACTCAACCCCCACCTTCTA
CTCATGATCACCGTCTCATGGTCTGGTGAGTCGCGATCGTTAATGAAAGAAGTAGCACAT
CTG
>c100431_g1 orf length:474 frame:2 start:65 end:538 gi|672124834|ref|XP_008785819.1| PREDICTED: SKP1-interacting partner 15-like [Phoenix dactylifera]
CTCGTCGCCTTCGACCCCGTCCTTGATTCTTACTTGAGGTTCCCCCTTTCCTTCCTCCTC
AACTTCCACTCCGTCTCTCCGATTGCTTCGTCCAACTCCCTCCTCTACGTCTGGGCCGCC
CCGCCCAGTCCTGATCATCAGCAGCAGCATCAGCAGAAGAATCCCAAATCATTGATCGCC
TGTAACCCCGTGACGAGGCGTTACAAGGTGCTGCCGCAGCTCGGATCCGCCTGGTCCAGG
CACGGGACCGTCCTCGTCGGTCCTGATGGCATGGTGTTGGTTCTGACCGAGCTTGCCGCG
CTGTTTTACTCGCCGGTTTCCAAGGGTGCAAGCGGTTGGATGAAGTTCTCGCTGAACTTG
CCGTCCAAGCCCAGGAGCCCGATCTTGGTCGGGGAGGCGGTGTTTACGTTGTGCGATGTC
GGGTCGCCGTGGAGGAGCCAGTGGAAATTGTTCCGGTGCAGGGTGGGGGAGTTG
>c100432_g1 orf length:405 frame:-1 start:1 end:405 gi|723705452|ref|XP_010322038.1| PREDICTED: uncharacterized protein LOC104647892 [Solanum lycopersicum]
ATGTCAAATCTTTCTAAACTTAAATTTGTATCCCTGGATATATCGGGCAAAAGCTACATT
TCTTGGGTGCTTGATGCTGAAATTCATCTTGATGCGATGGGTCTGGCAGACACCATCAAG
AATAAAAATCAGGCATCAAATCAAGACTGTGCAAAAGCAATGATATTCTTACGCCATCAC
CTTGATGAGGGCCTGAAAATGGAATATCTCACTATTAAAGATCCAGTCATACTGTGAAAT
AATTTGAAAGATAGATATGACCACCTGAAGATGGTCGTTCTTCCACAGGCACGTTATGAT
TGAACTCATCTAAGGCTACAAGATTTTAAATCTATCAGTGAGTATAATTCTGCTATGTTC
AGAATTATTTCCCAATTGAAACTATGTGGTGATAATATTACTGAT
">c100436_g1 orf length:138 frame:-2 start:122 end:259 gi|1012354355|gb|KYP65542.1| hypothetical protein KK1_011783, partial [Cajanus cajan]"
AAGGTTGGATGGTTAAAATGGAGAAGGGCTTCTGGAGTGCTATGTGATCGTAGAATATCC
GCATTGCTTTATGGATCGGAATGTTAGGTAATTAAGAAACATGTTTAAAAAAGGAATGTG
GCTGAAATGAGAATGTTT
>c100439_g1 orf length:207 frame:1 start:10 end:216 gi|694405646|ref|XP_009377666.1| PREDICTED: eukaryotic translation initiation factor 4B-like [Pyrus x bretschneideri] gi|694405649|ref|XP_009377667.1| PREDICTED: eukaryotic translation initiation factor 4B-like [Pyrus x bretschneideri]
ACCATCTCCCTCGCCGAGTTCAATACCTTTGGGGCGCCCAAACCCAAGCCTGCGGAGCAT
CCCGTGGGCCTGACCCACGAGGACCGGATGCTTTTGCCGACCGGTCCGCGCGAGCGAACC
GCCGAGGAGCTTGATCGGAATCGGCTCGGCGGCGGGTTCAGGTCTTATGGGGGCGATCGG
GGAAACAGCAGGTATTCCAATGGTGAG
>c10043_g1 orf length:219 frame:2 start:2 end:220 gi|1025265668|ref|XP_016492279.1| PREDICTED: thebaine 6-O-demethylase-like [Nicotiana tabacum]
CTAAAGATTATTGTGAAGAAGGATACTATTGAGCCAGATCGATATCACGCGGGCCGCTCA
TACCTTTACCTTTACCTTTCGTGGTTGGAGGACAACATAACTGGGGTCGTTGATCCAAGG
ACTGGGCCAGGAAACATGGTCATAGACAGGGTCGCTGAAGTAGAGGTGAAGTAAAACAAG
CTGCGGAAAAGAGTTCGAGAGTCTGAAGCCGAGCATATG
">c100440_g1 orf length:255 frame:1 start:1 end:255 gi|595959048|ref|XP_007216787.1| hypothetical protein PRUPE_ppa023788mg, partial [Prunus persica] gi|462412937|gb|EMJ17986.1| hypothetical protein PRUPE_ppa023788mg, partial [Prunus persica]"
TTTGTTTACATTACTATGGCTGAGACACTTTCTTCCTTGATTAATTATTATATGGAGGTC
TATGCAATCAGAGGCTTTAGTTTGCCTTCATCAAATCTCATTTTTTCCTACATTATGTTT
GTTGATGATATCATAAATTTTGGCAATCTTCAAGATAATGAACTTTAGATTTGGAAGCGC
ATTCTAACTTCTTATTCCAAAGCATCAGGCCAAATCATTACTGTGGATAAATCTATTGAT
TAAGGCAAATATTGC
">c100443_g1 orf length:390 frame:2 start:2 end:391 gi|747192183|gb|AJE26137.1| P-glycoprotein, partial [Salix matsudana]"
AACGCCCACGAATTCATTAGCCAACTCAAGGACGGTTATGATACATGGTGTGGGGATCGA
GGGGTGCAGTTATCAGGTGGCCAAAAGCAACGGATAGCCATTGCAAGAGCAATACTGAAG
AGCCCAACGATATTGTTGTTAGATGAAGCAACGAGTGCATTGGATAGTGAGTCAGAGAAG
GTGGTGAAGGAGGCGCTAGAGCGAATTATGATGGGGAGGACCAGCATCATTGTTGCTCAT
CGCCTTAGCACCATACAGAACTGTGACCACATTGCAGTGTTAGAGAAAGGAGTTGTGGTA
GAGAAAGGGAACCATGCAACCCTTCTAGAAAAGGGACGCAATGGATCTTATTATAGGCTA
AGTAGGCTCCAACAAGACCCAGACCAGAAC
>c10044_g1 orf length:213 frame:3 start:3 end:215 gi|147790731|emb|CAN70259.1| hypothetical protein VITISV_002222 [Vitis vinifera]
TTGAAAAGTGTACTAGGAAAGGAGTTAATGTACGAAAATTTAAGACACTCGAAAGTATTA
GGATTCGCAGACAAAGACTGGGCAGGCTCATCTAGTGCTAGACGATCCACCACGGGCTTT
TGTGTTTTTGTGGGTGAAAACCTATTATCTTGAAAAAGTAAGAAACAAAATATTACTTCT
CGCTCGAGTGCCAAATCAGAGTATCGAGTTATG
>c100452_g1 orf length:264 frame:-3 start:394 end:657 gi|698562118|ref|XP_009772320.1| PREDICTED: uncharacterized protein LOC104222736 [Nicotiana sylvestris]
TGGGAACTCCAGATGGCACAAGATTGCGTCCTGTGTAATGCTGAAGCAGAGTCAACGGAC
CATTTGTTCTTCCAATGCAGCTTTTCTGCTTATATTTGGAAGATATACAGACTGAAACTC
CTTGGAACTACTGCCAGACAGTGTAATCTATTGGAGGAGATTGATTGGATCCATAGGTTG
TTCGACAATAACTCAATAAGACAGTTAACAGGAAACTTGCATGTATGGGATTGTGTCACC
AGATAGCATCTTTGGCAGGAGAGG
>c100454_g1 orf length:207 frame:1 start:736 end:942 gi|695053991|ref|XP_009415108.1| PREDICTED: protein RALF-like 19 [Musa acuminata subsp. malaccensis]
GCGAAATCGAAGAAGAAAAGAGTGCTTTGGGATAACGCTGGTGGAGGTACTTATAATGGG
AAGAGGTACATAAGCTACGAAGCGCTGAGGGGGGATAATGTTCCGTGCAATAGGCCGGGG
ATCCCGTACTACAATTGCCATGCCCTTCCAAAGGCCAATCCTTATACCAGGGGCTGCAGC
GTCATCACCGGCTGTGCTCGTGGTGAT
>c100461_g1 orf length:396 frame:3 start:9 end:404 gi|743768047|ref|XP_010914297.1| PREDICTED: glutamate receptor 2.8-like [Elaeis guineensis]
GCAAAATTCACAACAATCATATGGATGTTTACAGTCCTCATACTCCTCATACTGACATCA
AGTTATACAGCTAGTTTGAGCTAAATGCTAACAGTAAGGGAACTGCAACCAACTCTAACT
GATGTTCACCGACTACAAAAGAACGGAGACTACGTTGGATTCCATAGAGGTACCTTTGAG
GGAGGTTTCCAGAAGCAACACAACCTCAATGAGTCAAAGATCTTGGCCTATGAAAACCCT
GAAGAATATGTTGAGGCACTATCTAAAGGGAGCAGCAATGGTGGTGTTTCTGCCATTTTC
CATGGCATCCCATATATCAAGTTATTCCTTGCAAAATATTGTACTGTATACACAATGGTT
GGACCAGTTTACAAGGCAGCTGGAATGGGTTTCGTA
>c100474_g1 orf length:321 frame:3 start:3 end:323 gi|695054865|ref|XP_009415577.1| PREDICTED: uncharacterized protein LOC103996378 [Musa acuminata subsp. malaccensis]
AGCGGCGACAAGCAGTGGTTCTACTTCAGCCCTAGGGATAGGAAGTACCCAAATAGTTCG
AGATCTAATCGTGCTACCAATCACGGCTACTGGAAGACTACGGGTAAGGACCGTACCATC
TCGCAGAACTTCAAGGCTGTAGGCAACAAGAAAACCCTGGTCTACTACCATGGTCGGGCT
CCCAAAGGGGAACGTACGAATTGGGTTATGCATGAGTACACTTTGGATGAGCAGGTGCTT
ATGAGCTACAACCATGTGCAGGATTATTTTGCACTCTATAAGCTTTTTAAGAAGAGCGGG
CCTGGCCCTAAGAATGGAGAA
">c100477_g1 orf length:162 frame:-2 start:14 end:175 gi|1012330664|gb|KYP42175.1| Retrovirus-related Pol polyprotein from transposon TNT 1-94, partial [Cajanus cajan]"
ATTTATCTCATGAAATCTCGTAATGAAGTTTTGAATTTATTTAAATCTTTTTGTGTTGAA
ATTAAGAATCAGTTTGGTACAAGTATTCGTGTGTTGAAAAGTGATAATGCTAAAGAATAT
TTTAGTTCTTTCAGCATTTCCTAAAGAATCTGGCATAAGACA
>c100482_g1 orf length:381 frame:2 start:623 end:1003 gi|596294598|ref|XP_007226863.1| hypothetical protein PRUPE_ppa017087mg [Prunus persica] gi|462423799|gb|EMJ28062.1| hypothetical protein PRUPE_ppa017087mg [Prunus persica]
TTGGAGGATTACTTCGAGTGGTATGATATGTCCGAACAACGTTGGGTTATGTTTACTAAA
ATGAAGTTAGTGGGACAAGTGAAGATCTTTTGGGGGACAGTCGAGTGACAGTGGGAGAGA
GAAAAACGCAACCCTATGATTTGAGCGGACATGAAAGCTAAGCTACAACAAAAATATATG
CTGTCAAATTATAGAAGTCGCCTTCTTGATCAATTTAATAAACTTCGACAAGGTAACTTG
ACTGTCAATGAGTATAGGTACAAGTTTGATGAGCTTTATCTTCGTTGTGAGATTGATGAG
ATTATGACCCTTTCCAAATTTAGATCGGGGTTAAGGGACGAGATTATGAGAGTGTTCTTC
ACCCGTTAGGTAGAAACCATG
>c10048_g1 orf length:189 frame:-2 start:3 end:191 gi|567179628|ref|XP_006401653.1| hypothetical protein EUTSA_v10014731mg [Eutrema salsugineum] gi|557102743|gb|ESQ43106.1| hypothetical protein EUTSA_v10014731mg [Eutrema salsugineum]
AATTCAATGGCGAGAACCAAACAGACCGCCCGCAAGTCCACGGGCGGCAAGGCGCCGAGG
AAGCAGCTGGCAACGAAGGCGGCCCGCAAGTCGGCCCCGGCGACGGGCGGGGTGAAGAAG
CCCCACCGGTTTAGGCCGGGCACGGTGGCGCTAAGGGAGATCAGAAAGTACCAGAAGAGC
ACCGAGCTC
>c100498_g1 orf length:306 frame:1 start:1 end:306 gi|743874517|ref|XP_010907097.1| PREDICTED: uncharacterized protein LOC105033849 isoform X1 [Elaeis guineensis]
ATTCCCAAGAGCCTGGGGCTAGATGGTCCACATACTGTTGGAGCTCACTTCTTTGTTGTT
AATTACCAATTTGGGCAAATAAGGACTGCACTTGCTATCGCTTCATTGTTGAATCGGACG
CTGGTAATGCCTCCATTATGGTGCAGATTTGATAGAATGTGGTTCGGACATCCTGGAATT
ATGGAGGGAACAATAACCAGGCAACCTTTTCTATGTCCCATGGATCATGTATTTGAGGTG
AATGTCATGCTAAAAGGACTTCCTGAAGCAGAATTCGGAACTCAAATTGATTTTAGAGAG
TATTCC
>c10049_g1 orf length:675 frame:1 start:121 end:795 gi|207367152|dbj|BAG72096.1| Gag-protease-integrase-RT-RNaseH polyprotein [Glycine max]
AATGGGATAATTGCTCAATACACCATGCCTGGGTCTCCACACCAAAGTTTGAAGTTTCTT
AGCAGCTTCAAACTTTCTAAATCCTTGTGGACTGAAGCTCTTAAAACGGCAGTGTATATA
TTGAACCGGGTTCCAACCAAGGTTGTTTCAAAGACGCTTTTTGAGTTATGGAAAAGTTGG
AAACCAAGTTTGCGACATATACGCGTTTGGGGGTGTCTGTCTAAAGTAAGAGTATATAAT
CTACAAGAGAAGAAGCTGGACCCAAGGACCATTAGTGGGTATTTCGTGGGATATGTTAAA
AGGTATAAAGGGTACATATTTTACTGTCCATCTAATAGCACTAGAATTGTGGAATTAAGA
AATGCTAAATTTTTTGAGAATGACTTGATCAGTGGGAGCGATCAATCCCGGAATATAACT
TTTGAGAAAGATTATTCTGATACTCAACCTTTCACCTCAAGTGATAGATTGATTGTCATT
CACAACACTCCTCAAGCTCAAATGGGTGTTGAGCCACTAGTCCTTGAGATTCCACAAGCT
GCTGATAACAATATTGTAGATCTAGTTGTTTAGGAATTACCTGAAACTGTTGAGCAATCA
GTTGAACAACACGCTCCTCAGAAGAATGTTGGTACAACATTAAGGATTTTTACTAAAACA
AGAAAATCAGCAATG
>c100503_g1 orf length:363 frame:3 start:3 end:365 gi|674241828|gb|KFK34593.1| hypothetical protein AALP_AA5G165900 [Arabis alpina]
GATGACGTTGCCAAGGAGACGCTGGGCTACAAGGGCTTGCGCGTCACCGTCAAGCTGATC
GTGCAAAACCGCAAGGCCCAGATTGAGGTGGTGCCCACCGCGGCAACTTTGATCATTAAG
GCGCTGGCCGAGCCTGAGCGCGACCGCAAGAAGGAGAAGAACATCAAGCACTCCAAGTCC
ATCCCCATGGATGAGATCATCGAGATTGCCCGCATCATGCGCACTCGCTCGATGGCCAAG
GAGCTCCGCGGTGGTGTCCTTGAGATTCTCGGTACTGCTTTCTCCGTCGGCTGCCAGGTC
GATGGCCGCAGCCCCAAGGATGTCTCCGATGACGTTAAGTCTGGCGAGATTGACATTCCC
GAG
>c100503_g2 orf length:384 frame:3 start:3 end:386 gi|226504938|ref|NP_001148350.1| 60S ribosomal protein L12 [Zea mays] gi|195618256|gb|ACG30958.1| 60S ribosomal protein L12 [Zea mays] gi|195619274|gb|ACG31467.1| 60S ribosomal protein L12 [Zea mays] gi|224035533|gb|ACN36842.1| unknown [Zea mays] gi|413923559|gb|AFW63491.1| putative ribosomal protein L11 family protein isoform 1 [Zea mays] gi|413923560|gb|AFW63492.1| putative ribosomal protein L11 family protein isoform 2 [Zea mays]
GAAGTTGGTTCTTCATCTGCCCTCGCTCCCAAGATTGGTCCTCTCGGTCTTTCACCAAAG
AAAGTTGGTGAAGATATCGCCAAGGCCACTGGTGACTGGAAGGGACTTCGTGTTACCGTC
AAGCTCACCATCCAGAATCGTCAAGCTGCCGTCTCTGTCGTTCCATCCGCATCTTCGCTT
GTCATCAAAGCTCTTAAGGAGCCACCTCGGGATCGTAAGAAGGAGAAGAACATCAAGCAC
ACCAAGTCTATCCCACTTGACGAGATCATCGACATTGCCCGAACGATGCGCTTCAAGTCA
ATGGCCAAGGACCTCAAGGGAACTGTCAAGGAAATCCTCGGAACTGCTTTCTCAGTAGGT
TGCCAGGTTGACGGCAAGAGCCCC
>c100503_g3 orf length:471 frame:2 start:2 end:472 gi|1035961983|gb|OAY82657.1| 60S ribosomal protein L12-1 [Ananas comosus]
ACCGAAGTTAAGATCATCCAGCTGAGATGTTTCGGCGGTGAAGCGGCGAGCGCGGCCTCG
CTGGCCCCGAAAGTCGGCCCGCTCGGTTTGTCGGCCAAGAAGATCGGTGACGATATCGCC
AAGGGCACTTTGGCCTTCAAGGGTCTCCGTGTGACCGTCAGGCTGTCCGTGCAAAACCGA
AATGCGCAAATCGAAGTGGTTCCGTCGGCGGCGGCTCTGATCATCAAGGCTCTCGCTGAA
CCCGAGCGTGACCGGAAGAAGGAGAAGAACATCAAGCACGACGGCAACATTACGCTCGAG
CAAGTCTATGAGATCGCGCGCCGCATGCGCCCCCGTTCGATGGCGAAGAAGTTCTCCGGA
ACCGTTCGGGAGATTTTGGGCACGGCGGTGTCGGTTGGCTGCACAGTTGATAACGAGAGC
CCGAAGGACCTGCTGAAGCAAATCGAGAACGGCACTCTCGTCCCCCCTGAC
>c100521_g1 orf length:636 frame:2 start:2 end:637 gi|475554713|gb|EMT12281.1| Calcium-dependent protein kinase 32 [Aegilops tauschii]
CAGCACATCCACCAGGCCGGAATCGTTCATCGCGATCTCAAGCCCGAGAATTTGCTATTC
CGCGGCAAGGAGGAGGATGCGGATATCATGATTGCGGACTTTGGTCTCTCCCGTGTTATG
GACGATGACAAGTTCACGCTCCTTACCGAGGTTTGCGGTACCCCCGGATACATGGCGCCC
GAGATCTTCAAGAAGGCCGGTCACCACAAACCCGTCGACATCTGGGCAATGGGTGTTATT
ACCTATTTCTTGTTGTGCGGTTACACTCCGTTTGACCGCGACAGTCAGCAACAGGAAATG
GAGGCCATCATCCGCGGCGACTACCGATTTGAGCCAGGTTTGATTGTCTTGGCGCTTCCT
GGCCGATGTAACTAATCGCATCCTCCGATAGCTGAGTATTGGGCCAACGTCTCCGAGACC
GCGAAAGACTTTGTTCGGTACTGCCTGACCATCGATCCCAACAAGCGTCCGACCGCCACC
CAGGCACTCGAACACAAATGGCTGGCCGATACTGCTCGACACTTTGTGCCTGACCCTGAC
AGCGAGTCGGGCCAACCGACCAACTTGTTGCCCCACATTCAGAAGCAATTTGATGCTCGT
AAGACCTTCCGCAAGGCCGTACTCGGTATGATGGCA
">c100522_g1 orf length:591 frame:-3 start:747 end:1337 gi|242053187|ref|XP_002455739.1| hypothetical protein SORBIDRAFT_03g023736, partial [Sorghum bicolor]"
GGAAGGGCGCTAACTCAGTTGTTGGATCTTTTCGCCTCACTCTCTGAATTCCATCTCTCT
GATCTGGTTGATCAATTTGTATGGAGAAGATGTAAGTCAGGGATATTCTCCATTAAATCT
GCCTACGTCTCTCCATCTGATAGTGGCACTAAAGCCAAGCATGCTTCTTCTTTATGGAAA
TGTCCTGTTCCCCCTAAAATTAAAATCCTGATGTGGCTGCTCATTCATGGTAAAGTCAAC
ACTGTTGATGTCATGGCCAAAAAAGGATTGAATTGTGCATCAGACTGTTTGCTGTGTGTG
TCTGGAACTGAGACAAAGATGCATTTATTCATTGATTGCCCTTTTGCCTTAGCTTTATGG
GATGCATGTTTCAATCATTTCAAAATCAGTGGAAGACCTCAGTTTCAGTCTTTCATGCAT
TATTGGTGTGAAGTTAGGTTTTCTATTGCATCTGGTGATAAAAGAGCTTTGCGTGACATG
ATAACTATGGTTGTTGCATGGGCCATATGGTCTGAAAGAAATGACAGATATTTTGCCACT
AAAAGTAAAACCTTGCAGTGCATTACTGACCATGTTATAAGCCTGATTGAT
>c100532_g1 orf length:72 frame:-2 start:141 end:212 gi|475588699|gb|EMT20950.1| hypothetical protein F775_26398 [Aegilops tauschii]
AAAGCATCGTTCCTCCAAAATCTGTGTGAAGAGCTACAGTTTGATCCTGAACTTGCTAGC
AAGATGCATGAA
>c100533_g1 orf length:330 frame:3 start:3 end:332 gi|1012328032|gb|KYP39702.1| Retrovirus-related Pol polyprotein from transposon 17.6 [Cajanus cajan]
CTTTGGACAGAAGCATGTCAGAAGGCATTTGATGAGCTGAAGCGGAGGTTGACATCAGCG
CCGGTGCTCACTTTACCCACAGAGCGTGGGGGATTTATGATCTACACTGATGCTTTAGGC
AAGGATCTGGGTTGCGTTCTTATGCAGAATGGGAAGATGGTAGCTTTTGGTTCCAGGCAA
TTGCGACCTCATGAGGTTAATTATCCCACCCACGATTTGGAGCTTGCAGCAGTTGTGTAT
GCACTGAAGTTATGGAGGCATTATCTGTATGGTGATCGAGTGGAGATCTACACTGATCAT
AAGATACTGAAATATGTATTTGATCAGAAG
>c100538_g1 orf length:243 frame:1 start:55 end:297 gi|672180156|ref|XP_008810260.1| PREDICTED: uncharacterized protein LOC103721726 [Phoenix dactylifera]
AAGTTGAGGATGGTGCCAATGAAACTCCTTGTCGGCTTTCAAAAGATCTTCATTTCCTTG
TTCTCTAGGAGGAGGGAGATATTCCATGGAAGGGTCAATGAGGCTGCCAAAATCGCAAAA
AGTTCGTATCATCTTCGCACTAACTCTCACTATAATGAAGGCATATCAGACTGTATTGAG
TTCTTTAACAAGTCATCACAAGGGACTGCATTGAGCGGTGATCAGAATTTTCAGGATTTT
GTT
>c100542_g1 orf length:381 frame:-3 start:1 end:381 gi|1025231013|ref|XP_016484131.1| PREDICTED: uncharacterized protein LOC107804713 [Nicotiana tabacum]
GCGGCGAGAGAGGTGTTAGGGATATCTACGGGCCGCAATGGTGGTCATAAAGGAGATTGG
TGGTAGAATGCAGTTGTCCAAGGTAAAGTGGAAGCAAAGAAGGTGGCTTACCTGCGGTTA
GTAGGGAGCACTGACGAGGAGGAGAAGAGAGAGAACAGTCAAAGGTATAAGGTAGCTAGG
AAGGAGGCAAAGATGGCAGTGACGGAGGCTAAGACGACAGCTTTTGCTCGTCTGTATGAG
GAACTAAGGAACAAAGGTGGGGAGAAGAAGTAATTCCGACTCGCTAAGGCGAGAGAGAGG
ACAACTCGGGATCTGGACCAAGTGAGGTGCATAAAAGATGACGACGGCAAAGTTTTGATG
GGAGATGACTAGATTAAGAGA
>c100544_g1 orf length:243 frame:3 start:42 end:284 gi|920689863|gb|KOM33846.1| hypothetical protein LR48_Vigan01g340200 [Vigna angularis]
AAGCAAAGACTTGTTGCGAAAAGCTATTCCCAAACTTACAATATCGACTACGATGAAACG
CTATCTCCTGTTGCTAAGATGATATTAGTCCATATATTCCTTTCTCTTGCGGCTATTTAT
TATTGGCTGCTACACCAATTTGATTTTAAGAATGTGTTTCTCCATGGCATGCTGAAAGAA
GAGGTCTATATAGAATAACTGCCTGGCTTTGTTGGTCAGGGGGAGTCTGGTTTAGTGTGC
AAA
>c10054_g1 orf length:111 frame:3 start:96 end:206 gi|475621955|gb|EMT31681.1| Lectin-domain containing receptor kinase A4.3 [Aegilops tauschii]
GTTCTGGTCGCCCGCCTCCAGGTCAGCGGCAACGAGCGGTGGTATACTGTGAGCACATCG
CTGGACATGAAGGAGCACTTGGCCCAGCAGGTTGCCGTCGGCTTCTCTGCA
">c100559_g1 orf length:309 frame:2 start:2 end:310 gi|657982239|ref|XP_008383158.1| PREDICTED: phosphoglycerate kinase, cytosolic [Malus domestica]"
GATATTGGACCAGACTCGATCAAAACTTTCAGTGAAGCTCTCGATACCACTCAAACTATT
ATCTGGAACGGACCTATGGGTGTTTTCGAATTTGAGAAGTTTGCTGCTGGGACTGAGGCA
ATAGCTAAGAAGCTTGCAGAGCTGAGCGGCAAGGGCGTGACAACAATCATCGGAGGTGGT
GACTCAGTCGCCGCCGTTGAGAAGGCTGGGCTTGCTGAGAAGATGAGCCACATCTCCACC
GGAGGCGGTGCAAGCTTAGAGCTCCTCGAAGGGAAAACACTACCCGGAGTCCTTGCTCTC
GACGATGCT
>c100565_g1 orf length:198 frame:2 start:257 end:454 gi|695008814|ref|XP_009391008.1| PREDICTED: 60S ribosomal protein L22-2-like [Musa acuminata subsp. malaccensis]
AAGAAGGGGTTGACGTTCGTGATCAACTGCACGAAACCCGTGGAGGACAAGATCGTGGAC
ATTGCCTTCCTCGAGAAGTTCATCCAAGAGCGCATCAAGGTCGGCGGCGGAATGGCCGGC
GCCTTCGGAGACGTCGTCACGATAACGAGAGAGAAAAGTAAGGTCACCGTCTCTTTTGAT
GGCCCTTTCTCCAAAAGG
>c100576_g1 orf length:210 frame:-1 start:1 end:210 gi|326532060|dbj|BAK01406.1| predicted protein [Hordeum vulgare subsp. vulgare]
ATGCAGGCCGTCGCATTCCTCAGCTAGGAGTAGATCACCGCCAAAGTGGACCACCTGAAG
AAGGCGTTCAGTTGGTCGGATGCCGAGGTGGTCGCTGCTTTGTCTATGGCTCCAATGCTG
CTCAATAGGTCAAAGGACACCCTGCGGTGCAGGTTCGAGTTCCTGGTCTCTGAGGTGGGC
TTGGAACCGGGGTACGTTGCTCATCGCCCG
>c100581_g1 orf length:267 frame:2 start:2 end:268 gi|698521183|ref|XP_009757396.1| PREDICTED: uncharacterized protein LOC104210243 [Nicotiana sylvestris]
CAGATGGCTCCGTACGAGGCTTTATATGGGAGGAGGTGTAGATCTCCGGTTGGATGGTTT
GAGCTGGGTGAGGCTAGGCTCTTAGGTACAAACTTGGTCCAGGACGCATTAGATAAGGCG
AAATTGATTCAGGAGCGGCTTCGCACGACGCAGTCTAGGAAGAAGAGTTATGCTGACAGG
AAGGTCCGTGATGTGTCTTTCATGGTCGGGGAGAAAGTTTTGCTGAAGGTATCACCCATG
AAGGGTGTTATGAGGTTTGGGAAGAAA
>c100592_g2 orf length:216 frame:2 start:2 end:217 gi|901817908|gb|KMZ71517.1| hypothetical protein ZOSMA_17G00720 [Zostera marina]
GATGCTCAAGTGATTTCTAAGTCAAGTCAACATATATCTTTATAGATGAAAAATAAAGGT
GGATTGGAGATGAGAATTACTATAGTTTATGGAAGTAATTTGGCTACTAAAAGGAAGGAT
CTGTGGAAAGCTTTAGTACAAGATCAAATTCATTTGTTGTCGTAGTGGGTAGTAGGAGAA
TTTAATTATGTTAGATTTTCTCATGAGAAGATTGGA
>c10059_g1 orf length:162 frame:2 start:2 end:163 gi|474353622|gb|EMS63071.1| hypothetical protein TRIUR3_08491 [Triticum urartu]
GGTAAGGGGAAGAAAATGGCCGAGGAATGTGTAGCCACTGGTCTGGAAGGTTTTCCAACA
TGGGTCATCAACGGGAAGGTACTCCCCATAACCTGGATGTTTCCATTAAAATTGAAGTCC
ATGATGTCACCCATTCAGCGTTTTATGTTGAGGCATGATTTA
>c100600_g1 orf length:219 frame:-1 start:1 end:219 gi|326494396|dbj|BAJ90467.1| predicted protein [Hordeum vulgare subsp. vulgare]
GAGTTGCAGGCATGGTGGAGTGAGGTGAGGCACGTGGGCCACGGCGACCTGAGCGACGCG
CCGTGGTGGCCGGCCATGGACTGCCTCGACGACCTCGTCGAGACCTGCGCCACCATCATT
TGGCTCGGATCGGCTTACCACTCGGCCGTCAGCTTCGGGCAGTACGCGTACAATGGCTTC
GTCCCGAACCGCCCAACCATCACCTCCAGGGAGATGCCG
">c100608_g1 orf length:375 frame:2 start:2 end:376 gi|672137091|ref|XP_008792260.1| PREDICTED: pentatricopeptide repeat-containing protein At4g19440, chloroplastic-like [Phoenix dactylifera]"
TTGGAAGAGATGTTGATAGAGAGAATTGAGGTGAATGTTGGGTTATTTAGTTTGGTTATT
TTTTGGCTAGTGAAGGAGGGATCGAGGTTAGACAATGCTGTGCGGTTTTTTAAGGAAATG
ATACTGAGGAATTTGAGACCGGAAGATTCGATCTTGACGGTGTTGATCGAGGGATTGAGC
AAGAATGGAAAGCATGAGGATGTGATCGATCTTTGACATAGAATGTTGGAGAAGGAGTTT
GGTGTGAGTTTAGTTACTTCTAATGCCCTGATTCATGGGCTTTGTGAGTCGGGGAGCATA
AAAAAGGCTATTGGGCTTATTAAAGTGATGCTGGAGAAGGGAGTGGCATTGTATAGGAGA
ACATATAACATTCTG
>c100615_g1 orf length:90 frame:3 start:261 end:350 gi|743790616|ref|XP_010923215.1| PREDICTED: uracil phosphoribosyltransferase-like isoform X1 [Elaeis guineensis]
TCCGGGGCGGCGATGGAGATGGAGGAGAAGGCGGTGATGGACGAGAGGATACTTGTGATG
GTTCCACCTCATCCATTGATCAAGCACTGG
>c100619_g1 orf length:1155 frame:2 start:2 end:1156 gi|449464204|ref|XP_004149819.1| PREDICTED: ABC transporter G family member 6-like [Cucumis sativus] gi|700196077|gb|KGN51254.1| hypothetical protein Csa_5G505150 [Cucumis sativus]
GCTCTCATCGACCAGCTAGGCCTTCGCTTCGCCGCGAAAACCATCATAGGCGACGAGGGC
CACCGTGGGGTTTCGGGCGGGGAACGGCGGCGGGTTTCGATCGGAACGGACATAATCCAC
GACCCGATCGTGTTGTTCCTCGACGAGCCAACATCGGGGTTGGACTCCACGTCGGCCTTC
ATGGTAGTGAAGGTACTGCAACGAATAGCGCAGAGTGGCAGCATCGTAGTTATGTCGGTG
CATCAGCCGAGCTCTAGGCTCCTCGGCCTTCTTGATCGGATCCTATTCTTGTCGAGAGGG
CAGACGGTGTATAATGGGTCGCCTAGCGGGCTTTCATTGTATTTTTCAGAGTTTGGGCGT
CCGATACCGGAGAATGAGAACAGAGTCGAGTTCGCGCTTGACCTGATCCGCGAGCTGGAG
TCATCAGATGGTGGCAGTGGCATTGGACAGTTGGTTCAATTTTACAAGTCGTGGCAAAAC
TTGAAATGTTCTAATTCATCTAAATTTGATGGCGGTGTGTCGTTAAAAGATGCCATGGCC
ACCAGTATTTCTCGGGGCAAGCTTGTCTCTGGCAGCACGACGTTTGCCAACCCACCGTGG
ATCGAGATGATGGTACTAGCCAAGCGAACAATCACCAACAGCCGTCGCATGCCCGAATTT
TTCATAATGAGGCTCGGGGCGATGCTAGTGACCGGATTTGTCCTCGCTACGGTTTTTTGG
AAGCTCGACGATACTCCCAAGGGCATTACAGAGCGGCTTGGTGTATTGGCATTTGCAATG
TCAACCATCTACTACAGTTCCGTTGAGGCCTTGCCCGTGTTCTTACAAGAGAGGTACATC
TTCATGAGAGAAACCGCATACAATGCATACCGTAGATCATCATACGTACTCTCTAATGCA
GTCGTTGAACTGCCTTCGCATGTCTCCCTCGCTCTTGCATTCTCTGCTACCACATTTTTT
GCGATAGGCCTAGCTGGAGGCCCATCCGGCTTCCTCTTCTTCTTCTTGACCATTTTCGCA
TCGTTCTGGGCGGGGAGCTCGTTCGTTACATTCTTATCGGGCGTGATACCACATCTTATG
ATTGGATACACGATATCCGTCGCAATGTTAGCCTATTTCTTACTGTTTTGTGGATTCTTC
ATCAATAGAGGACGA
>c100620_g1 orf length:351 frame:1 start:346 end:696 gi|743804263|ref|XP_010927146.1| PREDICTED: uncharacterized protein LOC105049254 isoform X1 [Elaeis guineensis]
GATGATATCTCCGCTATTCTCAAAGCGTCCATCGAATCAAATACAAAGGCGGCCGAGCTC
TCACCAGAGGAAGCAGCGTGGGTTGACTCCTGCTTGGTATCCGACCCGTTATCCGATGAC
AGCTGGGATGCACTGAAAAAGGCCCTTTTCGAGACCCCGGAAGAAGAATCGTCCAATAAT
GCTGATGCCCATATCGATGAAATTGCAGAGGAACGTGAAGGAGAAAGCGTCGAATATAAT
CAAGTCGAGGAGAAAGCAGAGCCTACACTTGCTGCTAATGGAGAGGAACATGAGAGCCTC
TTGGGTTCTCTAGAAGAAATCAAGTTGCGGGATCATATCTTCAAGGTGTGG
>c100624_g1 orf length:594 frame:-3 start:1 end:594 gi|697125846|ref|XP_009616949.1| PREDICTED: uncharacterized protein LOC104109376 [Nicotiana tomentosiformis]
TTAAGAACTTATAGCGACCTAACAAGAGACTTTTCAATTATAATTGGCTTGCATTAAGGA
TGTGCATCAAGCCCGTTCATGTTTGCCATAGTGATGGATGTGCTTATTAGAACTATCCAG
GACGAGGTACCTCGATATATGTTATTCGCTGATAATATTATCTTCATAAATAAAACAAAG
GCAGAAGTTAATGCCAAGTTGAAGTTATAGAGATAAACGTTGGAATGTAAGAAGTTTAGG
TTAAGTAGGCCCAAGATAACATATATAGAACTGAGATTTAGTAAACGAATGAATTAAGAT
CATAGTATTGTAACACTGGACTGGCAGGAGATACCAATAAACAATCAATTTAGATACCCA
TGATTCATTATCCAAAAGGATGAGAAGATCGACAGCGATATCAACCATAGGATCCAGGTT
AACTGGTTGAAATAAAGGACCACAATGAGAATTTTATGTGATTATAACTTTCCGTTATGG
CTAAAAGGAAAATTTTATCGAAGTGCTATTAGGCGTGTCTTATTATATGACACGGAATGT
TAAGCTCCTAGGATAGATCATACGCAGAATATGAATGTAGCGGAGATGTGCATG
>c100631_g1 orf length:183 frame:2 start:353 end:535 gi|695023314|ref|XP_009398819.1| PREDICTED: putative disease resistance protein RGA3 [Musa acuminata subsp. malaccensis]
GAGCGATGGGATCAGTTGCTTTGTCCCCTGAATGAAGATGGCGAAGTGGGAAGCAGGATT
CTGATAACAACTTGGATGGTAGGAATGGCATTAATTTTGGGAATTAAAAGTATTATCTTT
CTGCAAGAGTTAAAGGCGAAAGATTGCTGGTTCATAGTGAAGCATCATGCATTTGGTGAT
TCG
>c100633_g1 orf length:390 frame:-2 start:554 end:943 gi|1345502|emb|CAA40555.1| TNP2 [Antirrhinum majus]
GATTGATGCGTCCTAATGATTGTCTTATACCGCAAAAAATATGCAAATCTCGATGAATGT
CCCACATGCAAAGTGTCTAGGTGAGTAACTGAGAAGCAGACTTTGACAGAACAGTCATCA
CGTGTTTACTTCGAGAGAGAAAAAATTGCAGCCAAGGTACTTCATTACTTTCCCATCACC
AAAAGGTTGCAGAGATTATATCCATCGAAGGACATCACAAAATTGATGAGGTGGCATGTC
TATCATCGAGTTAAAGATGAGAAACTGAGGCATCTGGCATATGCAAAAGTATGAAAGTGT
TTAAATGTTTATGATCATAATTTCAGAGAAGAGCCGAGGAACATACATCTTGGCTAGGAA
TATGATGGGTTAAACCCCATTGGAAGCATA
>c100637_g1 orf length:1359 frame:-1 start:144 end:1502 gi|672177239|ref|XP_008808707.1| PREDICTED: DELLA protein RGL1-like [Phoenix dactylifera]
GAGTTGCTCAATAGCCCGGTAACAGAGAATGATAGACCAAGCTGCAGGGCATCAAATAGA
AAACGGAACAGGCAATTGATTGATGAAGGAGGTGAAAGAAGGGAATTATCCACAGAAGAA
GTCGTGAGAGTTGCCGCTGCGCTCTTCATCCAAACTTCTGCACTCATATCTGGGGATCCC
ACCAAGCTTAAGCTTCCATTCGGGCTGTCACTATCAAGCATTGGGGGTGAAGAGCACAAA
AGTGTTGAGCTTGTCGTTCTTCTCTTAGCCGCAGCTGAGAAGGTCAGCAATGAGCAGTAC
GGTCAGGCCAATGCTTTGCTTAGACAATGCGATGCGCTCTGTTCAAAATTTGGTACCGCA
GTCGATAGAGTCGTATACTATTTTGCTGGTGCACTCCAAGAAAGGATTGATAGAGAAACC
AGGAAGCTTTTATCAAATGGGCGAAATGAAGTGGAAGCAACGACACCCCAAGAAGCCATC
AATGAGCTTCTCGCCAATCACCCAGCGCTCTTGGTTGCCAACATCACACTTCCATTTCCT
CAGGTTATGCAGTTCACCGCGATCCAAGCTCTATTAGACAATGCAGCCTTGGCAAAAAGG
ATCCACATGATCGATCTCTCCATAAAGTACGGCCAACAGTGGATTATGTTCTTGCAAGGG
CTAGCAACAAGAACGTCGTGCCCAGTTGAATCCATCAAAATTAGTGCAGTAGGAGCATCA
GAAGAGCATGTTACCACAACAGGTAAGAGACTATCCAGCTTTGCCGAGAGTCTGAGCCTG
CCATTCAAGTTCAAGCCAGTGATGATTTCTGACTTTAAAGAGTTGAAAGAAACGATGTTT
GAGATGGAACAGGGGGAAACAGTCGGGGTCTACACTAGCTTAGACATGAATAATTTGATC
ATGAAGCCTGAGAGCTTGAACAACCTAATGAGAGTCCTTCAAAAGCTAAAGCCCTGCCTT
GTGACAGTAATAGATATCGAAGGCAATCACAACTCACCATCATTCATCAACCGATTCACC
GAAGCCTTGTTCTACTATAGTGCGTACTTCGACAGTCTTGGTAGTTTAATGAAGAAGAGT
GAAGAAAACAGGTTGATGATTGAAGGCTGCTTCTCTCAGGGGATAACAAGTAAAATCGCA
ACCGAGGGAAGTGAAAGGGTGGTGAGGCACGTGAGTGTCGGTGTGTGGAGAGCGTTCTTT
AGGAGATTTGGACTGAGGGAAGCTGATCTTAGTGAGTGGTCAATGTACCAAGCTCGCCTT
CTTATTAAGCAGTTTGTTGAAGATGATTCATGCAGTCTTGAGAAGAACAGCAAGGCACTG
CTAATCGGGTGGAAGGGAACTCCACTACACTTTGTTTCG
>c100647_g1 orf length:339 frame:3 start:6 end:344 gi|1027109249|ref|XP_016651020.1| PREDICTED: uncharacterized mitochondrial protein AtMg00810-like [Prunus mume]
AATAAACGTCAGGATACAGTCTCTCGGTCCAGTACTGAGGTCGAATATCAGGTTGTGGCA
GATTATACTCTTGAGATTTGTTGGCTTTCTCGTCTCCTTCAAGATATGGGAGTTCTCATT
CCTTCACTTATTTCTCTGTTTTGTAACAATAAAAGTGCTATTCAAATTCCTACTAAATCC
ATCTTTCACAAATGCACAAAACATATCAAGATTGATTGTCACATTGTACGACAGGAGTAT
ACTGCTCGCTGCATTACACTTCCCTGTGTTGCCTCAACTGCTCAGCTAGGCGATTTCTAT
ACCAAGGCTTAGACTATTGCTCAGCAACAATACTCCTTA
">c100648_g1 orf length:243 frame:-3 start:739 end:981 gi|672207512|ref|XP_008779726.1| PREDICTED: uncharacterized protein LOC103699482, partial [Phoenix dactylifera]"
ATTGTAGTCTTAGTGAAGAAGGAAATTGCCATAGACTTCTTTTGTATTACTAAAAATGTT
GTTCATATGTTGTGTTATGATTTTCAGAAATCTTTTGTGGCATCTTTTATTTATGCTCCT
ACAAGTAATGCTATGCGGAAACATCTGTAGGAAGAACTGTCTGTAATTGCCTCTTTAGGG
CATCCATGGTTTGCCGCCGGTGATTTTAATGCAATTCTCTCTGATTTGGACAAGTCGGGG
GGG
">c100649_g1 orf length:129 frame:-1 start:61 end:189 gi|965676539|dbj|BAU03701.1| hypothetical protein VIGAN_UM160600, partial [Vigna angularis var. angularis]"
CTTCTCCGTCACTCCATCACAATTAAAGAAAGTACAGGAATATTAACCTGTTGTCCATCG
ACTGCGCTTTTCAGCCTCGCCTTAGGTCCTGACTAACCCTGGGTGGACGAACCTTGCCCA
GGAAACCTT
>c100659_g1 orf length:645 frame:1 start:382 end:1026 sp|P55155|VIT1_CAEEL Vitellogenin-1 OS=Caenorhabditis elegans GN=vit-1 PE=1 SV=2
GAAGATGATGGAGCCTTTTTACAGACCGTAACGTTTACTCATGATGGCAAAAGCTTTGAT
GTCACTACAAGATGCATGGGTGAAGAAGTAACAATGGAGAATTCCAGAAACTATTTCAAA
GGTGCTTTACCATTTACACCACGACAAAGCATTACCGATTTAATTGCATCACTCGGCGTA
AGAGGAGAAAATCCTGCATGCTACATATCAAGAAACCGTGTTCAAACATTTGATGGTGTG
ACTTATAATTACACAATTGACACCTGTCCTCACTTGGTCACATCTGACTGCTCTTCGAGG
TCCAAGTTTGCTGTGCTTGTAATGAAAGAAACCAATGGAAACTTGGGCTTGAGAGTAATT
ACAGAATTTGATCGCTACCATATATCATCTAAAAGGGTTGTGGATCTGAACTTGCAAAAA
GAGATCAACTTGGATGAAAATGGCATAATGATGATTAAGGATGGTCGCGTTTCTTCAGCC
TTGTACAAGCAAAATAATGGAGATTATTTGCTTGTTTTACCAAGAGAAACTCTTTCCGTT
TATTTTAAAGGCAATGATATCATTGTTAAGTCTTCAGCAAAAAATAGAGGACGATTGTGT
GGGCTCTGTGGTGACATGAACTTCGAACAGTCAATGGAATTTTTT
>c100665_g1 orf length:207 frame:1 start:19 end:225 gi|1012172712|ref|XP_015966134.1| PREDICTED: ATP-dependent DNA helicase pif1-like [Arachis duranensis]
ATTTTTCATTTATGGAGGTGGAAATACCGGGGAAAACTTACAAGTTATAAACACTAATTG
CGAAATTATGAAGTGAGAACAAAAATTGTACTTGCAGTTGCATCTTCTATTATAGCTTCA
GTTTTGTTGCCCAGTGGCCGCATAGCTCACTCAAAATTTAAAATTCCAATTGGCATAACT
GAGTTACCAACATGTTCGATAAAACGG
>c100685_g1 orf length:216 frame:2 start:2 end:217 gi|694367258|ref|XP_009362097.1| PREDICTED: heat shock protein 90-2 [Pyrus x bretschneideri]
GCAGACAAGAACGACAAGTCGGTGAAGGACCTTGTCCTCCTCCTGTTTGAGACTGCTCTT
CTTACCTCCGGGTTCAGCCTCGACGACCCCAACACCTTCGGCAACAGGATCCACAGGATG
TTGAAGCTCGGACTGAGCATTGATGATGATGCCGTCGAGGGCGACGCTGAGATGCCACCA
TTGGAGGACGCTGATGCCGATGCAGAGGGCAGCAAG
>c100687_g1 orf length:846 frame:2 start:8 end:853 gi|672141471|ref|XP_008794564.1| PREDICTED: uncharacterized protein LOC103710567 [Phoenix dactylifera]
ATGCGAACTCGATTTCTCAACACTGACTACTTCTTCTCCGCCCAAATTCAATTCGAAGCC
CTAAAAAACTTCAACCTCTTGTCTCTCTCTCCTCCTCCCCCTCTTCTCTCTCCTCAAAAC
CCTAGCCTCGATCTCGACCTCCCTGTCGTCGAATCGGATCTCAATGCCGAGATCGATCGA
TTCTCTTTTGCCACTGCACTGTCCGATTTCCTCTCCGACGTCATCCCTCAGTTCGTTTCT
AGCGAGATCGAGATCGAGGAGAAGAATTTGGGGAGTTCTGGATCTGGAGCTAGTGAGATG
GTACTGGATTCTCTTTATAGAGAGGAAACTAGAGCTTCAAAGGAGAGCGGATGGGAGAAA
AAACTACAGTTTGAAATCTTGGAAGTGGATTTTCCTTTGAGAGAATGTGCGAGCTCCTGT
AACGAAGGTGAAGCAGCAGTACGCTTTGAAGTTCCTTACATTAAAATTCCTGTGGATGCT
GTTGACATTGAAATGGGAGTGACAGTCACATACCCCGATGAGGTTGTAAAATCAATTTAT
GCATTGGAAGTTATTCCTGACTGTTTATCTGGGAAAGATGATAGTTCATCGTCTGATAAA
ATGTCACAGCGTGCAATCGTTGTACCCGAATTTGAGGTCAATGAAATAGGTTTGGGCCTT
GAGGGAACTCCGTCCATTGAAGAGGCATTCAGTTCTCTACTTCCATGTGTAGAACCTCAG
CATAAGGCACGCGGTGATGAATTAGTAGTTAATGCAAAGGAATTTCTGGGTTCCACTAAT
CTTGACATTTTGGAGATGTTCTCAGTGAGTGCTATATCTGAACAAGGCCTTATGAATGAA
CCAGTA
">c100689_g1 orf length:183 frame:3 start:6 end:188 gi|567873965|ref|XP_006429572.1| hypothetical protein CICLE_v10013579mg, partial [Citrus clementina] gi|557531629|gb|ESR42812.1| hypothetical protein CICLE_v10013579mg, partial [Citrus clementina]"
GAGGGGGCGAGTATTCCTCGGACAGCGACGGATTGTCCAATTTGTCTTGGTGAGTTCGCC
GATGGAGAGAAGGTGAGGGTGTTGCCTAGATGCAATCATGGTTATCATGTGAGATGTATT
GATACATGGCTTGCTTCGCACTCCTCGTGCCCTACTTGTAGAAATTCATTGCTTAATGAC
AAG
>c100699_g1 orf length:387 frame:-2 start:570 end:956 gi|672132371|ref|XP_008789769.1| PREDICTED: uncharacterized protein LOC103707160 [Phoenix dactylifera]
CTCAAATCCCATGGCCTCCCACCGAGCCTCCTTCCAAAAATAGTCGCCAACTTCACCTTC
GACCCATCGACCTTCCTTCTAGAAGCCTATCTCGAGAAACCCTGCTATGTGAAGTATGAT
AGCCTCGCTTACTTCGACCAGGTGGTAACTGAAAACCTCAACTATGACCAGCTGAAAGGA
ATCGATGGGTTGAAGCTAGAGGAGCTCTTTGTTTGGTTGCCAATTAACGGGATCTTCAAC
ACGAATCCTGAGTCGGGAGTGATTTTGAGCGATATCAGGTTAGCTCGCAAGTAGCTTTCA
ATAAGCTTGTTTGAGACGCCGCCTGATTGTATGCCTGATGGGTCTCTGGAAGTACTTAGC
AGAACAGGAGGGATCCAAGAGCAAAGG
>c1006_g1 orf length:138 frame:-2 start:318 end:455 gi|118026372|emb|CAL69023.1| pol domain [Agave tequilana]
GATCACTATCATAAAGGTGATATCACTCTTGAATATGGGCCAACTAAGTCCTAATTGGCA
GATATATTAACTAAACCTTTGGACATATCTCAATTAGGTATGATAAGAGGCAAATTGAAT
ATGATTGAGTTAAGCTCT
>c100701_g1 orf length:189 frame:-3 start:2 end:190 gi|902169579|gb|KNA07679.1| hypothetical protein SOVF_169680 [Spinacia oleracea]
CTCTCATTTAATTTATTGCGAAGTCCTTATTTTCATGAGATGGTTTCCGCCATAAACAGA
GCACCTAAAGGCTACAAGGCGCCATATTATGAGAAGCCAAGAAGCACCCTATTAGATGAG
TGTAAGAGAAGGGTTGAAAAAGAAATGTTTCCAATTAAAGAAACTTGGCACGATCATAGC
GTATCAATT
>c100702_g1 orf length:204 frame:2 start:296 end:499 gi|901819284|gb|KMZ72081.1| U-box domain-containing protein 33 [Zostera marina]
GGAAGAGAATACAAGGAAAGCAAAGAGACATTGATTTGGGCATTACAAAATATTTCAAAG
GATAAGAAGATTGTTCTTGTTCATGTGCATAAGCCTTCTCAAATGATTAATATAATGGGG
GCCAATTTCCATGTGAATCAACTTACGCAAGGGCAGGTCAGAGTACATAGACAGCGCGAG
TGGCAAGAGATGGATGATGTTATG
>c100708_g1 orf length:948 frame:2 start:2 end:949 gi|194690252|gb|ACF79210.1| unknown [Zea mays]
TCGGTTGAAGTCACTGGCGCCGATGGGTCGAAAAAGGAAATCCAGGCGGACCAGATTTGC
ATCGCTGTAGGAGGCTATCCCGTTGTTCCTTCCGACGCGAAGATTCCAGGAGCTTCGCTA
GGTATTACCAGCGATGGATTTTTCGACCTCGATCACCTTCCGAAACGAGTAGCTGTTGTC
GGAGCAGGGTACATCGCCGTTGAACTCGCTGGGATCTTGAACACTTTGGGTTCGGAGACC
CATCTCCTCATTCGATACGACAGGTTCTTGCGTACCTTTGATCCTACCCTGGGTGATACT
CTCATGGATTGGATGGGTCAAACTGGCTTGAATGTCCACAAGAAAACGCAGGTCACCAAG
GTAGAGGGTCAAGCAGGTGGTCCGCTCACAATCACTACCGACACTGGCAAAACCCTCGAG
GTCGATACCCTCATCTGGGCAATTGGTCGACGTGCTTCGACCGAGGACCTCGGTCTTGAT
AAAGCTGGCGTCAAGACCAATGAACACGGCGACATCGTTGTAGATGACTATCAACAGACC
AATGTACCGAGCATTACTGCTATTGGGGACGTTCAAGGAAAGGCGCTGCTCACGCCAGTT
GCCATTGCTGCGGGTCGTCGACTATCGAACCGCTTGTTTGGCCCTCCGCAGTTCAAAGAT
GACAAGCTGAGCTATGAAAACATCCCAACTGTGGTATTTTCGCATCCTACCATCGGAACT
GTTGGCCTCACCGAACCCGAAGCGAGGGAGAAGTATGGCGACCAAGTCAAGATCTACAAA
TCTTCGTTCAAGGCACTCTACTACTCCATGATCCCAGAAGGTCATAAAGAACCAACAGTA
TACAAGCTCGTGTGCGTTGGTCCCGAAGAGAAGGTCGTCGGCATCCACATCATAGGAATG
GGTAGCGATGAAGCGATGCAAGGTTTCGGTGTGGCAGTAAAGATGGGC
">c100710_g1 orf length:303 frame:-1 start:2 end:304 gi|89179409|gb|ABD63145.1| F7F22.17, putative [Asparagus officinalis]"
ATCTATGCTTTAGAAAGATTTAGATCATATTTAGTAGGCTCACCAGTCATAGTTTATATA
GACCACACCGCATTAAGACACTTATTTGCTAAGAAAGATGCTAAAGCTAGACTCATTCGT
TGGATCCTTTTACTTCAAGAATTTGATGTAACAATATATGATAAGAAAGGAACTAACAAT
GTAGTAGCTGACCATTTATCTAGATTATCTAATGCACCAGTAAATATAATACCAATAAAT
GATAATTTTCTAGATAAACAATTGTTAACACTATCAGAGGAACCTTGGTTTACTGATATA
GTC
>c100711_g1 orf length:465 frame:-3 start:256 end:720 gi|685332078|ref|XP_009103799.1| PREDICTED: uncharacterized protein LOC103829866 [Brassica rapa]
ATTCTCCCTGATAGGGCTAGGGAGAAGTTGATGAAAGAGGTAAATATCAAGGAGATACAG
GAAGCGATTCAATCTTGTGGACTCAAAGGCACAAGGGCCATTGGATTCCAAGCTAATCTT
TTTAAATTGCATTGGGAGCTAATTAAATCAGAGATAGTGGAGGTTGTCAGACATTTCTTC
AAGAATGCGAAGTTAGTTAGAGAACTCAACCATACATTTGTGCCATTGATCCCGAAGTGG
AGAACCCCTGAATAGTAGCTGAATTTAGACCAATGTCCTGTTTGTAATATCCTATGCAAG
ATAGTATACAAGGTGATGTGCCACAAAATGAAGGGCATGCTTGGAGAGCTAATTTCCCCT
TATCAAAGTGAATGCTTACCAGGTAGATCCATATCGAAAAACTCATTGCTAGCTCACAAA
CTCATTAGAGGCTTCAACAAACTAGGGCAGACAAAATTTGCATTA
>c100723_g1 orf length:324 frame:3 start:3 end:326 gi|672129471|ref|XP_008788244.1| PREDICTED: crocetin glucosyltransferase 2-like isoform X2 [Phoenix dactylifera]
CACTGCGGGTGGAATTCTGTGAGTGAGGGGATCGGGCTTGGAGTGCCGATGGTTGGGATG
CCGCAATGGACAGATCAGACGACGAATGCCAAGTACGTGGAGGATGTCTGGAGGGTTGGA
GTTAGGGTTAGGGCCGGGGAGGACGGAGTGGTGAGGAGGGAGGAGTTGGAGAGGGGGATC
AGGGAGGTGATGGAGGAGGGAGAGAGAAGGGAGGAGATTAGGAGGAATGCCGAAAAGTGG
AAGGAGTTGGCTAAGAGGGCTGTGTGTGAGGGTGGTAGCTCAGATAGGAATATTGTGGAA
TTCATTGATGAGTATTGTTGCAAG
">c100728_g1 orf length:120 frame:3 start:9 end:128 gi|695080703|ref|XP_009387829.1| PREDICTED: protein CHUP1, chloroplastic [Musa acuminata subsp. malaccensis]"
CAGTTACAATTGGGCTCCATGAAATTGACCAAGATACACATGAAGAGAGTAATGACTGCA
GTGAGAGCAGATACATCCTCTAAGAAGGAAGAATTGGTGATTTAAAGTGCTCGATTTGCT
">c100733_g1 orf length:117 frame:-2 start:1 end:117 gi|375152046|gb|AFA36481.1| putative RNA-binding region RNP-1 and Splicing factor PWI family, partial [Lolium perenne]"
AGGAAAAGGGATCGGGAAGATAAGCCAAAATCAGAAAACAAGAAGTTATTGGATGCAAAG
CAGTTAATTGACATGATTCCAAAGACTAAGGAAGAGCTATTTTCCTATGAAATTAAC
>c100737_g1 orf length:210 frame:3 start:117 end:326 gi|460380156|ref|XP_004235824.1| PREDICTED: uncharacterized protein LOC101259728 [Solanum lycopersicum]
ATGAACAATATTCAGGAGCCCATGTCAAATAATTCTAGCCCAAGGCTCTCATTTTCTCAA
TGCCTTATCCAACCCGATAACCCGTTACCGCCTCAACGACCCGTTAACTCTCCGAACCCC
GACTTCGACTTCAATGTGAGCGCCAAGGTCTTTTCGTCCGCCGACGAGCTATTCTCTGAG
GGTAAAATTCGCCCCATACCCCTTAAAGAA
>c10073_g1 orf length:270 frame:3 start:60 end:329 sp|Q4I7K4|DED1_GIBZE ATP-dependent RNA helicase DED1 OS=Gibberella zeae (strain PH-1 / ATCC MYA-4620 / FGSC 9075 / NRRL 31084) GN=DED1 PE=3 SV=1
ATGGCTGATCAACTCAACATGGGCGGCCTCCGCCTGGGCGAGGGCGGCCAGCAGCCTTCC
CAGAACCGATCCTACATTCCTCCTCACATGCGCCGCCAGGGCGGTCCTCCTGCCGCTGCC
CCCGCTATGAACGGCGCTCCTGCTCCTGCTCCTGGCCCTGGCCCTGGCCCTACCCCCGGT
GCCGGTCCCGGTCCCAACGGTCTCGGCAACAGCGCCTGGGCTAACCAGAACTACGGCGCC
CGCCAGTCCAACTGGGGCAACGACGTTCCC
>c100740_g1 orf length:2145 frame:2 start:353 end:2497 gi|743758107|ref|XP_010925114.1| PREDICTED: kinesin-like protein KIF18B isoform X1 [Elaeis guineensis]
ATTCTCCGAAACCCTCATCACGGCCTAAAAGAGAAGATGAAGGCATTGACCCTTATGTAT
GAACATCACCAAAGACGTGCTCTAGCTCCAAAAACTCACCCACACCCACCACCTGTTCAA
TCCGAGTCCCGGGTCTGGGCAACCCACCACCCGAGCATCGAACTCCTTAATTCGGGCCGC
AAGAAGAAAGAAGATAGACCACGCGAAGAAGAATTAGAGATTACAAAGAAACCCATTGCG
TATCCAAGATATAATGAGAGGGAGAATCAAGAAATCAATGTAAGCGATCGCTTTGCGGTC
TACTCGTGCCCCAAGAAGCCGGCATTCCCTGCATTGTCGACGAGGAGGTTGTCGGAGGGA
CTGGTGCTTAGGGCAAAGAAAATGGAGGTAGGGCCAGTGGTAGAGAGTAGAGAGGACGGG
AGTAGGATTTTAGTGTTTGTGAGGTTAAGGCCGATGGCGAAGAAGGAGAAGGAGGCCGGA
GCTCGGTCTTGTGTTAGGATTGCTAATAGGAGAGAGGTTTATTTGACGGGGTTAGCATCC
GAGACGGATTACCTGCGGCTTAAAAGGATTCAAGGACGGCATTTTTGCTTTGATGCATCT
TTTCCTGAATCAACAACGCAGCAAGAAGTGTATTCTACGACAACAGCAGAACTTGTGGAG
GGTGTCCTTCAAGGGAGGAATGGGACAGTTTTCTGCTACGGGGCAACAGGAGCTGGGAAG
ACGTACACAATGTTAGGAACAATGGAGAATCCAGGTGTGATGGTTCTGGCTATCAAGGAC
CTCTTCTTCAAGATTAGGCAGCGGAGCTACGACGGCAGTCACTCAGTTCACCTGTCCTAC
CTTGAGATCTACAATGAGAGTGTCAGAGATCTGTTATCTCCTGGCCGATCTCTTGTCCTT
AGAGAAGATAAGCAGGGAACTGTAGCAGCTGGGCTTACGCAGTACAGAGCATACTCAACA
GATGAAGTCATGGCATTGCTTCAGCAAGGAAATATGAATAGAACCACCGAGCCCACCCGA
GTTAATGAAACTTCTTCACGATCTCATGCCATACTGCAGGTTGTTGCAGAATACCGAGTT
AAAGACTCAGCTAACTTATACACCCGTGTGGGAAAACTCTCTCTCATTGATCTAGCCGGT
TCAGAGCGAGCTTTAGCCACAGATCAACGAACTCAGAGATCACTAGAAGGTGCTAACATA
AACCGGTCATTATTAGCATTGAGTAGCTGTATAAATGCTCTTGTGGAGGGCAAGAAGCAT
ATCCCTTACCGCAACTCAAAGCTCACTCAACTCCTTAAGGACTCACTTGGGGGGGCTTGC
AATAGCGTCATGATAGCCAATATCAGCCCCAGCCATCTATCCTTTGGCGAGACACAAAAT
ACACTTCATTGGGCTGACCGAGCAAAGGAAATAAAAACTAAGACTTGCACAACAAATGAG
GAAGTAACTGCAGTGCCCGAAACCGAATCTGACCAGGCCAAACTAGTCCTAGAGCTCCAA
AAAGAGAACAGCGAGCTAAGGCAACAGCTAATGCGTCAGCAGCAGAAGCTTCTCGCTCTC
CAAGCTCAAATGCTAGCCTCGAATTCCTCTCTTTCTCCCTCTTTACCCTCTCCTTCACCC
CATTTATCTCCATCGCACTCTGAACCCCAAAAAGCCAAACGCTCCATCCTCCCTGGCAAT
TGCTTTGGCACTCCTCCAGCCTCTTTGACAAAAGTTAAGACATTAGAGGCTGAGATTGAA
CGGCTAAAGAAGGAACACTTGCTTGAGCTAAAGCAGAAAGATGAATTTATTAAGGAGTTG
ATGCTAGGTAGGGAGAGAAAGCAAGTAGTTACAAGGGCTATAGCAAGCAAAAGTGAGCGA
AATGCAGTAGGAGGGGAATTAAAGAGCCCAAGTCACCGGTTTGTATCGCCGGTGGCTGGA
ACCAAGAAGAGGAGTTTCTGGGATATTGGTGGTGGTAGTGCAGGATGTGGTAGTCCTTTG
ATTAGTGGTAGAAATGGGAGGAAGACGAGAAGTCAAGTTGAGCCTGAGACTCCACCGTGT
CCTTCCATGTTGCTACAGCTTGCATATCAATGTTTCTCCTTTGTGTTCTTGTTGGGGCCT
CATGTTGCTAATTACCTCTTCCAGCCGGGTTTCGCTCGTAGGAGA
>c100766_g1 orf length:135 frame:-3 start:3 end:137 gi|242044534|ref|XP_002460138.1| hypothetical protein SORBIDRAFT_02g023240 [Sorghum bicolor]
TCACAGGTGCATAAACATATATTTTGGTCCCCCTGCGTGGTTCACACATTAAATCTCATT
TTCAAAGATCTTGCTGATACATACCCCTGGATGGTCGAGACATACAAAGAAGGAAAAGCA
ATTGGGAGTTACTTC
>c100772_g1 orf length:645 frame:3 start:6 end:650 gi|385198390|gb|AFI44282.1| cytochrome c oxidase subunit 2 (mitochondrion) [Silene vulgaris]
TTCCAACTAGGTTTACAAAATGGGAATTCACCTCTCATAGAACAACTTATTTTTTTCCAT
GACCATGCTTTACTAGTGGTAATCTTAATTACTTCTCTTGTAGGCTTTTTCTTAGCTGCA
TTGTTTTCTAATAAATTTCTCCATCGTTATCTACTTGATGGCCAGGCAATCGAGACGGTT
TGAACCGTTATTCCTGCTATTATTTTAGTAGCTATCGCCCTTCCTTCTATTCGTCTTCTC
TATTTAATTGATGAAATTCATAACCCTGCCTTGACTATTAAAGTAACGGGGCATCAGTGA
TACTGATCCTATGAATACTCTGATTTTGACGATATTCAATTTGATTCATACATAATCCCT
TCAAATGAACTTTCTACCGGTATATATCGTTTACTTGATGTAGACAATCGTATGCCAGTG
CCCTATAATCAAGCTATCCGTCTGATGATTACTTCAGATGACGTTCTACACTCATGAGCT
GTGCCATCTCTAGGTATTAAGATGGATGCAGTCCCAGGCCGGCTTAATCAGTCCAGACTT
CTAGTGAATATACCCGGAGTATTTTATGGACAATGTTCCGAAATTTGTGGATCTGGACAT
AGTTTTATACCTATTGTGATTGAAGCTGTTGGAGAGAGAGACTTT
>c100773_g1 orf length:342 frame:-3 start:5 end:346 gi|4063770|dbj|BAA36225.1| transposase [Ipomoea purpurea]
TCTCATTTAAAATCTATTTCTGGCTTGTTAACTATGTTTAGTGCTACATGTCGAGTGTTA
TTGGATATTATTGAGGATGGAGCTACAGCTGCCCAACGAGGAGATGCAGCTGCAGCTTAT
GAGGCATTAACTTCGTTTGAATTTGTTTTTATTTTGCATCTGATGAGAAAAATTCTTGAG
ATTTCTGATTTACTTTGTCAAGCTCTACAACTTAAATCTCAAGATATTTTGAATGCTATG
CAACTTGTTTCATCTACCAAATTATTGATTCAAAAGTTGAGAGATGAAGGATGGAATGAG
TTACTTTCGAAGGTGAAATCCTTTTGTGAGATAGTTAGTATT
>c100778_g1 orf length:144 frame:2 start:62 end:205 gi|672157971|ref|XP_008798710.1| PREDICTED: uncharacterized protein LOC103713526 [Phoenix dactylifera]
ATGATAATTGAACGCATCATAACAATTGAGTATCTCGACCCATCGATGTCTCAAAATCTC
TTGTGCAAGTTCCCCGATGCATCGTCGTTGGGGTTCAATTACTCCGAGAGTGGGATTTGG
TCTCCTTTGCTTCCTCGAGGCCGA
">c100779_g1 orf length:195 frame:3 start:45 end:239 gi|743866062|ref|XP_010904986.1| PREDICTED: pentatricopeptide repeat-containing protein At1g80550, mitochondrial [Elaeis guineensis] gi|743866066|ref|XP_010904987.1| PREDICTED: pentatricopeptide repeat-containing protein At1g80550, mitochondrial [Elaeis guineensis] gi|743866070|ref|XP_010904988.1| PREDICTED: pentatricopeptide repeat-containing protein At1g80550, mitochondrial [Elaeis guineensis] gi|743866098|ref|XP_010904989.1| PREDICTED: pentatricopeptide repeat-containing protein At1g80550, mitochondrial [Elaeis guineensis]"
GACGCTAAGATCTACAACCTCATCCTCCACGGCTAGCTTCGGGCCGGCTCCTTCTCCCAA
TGCCGTCTCTTCTGGCCTCAAATGGATTCAAAATGCATCCCCAAAGATTTGCATTCTCAT
TCTATTTATATGGACATATTGACCAAATCGGGGAAGTCGTGGAAGGCGGTGAAGCTAATC
AAGGAGATGAAAAGG
>c10077_g1 orf length:486 frame:2 start:2 end:487 gi|672120104|ref|XP_008783308.1| PREDICTED: probable xyloglucan endotransglucosylase/hydrolase protein 26 [Phoenix dactylifera]
TCCGCCGGTACCGTAACTGCCTATTATATGTCCTCAACGGGAAGCAAGCACGATGAAATA
GACTTTGAGTTCCTTGGTAATGTATCGGGGCAACCTTATATAATCCACACAAATGTGTTT
GCTCAGGGTGTAGGAAACAGGGAGCAACAATTCTACCCGTGGTTTGACCCAACTGCTGAT
TTCCACAACTACACCATACACTGGAATCCAAGTCAGATTGTTTGGTTTATCGATGGCCTT
CCAATTCGAGTTTTTAGAAACCATGAAAGCATTGGGGTACCATACCCTAACCAGCAAGCA
ATGAAGGCCTATTCTAGCATATGGAATGCCGATAACTGGGCAACTCGAGGTGGGCTTGAA
AAAATAGACTGGAACTGTGCACCATTCATAGCAAGATATCGAAATCTTAGTCTCAGAGCT
TGTGAGTGGTATGGGCAAAACAGCATCCATAAATGTGCTTCACATACCCTGGATAATTGG
TGGACA
>c100782_g1 orf length:666 frame:3 start:78 end:743 gi|695068586|ref|XP_009381240.1| PREDICTED: probable LRR receptor-like serine/threonine-protein kinase At3g47570 [Musa acuminata subsp. malaccensis]
TCCTCTGTTTCTGCAACCAACTCAACTGATGATCTATTTGCACTCTTAACCTTCAAGTCC
CATCTTTCTGATCCAACAGGAGCCTTGTTCTCATGGTCCGACAAGACCCACAACCCATGC
AAATGGTTTGGCATAACCTGCAGAAATCCTCAGAACCTTGATCGAGTCACTGCCTTAAAC
CTGGACTCCCTCAACCTCACCGGGACAATCTCTCCTTTCTTAGGCAACCTTTCCTTCCTC
ACTCACCTTCATCTTGGCAAAAACAAACTCATTGGTCAAATCCCACAGGAGCTTGGGCAG
TTGCAACAACTTCGCTACCTCAACATTAGCTATAATTCTCTTGAAGGCAACATCCCAAAC
GCTCTCTCACACTTGTCCAACCTCCAAAACCTTAGCTTTTCTAACAACCACCTTGGCGGG
GAGATTCCCTTGGGTCTCTCCAATTGCACCAACCTGCGAGTTCTATGTCTGGATACAAAT
ATTCTGGTCGGAACCATTCCAAATTCTTTCATTCCGTTGAAAAAGCTAATTAGGCTCTAC
CTCCACAAAAACCATCTGACAGGACAAGTCCCACCTTGGCCTGGGGCTAGCACAAACTTC
TCCACTCTTGCTAGCATCGATCTATCAAGCAATGATCTTACTGGACCGATCCCAGCTTCA
CTTGGT
>c100783_g1 orf length:213 frame:2 start:80 end:292 gi|148537182|dbj|BAF63482.1| hypothetical protein [Potamogeton distinctus]
GATATGTGCGCCGCAGAATTCGCAAAGCTGCGCGAAAGAAGTCAGGCCATCTTCACATCA
GTAAACTCGAGCCCCAATGTGAAGGAGCATTCCAATACAACTGTTGGGTATCCACCGGTT
CACTTGAGCCAGGCCTTGCAACTCAAGCACCGTCCTCCACCAACACTTTGCTCGGATGCT
GCGGTGTCCATGATGGTTGAGTGTTTCAGTCCT
">c100783_g2 orf length:231 frame:3 start:87 end:317 gi|566166713|ref|XP_006384485.1| hypothetical protein POPTR_0004s15500g, partial [Populus trichocarpa] gi|550341103|gb|ERP62282.1| hypothetical protein POPTR_0004s15500g, partial [Populus trichocarpa]"
CTGGTAATGTCTAGCTTGATCGACAAGTGCACTATAGAGTTAGCAAAGCTGCAAGAGAAA
TGTCAGGCCGTCTTCTCATCACAAAATTCAAGGCCAAATGTTGAGGATCATCCCAGTACC
ACTCCTGGGCATCCACCGGTTCACCTGAGCAAGGCCTTACGACTCAAGCACCGTTCTCCA
ATCATATTTTGCTCGGAAGCTGCAGTCTCCATGATGGTTGAATGCTTCAAT
">c100790_g1 orf length:609 frame:2 start:620 end:1228 gi|672192850|ref|XP_008775879.1| PREDICTED: 31 kDa ribonucleoprotein, chloroplastic [Phoenix dactylifera]"
AGAAGAAGATTGATTGCTCAGAACATACCATGGGACTGCACTGCTGAAGATATCAAAGCC
CTCTTTGAGAAGCATGGAACTGTGCTTGATGTTGAGCTCTCAATGTACAACAAAACCAAG
AATAGAGGATTGGCATTCATCACAATGGCTTCAGAGGAAGAGGCTAGTGTCTCTCTCAAT
AATCTCGATTCCTATGATTTGGACGGGCGAATAATAAAGGTCGCATACGCTAGAGCATCG
AAGAAAAATCCTCCGCCTGAGGCAGATCTTTCAACAAAAAGGTACAATGCGTATGTTGGG
AATTTGGCTTGGAGGGTAAGATCTCAAGATCTGCGAGACCTCTTTAATGCCAATGGGAAG
ATTATATCCGTTGAAATTGTCTATCAGAGCAAGCCAAGAAGACCAGCAGGTTATGGATTT
GTCTCCTTTGCATTCAAAGAAGAAGCAGAGGCTGCAATATCCACTCTCAACGGGAAGGCA
TTTATGGGGAGAACACTACGTTTGGGGCTCAGTAAATTACAATCTGAAGGTACTGAAGTA
ATACCAAATGAGGTTGCGGAACCGCGTAAAGCATCAAATGAGGTGAATACAAATGCAGAG
CTATCAAAC
>c100797_g1 orf length:120 frame:2 start:197 end:316 gi|703123841|ref|XP_010102911.1| E3 ubiquitin-protein ligase UPL6 [Morus notabilis] gi|587906299|gb|EXB94379.1| E3 ubiquitin-protein ligase UPL6 [Morus notabilis]
CAATGTTGGACAATTAAGAAACATGTTCAGAAAATGAGTGTACCAGAAACGAGAATGTTA
AGATGGATGGCGGCAATACTTTAAGAAATAAGAAATGAGCGTGTTTGGAAAAAGTTAGGG
>c10079_g1 orf length:207 frame:1 start:157 end:363 gi|973604146|gb|KUM47284.1| hypothetical protein ABT39_MTgene5469 (mitochondrion) [Picea glauca]
ACTGCTAACGGTGCTCCTCTTATAGTCACCAAGTGTGGTGATATTACACCAACCTCTGGA
TTTTTCACTTCACTCACTTTATCATCTATATTATATGTTCCCAAACTCTTTATGAACCTT
ATTTCTGTTAATCAGTTAGCGAATTTGGGTTATATAATCTCGTTTAATGCAACCACTTAT
GTTGTACAGGATTCTCGCAGCAGCCAG
>c100808_g1 orf length:297 frame:2 start:2 end:298 gi|698473904|ref|XP_009784567.1| PREDICTED: RING-H2 finger protein ATL77-like [Nicotiana sylvestris]
GTCGCCGCCGTCGTCCTCTCCCACCTCTTCGTCGCCGGCCGTACCCTCCGCCACCGCCGG
AGGCTCTCCTCAAACCCCAACGCTAACCCTAGCCCTAGCTTCTTCAATCAAGAAGATCTG
AAGAACTTGCCGTCGTTCGTTTACACGACGATGACGTCAGCGTCGGGGTGTGCGATTTGT
TTGGAGGATTTTAGGGTTGGAGATAAATGTAGGAGTTTGGGTTTGTGCGGCCATGAATTT
CATAGGGATTGCGTGGATCGGTGGCTGGTGAGATCGGTGGCGTGCCCGATCTGCCGT
>c100810_g1 orf length:231 frame:2 start:2 end:232 gi|659121774|ref|XP_008460806.1| PREDICTED: uncharacterized protein LOC103499569 [Cucumis melo]
CAGTTTCGCCCTTATGTTAAGAATGAAAGTCACATCCTCAACCATAAAGAGCTTACAGTA
CATCCAAATCTAACTTATGAGGAACAACCTGTGAGGATTTTTGAGAGAATTGAGAAAGTT
TTGAAGCGAAAAAGGATTTCTTTGGTTCTAGTACTTTGGAACTGTCGTACTAGTGGTCCT
ACATGGGAGCGAGAGAAGGATATTCGTCGGCGTTACCCTGAACTTTTTCAA
>c100811_g1 orf length:291 frame:1 start:1 end:291 gi|672134568|ref|XP_008790936.1| PREDICTED: uncharacterized protein LOC103707976 [Phoenix dactylifera]
TTATACCTCCAGTACCATCCTGGAAAGGTCAATCGGGTGCCTGATGCTCTGAGCCGTAGA
CCACTAGCTATGTTTCTAACGACTCAGAGGCAGTTGCTGTATGATCTCCAAGATTTGAAA
ATTGAAGTAGTATATCTAGGGATGGTGGCTATGTATATAAATTTGCAGATCCGTCCAGTT
CTGATGGATCGTATCAAAGAAGCTCAGGCAACAGATAACAAAATTAGGGCATTCAGGGAG
CAAGCTGAAGCCGGGCTACGTCCAGAATTTCATATTCATCTAGATGGGTCC
>c100811_g2 orf length:225 frame:2 start:5 end:229 gi|2995405|emb|CAA73042.1| polyprotein [Ananas comosus]
TATCATCCTGGAAAGGTCAATCGGGCGCCTGATGCTCTGAGCCGTAAACCACTGGCTATG
TTTTTGATGACTCAGAGGCAGTTGTTGTATGATCTCCAAGATTTAGAAATTGAAGTGGTA
TATCCAGGGATAGTGGCTATGTATATGAATATGCAAATTCGTCCAGTTCTGATGGATCGT
ATCAAAGAAGCTCAGGCAATAGATAATAAGATCAGAGCCTTCAGG
>c100813_g1 orf length:219 frame:2 start:68 end:286 gi|1012321148|gb|KYP33726.1| Retrovirus-related Pol polyprotein from transposon TNT 1-94 [Cajanus cajan]
TATATCCCTCGATCTAATAGGATTGCAGAAAGTAAAAATCGCACAATGACAGAAATGTTG
AACTAAATGTTGATCACATATGAACTTCCAACTTAATATTGGAGAGATGCTCTTCTGACA
GCTAATTGGATTCTAAATCGAGTAACTTACGCAAATACCAATACAACTCCACATGAACTA
TATAAAGGATACCCTAATCCTTTGGATAAGCTTAAAGTG
">c100814_g1 orf length:207 frame:1 start:64 end:270 gi|50509395|dbj|BAD30961.1| putative phospholipase A2, activating protein [Oryza sativa Japonica Group]"
CAATTTTTGACCCCAGATCCCCAGAAAAAGCACAGATTTGTGCTGTCGAAGAGTTTTGTT
GGGCATTCGAGTTTTGTTGGTCCGTTGGCTTGGATTGCGCCCAACGATCGGTTTCTTGAA
GGTGCGATTGTGTCGGGTGGGATGGATACCATGGTTTTGCTGTGGGACGTGAGTAAGGGG
GAGGTTGCGGAGACGATGAGGGGGCAT
>c100816_g1 orf length:210 frame:2 start:2 end:211 gi|164454824|dbj|BAF96951.1| flavone synthase II [Iris x hollandica]
ATGGGGAGGAGGAGGTGCCCGGGTGAAGGGCTCGCGAATAGGGTCGTCAGTTTGGTGTTG
GGGACCTTGATACAATGCTTCGATTGGGAAAGAGTGGGAGAAGAGCTCGTGGATATGACC
GAAGGTTCGGGCTTGACTACGCCAAGAGCCGTTCCCCTTGAGGCTCTGTATCGTCCCCGA
CAAGCCATGGAGGGTGTTCTGTCGGGTCTT
>c100817_g1 orf length:243 frame:-2 start:104 end:346 gi|99866706|gb|ABF67921.1| Ji1 putative pol protein [Zea mays]
TGGATGTCATGTAGATAGAAAAAGACAAGTGGTACTTGTCACTTGTTAGGAAACTGTTTG
ATTTCTTAGGCATCTAAGAAACAAAATTCAGTAGCCTTATCTACGACAGAAGCAGAATAT
ATAATAGCCGGAGCGTGTTGTGCACAGAGTTTATGGATAAAATATATACTTGAAGATTAC
AAGGAATATATTTCTAAGATCCCTATACTATGTAACAATACAAGCACAGTACATATGACA
GAA
>c100818_g1 orf length:249 frame:3 start:708 end:956 gi|703153850|ref|XP_010110787.1| Fatty acid amide hydrolase [Morus notabilis] gi|587941481|gb|EXC28052.1| Fatty acid amide hydrolase [Morus notabilis]
ACCTTCACTGCCCGAACTTAGTTTTCTTTGGTAGCATTTTCACAGTCACTCACCAATGCC
AGTTTTGCTAAACATTGAGAGGGAAAGCAATGGTGATTTAATGACTGCGCAGATGATATT
AGAAGCTGCAGTGACAATGTCCCAAGGAAGGTGACTGCCCCTGAGATAGAAGAGATCCGC
CTGGCTCTCTATATGACAAACGGATCCGAATACACTACCTTATTGTTCTCTCATCTCGCA
AAAGGAGAT
>c100819_g1 orf length:330 frame:2 start:2 end:331 gi|743770020|ref|XP_010915302.1| PREDICTED: uncharacterized protein LOC105040466 isoform X1 [Elaeis guineensis]
ATTGTGAGCTGGAACGACCACTTCTTCGTGCTTAAGGCTGACTTTGATGCTTATTATATC
ATGGATACATTGGGGGAAAGATTGTACGAGGGATGCACCAAAGCCTACATACTAAAGTTT
GATGACTCCACGGAGATGTATAGAGTATCCGAAAACAATGAAGAGGGCAGGGATGAATTG
ATATGTAGCGGGAAGGAGTGTTGTAGGGAGTTTATAAAGAGATTTCTTGCAGCTATACCA
TTGAGGGAGGAGCTGGAATTGGAAGAGAAGCGAACAGGAAATGCCAACACAGCACTCCAT
CAAAGGTTACAAATAGAGTTCCATCTCACA
>c100820_g1 orf length:831 frame:2 start:128 end:958 gi|672180708|ref|XP_008810553.1| PREDICTED: probable 3-hydroxyacyl-CoA dehydrogenase F54C8.1 [Phoenix dactylifera]
GCCCAGCTCGCCACCGTCGCCGGGTTCGACGTATGGCTCCACGATTCCGACCCCGACGTC
TTCTCCAAAGCCACAACCACCATCTCTTCCTCCATCGACCGCTTCGTCTCCAAATCCAAA
CTCTCCAAGGCAGCACGTATTGATGCTATGAGTCGTCTCAGATGTACACGTAACTTGGAA
GATCTGCGAGATGCAGATGTTATAATTGAAGCCATTGTGGAGTCTGAAGAAATTAAGAAG
AACTTATTCTCCGAACTTGATAAAATTGCAAAATCTTCTACGATTTTAGCATCCAATACT
AGTTCAATCTCCATAACTCGCCTTGCTTCGGCAACTAGCCGCCCATCACAGGTGATAGGC
ATGCATTTTATGAATCCTCCTCCCATAATGAAACTGGTAGAGATAGTAAGAGGAGCAGAC
ACATCTGATGAGGTCTTTGGGACAATAAAGGCCTTGGCAGAAAGATTTGGGAAGACTGTA
GTTTGCTCCAATGATTATCCTGGCTTCATCGTGAACCGTATCTTGATGCCCATGATCAAC
GAAGCATTTCACTCCTTATATACAGGTGTCGCAACTAAAGAAGACATTGATACGGCAATG
AAGCTGGGAACGAACCAACCAATGGGCCCTTTGGAGCTCGCAGATTTCATCGGGTTGGAT
GTTTGCCTTAACATAATGAAGGTGCTTCACCATGGGCTCGGCGATAGCAAATACAGCCCG
TGCCCACTCCTTGTTCAGTATGTAGATGCTGGCAGATTGGGGAGGAAGAGGGGTATTGGT
GTTTACTCTTACAAGAAAGGGCTTTCAACTGCCAAACCGATGTCCTCGCTC
>c100820_g2 orf length:219 frame:3 start:15 end:233 gi|729360269|ref|XP_010545842.1| PREDICTED: probable 3-hydroxyacyl-CoA dehydrogenase B0272.3 [Tarenaya hassleriana]
GATGCTATGAGTCGTCTCAGATGTACACGTAACTTGGAAGATCTGCGAGATGCAGATGTT
ATAATTGAAGCCATTGTGGAGTCTGAAGAAATTAAGAAGAACTTATTCTCCGAACTTGAT
AAAATTGCAAAATCTTCTACGATTTTAGCATCCAATACTAGTTCAATCTCCATAACTCGC
CTTGCTTCGGCAACTAGCCGCCCATCACAGGTACACTTT
>c100826_g1 orf length:312 frame:-2 start:3 end:314 gi|960466172|ref|XP_014754156.1| PREDICTED: retrovirus-related Pol polyprotein from transposon 17.6 [Brachypodium distachyon]
AGTCCTAATGAGCACCAAGAGCTGCGACGACAGGTGGCTGAGCTGTTGGAGAAGAGTTTT
ATTCGGCCCAGTCTAAGCCCGTGCGTCGTACCCGCACTACTCACACCGAAGAAGGACGGC
ACATGGTGAATGTGCATTGATAGTCATGCGATCAATAAAATAATAATAAAGTATCGTTTT
CTAATACTACGGCTTGATGATATGTTGGATCAATTGGCCAGAGCGAAGGTATTCTCAAAA
ATCGATCTCAAAAGTGGATACCACCAAGTTCTCATTCGGCCCGGTAATATATGGAAGACT
ACGTTTAAAACG
>c100827_g1 orf length:420 frame:1 start:10 end:429 gi|225456248|ref|XP_002279380.1| PREDICTED: 3-oxoacyl-[acyl-carrier-protein] reductase 4 [Vitis vinifera] gi|297734374|emb|CBI15621.3| unnamed protein product [Vitis vinifera]
TTCTCGAAAGCCAATTCACTTCCAACACCCGTCACAATGGTCCAGCAAATCCCCCAAGCC
TCCCGTCTCACTGACCTCTTCAGCCTCAAGGGCAAGGTCGTCGTCGTCACTGGTGCGTCC
GGACCCCGCGGCATGGGCATTGAGGCTGCCCGCGGCTGCGCCGAGATGGGCGCCGACGTC
GCCATCACCTACTCTTCCCGCAAGGAGGGCGCCGAGAAGAACGTCCAGGAGCTCGTCTCT
GACTACGGCGTCAAGGCCCAGGCCTACCACCTCAACACCACAAACTACGACGACGTCGAG
AAGTTTGTGAACCAGGTTGTTGCCGACTTTGGCAAGATTGACGCCTTTATCGCCAACGCC
GGTGCTACCGCCGACGCCGGTGTCATTGACAGCTCCGCCGCGGACTGGGACCACGTTATC
>c100834_g1 orf length:534 frame:-2 start:6 end:539 gi|1012366710|gb|KYP77891.1| Transposon Ty3-I Gag-Pol polyprotein [Cajanus cajan]
TGTACCAAAACTCTTGATACTTCACATATAGCCAATCTGTACTCTCGATAGATTATCAAG
CTTCACGACATACCGAAAATAATCACTTCTGATCGAGACCTGAAATTTATCGGTCATTTT
TTACGTACCCTTTGGAGGAAGCTCGGTACGTAACTCCAATTCAATTTGTCTCATCATCCA
CAAACCGATGGACAAATATAGATCATTAACTGAAGCCTAGGAAATATATTGAGAAGTTTA
GTAGGCAACAATATTCGGAAGTGGGATCTGGTACTATCACAAGTCGAATTCGCTTATAAT
TGCTTGGTGAGTCAAACTACCGGAACGAGTCCTTTTGAGGTGGTCTACGGATGTAATACT
ATCAGCCCATTAGATTTGATGCTTTTTCCTACTATTTGGCAATTTAGTAGATTAGTTCAA
ACCAAACAAATTCAAAAGTTGCATGAACAAGTTTGTGCACGTATCGAGAAGCAAAATGAG
GTGCCAAAATGTTGCTACCAAGCATCGGAAGCCTTGCCATTCGAGGAAGGTGAT
>c100835_g1 orf length:381 frame:3 start:3 end:383 gi|147766548|emb|CAN65230.1| hypothetical protein VITISV_034221 [Vitis vinifera]
CAAAGAAAGTATGTTTTAGATACGTTGGAGGAGATGTGCTTACTAGACACTAAACCCGTA
AATACACCAATGGATCCCAATGTAAAGCTATATAATGAGGACGGGGAGTTTCTAGAAGAT
CCAGGACATTATTGACGGTTAGTTGAAAAACTTAACTACCTCACTATAATAAGATCGGAT
ATTTCATTTGTCGTAAGTGTGGTTAGTGAGTTTATGGATTCTTCGAGGGAGCCTTATTAG
AAGGCAGTTGTTCGTATTGTACGATATTTGAAGAATTCACTAGGATAAGGACTAATCTAT
TGTAATCGTGGTGATGTTCGAGTGGTAACAGGCTTTAGTGATCCTGATTGAGCTTGATCT
CCTACAAATAGACGGTCAACC
">c100839_g1 orf length:273 frame:-1 start:397 end:669 gi|527204999|gb|EPS70998.1| hypothetical protein M569_03760, partial [Genlisea aurea]"
TTGGGGAAGAGGTTCAATACTATCAATCAGTTGAGATTTTGCTTGCAGCAATACAATATT
AGGAGAAATTTTAATTATGATTTTGTGAAGAATGACTTCAGGAGGCTTGTTGTGAAGTGT
GTACAAGAAAGATGTCCATGGTATCTTAAAGCAAAAGGACTTAGGTATGGGACTGCAATG
GAGATATCAAAGCATGTGAATAAGCACACATACAAGGGTGTCAACAAGTGTATAAATAAC
GAAGCTACATCAAGTTGAGTAGCACAAAATATT
>c100844_g1 orf length:228 frame:-2 start:382 end:609 gi|596296856|ref|XP_007227239.1| hypothetical protein PRUPE_ppa018267mg [Prunus persica] gi|462424175|gb|EMJ28438.1| hypothetical protein PRUPE_ppa018267mg [Prunus persica]
TGGGACGATATAAAAGAAATGCCACAAGAAAAACATCTTGTCATAATGTATACGGACCAC
CTTATGGATGAGCTATATAAACTTCGTCAAGAGAACTTATCGGTGCAAGAGTACAAGACC
AAATTTGACAATTTATTAGTTCGATGCGATGTGGAGGAAGACTCCCATTTCATATTGTCA
CAATTTTGCACCGGATTGAGAGCTGACATTCAATGTGAGATGATCCCC
>c100849_g1 orf length:522 frame:2 start:2 end:523 gi|694997895|ref|XP_009401767.1| PREDICTED: uncharacterized protein LOC103985700 [Musa acuminata subsp. malaccensis]
AACCTGTTGAAGAATGGAAACTTTGAAGAAGGACCTTACATCATCCCCAACACCTCATGG
GGGGTCATTATCCCACCGAACATTGAGGACACCCACTCCCCCCTCCCCGGTTGGACGGTT
GAATCTCTAAAAGCCGTCAAATTCATCGACGCGCCTCACTTCTCCATCCCCAATGGTAAG
CGTGCAGTCGAACTCGTCGCAGGCAAAGAGAGTGCTCTTGCGCAGACTGTTCGCACTATC
CCCGGCAAACTCTACACCTTAACATTCTCTGTAGGTGACGCAGCAAATTCTTGCGAAGGT
TCGATGGTGGTTGAGGCTTATGCTGCGAGAGAAAATGTTAAGGCTCCTTATGAGTCGAGA
GGTTCAGGTGGATTTAAGCGTGGGGTGTTGAAGTTTACCGCGATTTCAGAGAGGACGAGG
GTCGTGTTTCTTAGTAGCTTTTATCATAGTAAGTTTGATGGATCACTTTGTGGGCCTGTC
GTCGATGATGTGATGCTGGTTAGTGTGCGAAGAAAGTTACGC
">c100863_g1 orf length:96 frame:3 start:3 end:98 gi|149391551|gb|ABR25793.1| aquaporin pip1.2, partial [Oryza sativa Indica Group]"
CATTGGATTTTCTGGGCTGGACCATTCATTGGAGCTGCACTTGCTGCAATCTACCACCAG
ATAGTCATTAGGGCTATGCCATTCAAGAGCAGAAAT
>c100886_g1 orf length:540 frame:1 start:106 end:645 gi|743777956|ref|XP_010919421.1| PREDICTED: uncharacterized protein LOC105043542 [Elaeis guineensis]
ATGGCAGAGGAAAATGAAGTTTTAACCTCTCCCCGACAACGCGAGAAACAATCAATTTTG
GTCCCTTTCCTATGGGAAGAGAAGCCAGGCACACCAAAGAGAGAGTGGCCAATGACTCAA
CCAACTCCATGGATTACGGCCCCATCTCCGTCCAGGCTCATAGTCTCTATCCCATTCCAA
AGGGAAGAAGAACCTGGGAAGCCACATCCCAATGCTAACCATTTCATACAAAAAGACAAA
ACTTCAAGCGATGATGGCTCTGAATACTACGATGATTGGTACTCTACGCTCTCAGAAACA
GATGGAAATGGGAGTTCAAGTGGCTCAGCAGCACAAAGGAATGATAGCATCGATGGTGCT
CCAGCTATGGAGTTCTTTTGCCCTCTGCCGCTGCCTCCTAATGCCGGATTTCTCGAAAAG
GTTCTTTGGGAAGCAGATGCAAAGAAAATCTGGAGCCAAGAACATGGACTCGTAGTGAAA
AGGACATTAACACTTGGGGAACTCATATTGTTGAGCCGTAAATTGAGCTATGGAAGGAAG
>c100889_g1 orf length:177 frame:1 start:196 end:372 gi|743860584|ref|XP_010943053.1| PREDICTED: non-specific lipid-transfer protein-like [Elaeis guineensis]
AAGAAGACCAATGGTGTCTTCGAGTTGCGAGTGTCCAAAGATGGAAAGGAGGCTGTCTGG
ACAATTGATCTCAAGAAGGAGGGGACCGTCAAGAAGGGGCCTGCTGCCGGAAAGCCAGAC
GTCGCTATTATCCTATCCGACGAAACCTTTACCGATTTGGCGACGGGGAAGCTCAAC
>c10088_g1 orf length:258 frame:2 start:278 end:535 gi|661813561|ref|YP_009045751.1| orf127d (mitochondrion) [Batis maritima] gi|655168525|gb|AIC83354.1| orf127d (mitochondrion) [Batis maritima]
GCAACGAAAAAGGGGCCCGATACTTCAACTAGAGGAGCGACCTGTTGGTTCACCAAACTC
CGACCCAGCGTCACACGTTCTCCAGGTCCGAAGGGATCCAGTGCCCAACTACCGACTCCT
CCCGGAATTGCGTTATCGGAGCCGAGCCGGGAATAGCCGTTAGTGGACACCTACCACTTT
TCACCGGTTAGAGAGGCCCTCTTTAATACATAAAAAAAAAATGTTCACAGGGGCCAGAAA
GACTCGGTCATAGGAACG
>c100890_g1 orf length:180 frame:2 start:2 end:181 gi|731415816|ref|XP_010659678.1| PREDICTED: uncharacterized protein LOC100254615 isoform X2 [Vitis vinifera]
TTAGCTGAGAAAGGATGTTGGGACATTGCAGAACTACGAGCGCAGAAGGATAGGCAGCTT
CTGAAATACCTGGTTTATTTGGCACTGGAAGCTGGTTACATTGAGAATGTCACAGAGTTA
TGTGAGCGTTACTCCCTTGTTGGTTTTGATGAAATTTCTGGTATGATTTGTTGGTACTTG
>c100893_g1 orf length:285 frame:2 start:2 end:286 gi|743803482|ref|XP_010926931.1| PREDICTED: uncharacterized protein LOC105049083 [Elaeis guineensis]
GGTGAAGATATTCCTGAAGAAGAGGCAGTCTGCCGTATATGTCTAGTAGAGCTTGGGGAA
GGAGGGGAAACTCTTAAGATGGAGTGCAGCTGCAAAGGAGAGCTCGCACTTGCACATCAA
GAGTGTGCAATAAAATGGTTTAGCATAAAGGGTAATAAAACATGTGATGTATGCAGGCAA
GAAGTCCAAAATCTACCAGTTACATTGTTGAGGATACAAAATCCACAGATTGTTGATGGA
CGGGCAACAAACGCATTGCAGCAAAGAGAGGCTTCTCGGTACAGG
>c100906_g1 orf length:237 frame:1 start:1 end:237 gi|695004907|ref|XP_009388880.1| PREDICTED: U3 small nucleolar RNA-associated protein 6 homolog [Musa acuminata subsp. malaccensis]
AGAATGTCAATAGAGTTGAAATGGCGGGCAAGTAAACCTGCTATCATGAACAAGGACGAG
ATGCATTCTGTCTTCAAACTCCTTACGGATGTATTAACCAAATTATCTGTTTCCAAAGCG
GAGGCCTTGTGGATTATGGCCATAAAAGTTTTTTCAAATGATAAAGGTCGTTTTGAAAAA
CTGGTGAAGAGTTTAGTACTATCATTGGCCAGGGGTGGTGGTGGTGATAGTGGATGT
>c10091_g1 orf length:204 frame:3 start:3 end:206 gi|326529601|dbj|BAK04747.1| predicted protein [Hordeum vulgare subsp. vulgare]
GCGTCCATGTACGTGCAATCCTGGACGGGGCACAGCAATGCTAGCCACGTGAACAAGACC
GCGACGAGCAGCCGCAACGACGCGGCTGGCGGAGGCGCCGCGGCCACGGAGGACGAGGCG
GACAGCACCAGTGCGAAGAGGGCCAAGGTCAGCGACCTCAAGGACATGAAGGTGGCAGGA
GAGTCACTGTCGTGGCTGCAAGTA
>c100921_g1 orf length:216 frame:2 start:413 end:628 gi|743816429|ref|XP_010930642.1| PREDICTED: transcriptional corepressor SEUSS-like [Elaeis guineensis]
GTAAGCAATGCCGAAACCGATCCCATGTCCTTTAATTCTTTGTCTGGGCTTGCCCAAATG
CAGCATTTTCAAAACCCTAATGGAAACCAACTCGCGTCCGAAAACAATCAGAACCAGCAG
TTAAGGGGAGGGATGGGTAATACGGGCAATCTTGGCCTGGTGAAATTAGAGCCACAAATG
GGCCCCACGGAGTACAACGGTCCGATGCAACAGTTG
>c100924_g1 orf length:1635 frame:2 start:128 end:1762 gi|743794232|ref|XP_010924121.1| PREDICTED: ABC transporter G family member 10-like [Elaeis guineensis]
TCCCTTCCCATAACTAAAACACCGAAATACAGAATCGACGCGCTCTCCTTGTCGTTAGAT
GCCGGCAAACGTCCAATTCTATCCAACATCACGTGCTCCGCGCATCCTTCGGAGGTCCTC
GCCATAGTGGGCCCCAGCGGAGCGGGAAAGACATCCCTACTCTCCATCCTTGCAGGTTCC
ATTTCCTCTTTCGGTACCCTGACGGGTCAGATCCTACTGAACGCCGCTCCGCTGACGTCT
TTTTCAAAACTGCGACGGCTCTCTGCTTACGTCACCCAGGAGGAAACCCTGTTCCCTCTT
TTGACGGTCCGCGAGTCGTTATCCTACACCGCCCGGCTACGAAACCCGAATAACCCGAAT
CCCGATGCCATCCTCAAGGAGCTCTCCCTTGACCACGTCGCCGAGTCGCGGATCGGGTCC
TTGTCAGGTGGGGAGCGGAGACGGGTCTCTATCGGATCCGAACTCGTCCACGACCCGCAA
ATCCTTTTGCTAGACGAGCCCACTTCGGGGCTTGACTCGGCTTCAGCACTCCACGTCATC
ACGTTGCTGAAATCCATGGCCATACTACATGGCAAAACCGTAATTTTGACGATCCACCAG
CCTGGGTTTCGGATCTTGGATCTCTTGGATCGGGTAGTGCTGATTTCAAATGGATCCGTT
AGGCACTACGGATCCTTGTCCTTGTTAGAACAGAAACTGATCGAGTCGGGCCAGTCCATT
CCCCAACATGTTAACGTGTTAGAATTCGCAATGGACGCAATTGAGAGGTTACACACTACT
GAAACGGTTGATATTGTAAGTAATCTCCAAGATTTTTCTAATATAGCCCCCAAAAAAGAT
CAAATTTATTACGCAAACTCTCAATTGGTCGAGATCGGGATCCTCACTGCAAGGTTTTTC
AAGAATGTCTCGAGGACGAAGCAGCTATCATCTTCTAGAATGCTCCAGTGCATCGTGGCA
GGCTTCGGACTTGGAACCATCTTTATGAATCTTGATAACATTCAGTCAAGGGTTGGATTC
TTCGCATTTTCTCTCACTTTCCTTTTATCCTCGACCACCGAAGGGCTACCGATTTATTTA
GAAGAACGTAAAATTTTGACCAAGGAGACTTCCAGAGGAGCGTACCGCATCTCCTCTTAC
GTAATCGCCAACACTCTGGTCTTCTTACCCTTTCTCTTGATGGCTTCGTTACTTTATAGC
ACGCCGGTCTACTTCCTGGTCGGACTGAGGCGACAAATAGATGGATTTCTCTACTTTCTG
ATGATCGTCTGGATGGTGATGATGATGGCGAATTCTTTCGTGGCGTGTTTCAGCGCGCTC
GTGCCTAATTTTATCATGGGGAACTCGCTAATCGCGGGATGCATGGGGTCATTCTTTTTG
TTTTCGGGGTATTTCATCGCGAAGAAGAACATACCAAAGTATTGGATGTTCATGCATTAC
TTGAGCTTGTTTAGGTACCCATTTGAAGGGTTCTTGATAAATGAGTATGGTGGGGACACA
GGGGAGAGGGGGTGTCTGCATAAAGTTGGAGGGGAGTGTGTTTTTGATGGAGAGATGTTT
TTGAGGCAACAAGGGTTGGTTGAATATGAGAAATGGAGTAGTTTGGGGGTGATGATAGGG
TTCATTTGTGGGTAT
>c100928_g1 orf length:1986 frame:3 start:267 end:2252 gi|672139158|ref|XP_008793356.1| PREDICTED: pentatricopeptide repeat-containing protein At3g48810 [Phoenix dactylifera]
ATGTTTGTGAAAGAGGGATGCCAATTGTTACTAAAGGCACGGAAACCTCCTTTGCAAATG
ACTCTCAACATGAATTTGATCTCTGACCACCACCAAATACAAGAACATAACGGTCCGTCA
TTAAGAGAGACTGATGTTTGGAAGAGACTAAGGCATGAGAAGAACATTCCCGTTGCGTTT
CAGTATTTTAAGTCCATATCCGACTCAAAAGCTTTTAAGCACACTCCACTCACTTACTCT
ACCATGATCGAAAAGCTTGTGATGGCTAATGAGATGGATGTTGTTCAGTATCTAATACAG
CAAATGAAGCTTGAAGGAGTACCTTGTTCCGAAGACATGATCATTGGTGTCATAAAATCT
TATGCTCGAATTGGGTCTTCTGAACAAGCTCTTAAAACATTCTATCGGATTCATGATCTG
GGTTGTAGGCCGACGGTGAAGATTTACAACCATCTTTTGGATGCTTTGCTTAAGGAGAAT
AGGTTTAATATGATCAGTCCGATCTATAATAATATGAAGAAAGATGGGATGGAACCCAAT
GTGTTCACGTACAATATACTCATCAAAGCGCTGTGCCAGAATAATCGGATTGATGCTGCT
AGCAAACTTCTTCTGGAGATGGGAAGTAAGGGGCATAGTCCTGATCTGGTGAGCTATACG
ACGATAGTTTCTAGTTTATCTCGGGCTGGGAAGTTGGAGGAAGCTCACGAGCTTGTAACA
AGAATTCAAGCTACTGTTGCAACCTATAATGCTCTCATCAATGGCTTATGTGGAGAATCG
AGGATGAAAGAGGTGTTTTGTTTACTTAATCAGATGGCAGAAAAAGGAATAAGCCCCAAT
GTGATTACCTACACAACAATAATTAATGCATCGTGCAATATGGGGTATATGAAGCTCTCT
CTTGCTGTTTGGGGCCAAATGCTTGTAAGAGGTTGTAGCCCTAACATCCTCACATTTACT
TCATTGATGAAAGGGTACTTTGAGGAGAGTAGAGTACTTGAAGCTCTTGATGTTTGGAAT
CAAATGATCCAAGAAGGTTGCTTACCTAATGTAATAGCGTATAATGTTCTACTCCATGGC
CTTTGCTCTAATAGGAATCTGAAGAAAGCCCTATCCATGTTTGATGAAATGGAAGAAAAC
AACTGTCCTCCAAATGTTAAGACCTATAGCACTCTCATCGATGGCTTCTCTAAAGAAGGA
AACTTTGAGGGTGCGACTTTCATGTGGAACAGGATGATGAGCAGTGGTTGTAAGCCTAAT
GTAGTTGTGTATACATGCATGGTGGATGTTTTTTGCAGGAGTTCTATGTTTGATCATGCT
CAGAGTCTTATAGATAACATGGTTTCAGAAAATTGCACGCCAAATAGCGTGACATTCAAC
ACATTAATCAAAGGGCTGTGTGATGCTGGAAGAGTAGACTGGGCAATGAACGTACTACTA
GAGATGAGAAGTCATGGATGTCCACCAAACACTAGAACCTACAATGAGTTGCTTGATGGT
CTGTTTAGAGAAGGAAACTTGGAAGAAGCCTTTCAATTATTTAATGAGATGTTAGGAGCT
GGGGCTGAGTTGAGCTTAGTGACTTACAACACCATGATACATGGTTTTTGTAAAGTGGGT
TGTTTCGCCAAAGCTTTGCTCCTTGTAGGCAAGATGATAGTTAACGGAATTCAACCTGAT
GCAATCAGTTTTAACTCAACCATTCATGCTTATTGCAAAGCAAAAAGAGTGAAGAACGCT
GCACAGATTTTAGGTGGAATGGCAGATGTGATTGGTTACCGTGATGTATTCACATACACG
ACTCTTATCTCTGGTCTGTCTGATGAACATAGATTGGATGATGCTGTGGTTTATCTTCTA
AAGATGTTGAATGAAGGTATTTTTCCAAATGTTGCCGTGTGGAATGTTTTGGTGCGTGGC
GTTTTCAGGGAGATGGGTTGTTCTGAGTCAGTTCACTCGCTAGAAGATTTACTGGGTGGT
GGAGAG
>c100930_g1 orf length:1812 frame:1 start:472 end:2283 gi|743822756|ref|XP_010932356.1| PREDICTED: uncharacterized protein LOC105053048 [Elaeis guineensis]
GAACCCATCATCGCTGACTGGATCCTCATCACCAGCCCCACACCGTTCAACCGCTGCGTC
CTTCTTCGCTGCCCGTCGATCTCTTTTGAAGAGGAAAGTGAGAAGCTTTTGAGGGAGGAG
AGGCATTTTGTGAATTTGAACAGAGGGAGGATTTTGCGGGGAAGAGATGAGGGGGTTTCG
GAAGAGGAGATTGGGTTCCAAAGGGTTTGTGTGTTGACAGAGGATGGAGGGGTGATATCT
TTGGATTGGCCAGAGAATCTTGATCTGGGGAAGGAGTACGGGTTGGATACAACCGTGTTG
ATCGTGCCCGGGACGGGGGAGGGGAGTTTGGATAGGGATGTGCGGATGTTCATGGTTGAG
GTGTTGAAGAGCGGGTGCTTTCCGGTCGTGGTGAACCCTAGAGGGTGCGCCGGGTCACCA
TTGACGACGGCAAGGTTATTTACTGCTGCTGACAGCGATGATGTCTGCACAGCTGTCAAA
TATGTCAATAGGTCAAGGCCATGGACAACGTTGATGGGTGTTGGCTTGGGATATGGTGCA
AATATGCTGACTAAATATCTTGCTGAGGTTGGAGAGTCAACTCCTCTCACAGCTGCTGTC
TGCATCAACAATCCTTTTGACTTAGAGGAAGCCACAAGGTCATTACCTCATCATATTGCA
ATGGACCAAAAGCTCATTGGTGGCTTGTTAGAGATTCTTCGAGCTAATAAGGAGCTCTTC
CAAGGCAAGGCCAAAAGATTTGATGTTGCAAAAGCTTTATCTGCCACATCTGTTCGTGAT
TTTGATAGAGCAGTATCCATGATTTCTTATGGCTTTGATAATGTGGAGAACTTCTATTCA
GTGACCAGCACAAGAGAGTTGGTTCCCAAACTGAAGGTTCCTGTTTTATTTATACAGAGT
GATGATGGAACTGTGCCTCTTTTCTCTGTTCCACGCAGCGCTATAGCAGAAAATCCATTC
ACAAGCCTGCTTCTGTGTTCTAGTCATCATCCAGATATAGGCAGAACTGAGGATTCTGCT
ATTCATTGGTGCCAACAACTTGCCATTGAGTGGCTTTCAGCAGTGGAGCTTGCGCTTTTA
AAGGGTAGACATCCTCTATTAAAAGATGTGGATATTACCATCAATCCATCAAAGGGCTTA
TCATTTATTAATGGTGAATCTTCAGAAGAAAATATTGCAATCCAGAATAGATACCCTGGT
ATTTATGATTCTTCTAAACGGTTCTTGAGCCGCATGAATGCAAATAATAATATGTTGAAG
CTGAGTTCATCGAATACAGTGAATGGATTTCTTACTGATCAGTTTTTCAATGATCGAGAT
GGTGTGGCTCAGGGCAAAGTAAACAGTCCATCAAAATTGGAGAGTGAGTTGGGTAGGATG
CAAAAAGGTGATCAAGGGATAAAAGAAGATGGAGATGTGGATGCTTCAGAGAATTGCCCA
ATTAATTCCAATACGACTGAACAGGATAGTCCAGCTGATGCTGAGGAAAGTCAGGTCCTA
CAAACAGCAGCTGTTGTTATGAATATTCTTGACGTTACTATGCCCGATACTCTAGATGAT
GAGCAGAAGAAAAAGGTCCTGACTGCCATGGAACGAGGAGAAACGCTCGTGAAAGCTTTG
GAAGGGGCGGTACCTGATGATGTGCGTGGAAAGCTGACAACTGCTGTTACCGAAATTATG
CAAACCCAGGGTACAAGCTTGAATTTTGATGGACTCAAAAGGATTGGTTGGATTCATAAC
GTGACATCTGGAAAGTCAAAGGTACAGGAAAAATCAGAAGGAACTTCAGCCGCAGAAAGT
GGACAGGATGAT
>c100937_g1 orf length:708 frame:2 start:26 end:733 gi|694994899|ref|XP_009404192.1| PREDICTED: cysteine proteinase 15A [Musa acuminata subsp. malaccensis]
GCCGAGGTTCTGGAGGTGAAGGGGTTGCCGTCGAGCTTTGACTGGAGGGATAAGGGAGCG
GTTACTGAGGTTAAGATGCAGGGAGTTTGTGGATCTTGTTGGGCGTTTAGCACAACCGGA
GCTGTTGAAGGAGCATACTTCGTTGCAACCGGGAAGCTTTTAAACTTGAGTGAGCAACAG
TTTGTAGACTGCGATCACACGTGTGATGCAGTGGCAAAGAAAGATTGTGACAACGGTTGC
GGTGGTGGCTTAATGACTAATGCATATAACTATGTAATGCAATCGGGTGGTTTAGAAGAG
GAGATATCATATCCTTACACTGGAAGGCAAGGGGAATGCAAGTTTCAGAAGGATAAGATT
GCAGTTAAAGTGGCAAACTTCACCAGAATACCTTTTGATGAGAATCAGATCGCTGCCAAT
CTCGTCCTTCGCGGTCCTCTTGCAATGGGATTGAACGCAGCTTTCATGCAAACTTATATC
AGAGGTGTCTCATGCCCGCTCGTATGCCCGAAGATGTTTATCAATCATGGTGTGCTACTC
GTCGGTTATGGAGTGAGAGGGTTTTCGATTCTGAGGCTCGGATATCAGCCTTACTGGATA
ATCAAGAACTCGTGGGGAAAGCATTGGGGCGAGAATGGTTACTATCGGCTTTGTAAGGGC
CACGCAATGTGCGGAATGAACACTATGGTCTCTTCAGTTGCAACTTCA
>c100938_g1 orf length:270 frame:3 start:3 end:272 gi|1012318597|gb|KYP31939.1| Retrovirus-related Pol polyprotein from transposon 297 family [Cajanus cajan]
GAGCATGAGGATCATTTGCGGATTGTGCTGGGTGTGCTGAAGGAGGAGAAGCTTTATGCG
AAGTTGTCGAAGTGTGCTTTCTTGTTGGACAAGATTGAGTTTCTGGGACATGTTGTTTCA
GGTGAGGGCTTATCTGTAGATCCAGCTAAAGTTGAGGCGGTTATGAAGTGGAAGGCACCA
AAGACTGTTGCGGAGATCAGGAGCTTTCTGGGCTTAGCAGGTTACTATCGACGGTTCATT
GAGAAATTTGCCAGAATTGCAGAACCTTTG
>c100940_g1 orf length:573 frame:-3 start:566 end:1138 gi|502169091|ref|XP_004514535.1| PREDICTED: zinc finger MYM-type protein 1-like [Cicer arietinum]
CATCCTCATAGATTTCAAGCTGCTTGGTTTAATTTATTTCCCTCTTGGTTGGAGTATTCT
AAAGAAAAAGATGCAACATATTGCTTGCCATGCTATTTTTTTAACAAACCAAGTGGACGT
CATGGTACGGATGTGTTTACTGAAAAAGGATTTAGAAATTGAAAAAAAAAAATTAATAGT
GAAAAGAAATGTGCTTTTCTTAATCACATTGGAGAGGATCCATGTTCACCCCACAATAAT
ACTATGAGATCTTATCAAGATTTGTTGAATCAATCTCATCATATCCGGAATGTGATAAAT
GTGCAAACTTCGGAACAAATCGTAAAGAATAGATTCCATTTGAAGACCTCCATTGATGCT
ATACGTTGGTTAACTTACCAAACTTGTGCTTTTAGAGGCCATGACGAGACTTTGAGTTCA
TGAAATCGAGGTAACTTTCTTGAATTTGTGAGAATTCTAGCTGAATATAATGAAGAAGTT
GGAAAGATTGTGCTAGAAAATGCTCCGTATAATTCTAGATATATTTCCATTAAATTCAAA
AGGAGAGTTTACATATTATGGCAAGCAAGGTTA
>c100941_g1 orf length:123 frame:3 start:147 end:269 gi|672168395|ref|XP_008804196.1| PREDICTED: serine/threonine-protein kinase OXI1-like [Phoenix dactylifera]
GATCTCTTCGCCCTCAAGGCCATCTCGAAATCGACCATCGAGAAGAAGACGAGGAAGAAT
AATGAAAATGATAACGATGCTTTTCGTCGGATATGGTTCGAACGCGACGTTTTAATGTCG
TTG
>c100956_g1 orf length:162 frame:3 start:147 end:308 gi|1025384612|ref|XP_016433560.1| PREDICTED: uncharacterized protein LOC107760056 [Nicotiana tabacum]
GAGTACCACTCATACTCGTTTGATCTTCCTGCAAACATTGAGAAGCCTGCCCGAAAGATG
GTACAGGAAGAAATGACCTAAAGAGTTAAAAGCTTAGAACAACGGTTGAAAAACATGCAA
GAGTTGGCAGGCCAGAAGAGTATTGCCTTCAAGGATCTATGT
>c100958_g1 orf length:237 frame:1 start:1 end:237 gi|641806635|gb|KDO36164.1| hypothetical protein CISIN_1g024250mg [Citrus sinensis]
GTCAAGTACGGTGCTGGAATCGGCCCTGGTGTGTATGACATCCACTCTCCAAGAATACCA
TCAACCGACGAGATTGCTGACCGGATCAACAAGATGCTTGCAGTGCTGGAGACCAACATC
TTGTGGGTGAACCCCGACTGTGGGCTCAAGACCCGCAAGTACCCAGAAGTGAAGCCGGCG
CTCAGCAACATGGTTGCTGCCGCCAAGCTCCTCCGCACCCAGCTCGCCAGTGCCAAG
>c100965_g1 orf length:405 frame:3 start:165 end:569 gi|695079412|ref|XP_009387126.1| PREDICTED: probable trehalose-phosphate phosphatase 6 [Musa acuminata subsp. malaccensis]
AGAAAGAAATATCTGAGTCAGTTAGAGATTGCTACTGCCACCGCCACCATCACTGCAAAT
GCGTGTGTCGAGACAATGAAGGCATCGTCACCGACCCACGCGAAAGCTACTGCAGCCCTG
GAACAATCTTCGTGGACGGCGAGGCATCCATCTGCGCTAAAAATGTTTGATGAAATTACA
AATGCTTCAAAGGGGAAGCAGATTGTAATGTTCTTAGACTACGACGGGACTTTATCGCAC
ATCGTGGACGATCCTGATCAAGCATTCATGTCGGAATCGATGAGGGATGCTGTTAGAGGA
GTGGCTAAGCATTTTCCTACTGCAATTGTCACTGGTCGATGTAGAGATAAGGTATATAAT
TTTGTGAGGCTGGCAGAGTTGTATTATGCTGGTAGTCATGGAATG
>c100966_g1 orf length:123 frame:1 start:10 end:132 gi|326517429|dbj|BAK00081.1| predicted protein [Hordeum vulgare subsp. vulgare]
CCTCTTCACTTCAACTCTTGGATCAATGATAGCTCATGTTGCGATTGGTATGATGTCAAC
TGCGATGGCACTGGCTGTGTCGTCGGCCTATCTGTCTTCCAAGACGTCCTAGTATCCGGT
GTT
>c10096_g1 orf length:561 frame:2 start:59 end:619 gi|302823564|ref|XP_002993434.1| hypothetical protein SELMODRAFT_187463 [Selaginella moellendorffii] gi|300138772|gb|EFJ05527.1| hypothetical protein SELMODRAFT_187463 [Selaginella moellendorffii]
ATACCGTACGAACACCTTGTTATCGCCACTGGGAGCATCTGGAATGGCGCGCTATCGCTT
CCACCTGCCCGTGTTGACGCACTCGAGTATCTCCGGGCGTTCCGTACTAAACTTCAAGGG
GCTAGGAGTATAGTGATAGTTGGTGGGGGAGCTGTGGGAGTTGAATACGCCGGCGAGTTA
AGATATTTCATGCCTGACAAGAAGGTCACTATTGTTCATGGAGCGCCCTTGATCATCAAT
GCGACATACCCTCCTAAATTCCGCAAGTCATTATACAATGGTCTCACAAAATTAGGCGTG
GATGTTATTCTTGGGGACAAGCTCTCGCCTGAAGCCATCCCTCAGGATGGATTTGTGACT
ACGGAAGGTGGCAAGCGAGTGCCAGCGGACCTTGTGATCAACGCTACAGGTGGCCAGCCC
AACACATCGTGCCTACGCTCGCTGGACCCGGGCGCGCTTACTACCAAAGGGACGGTGCAA
GTCACTCCCGAGCTTCGTGTCAAGCTTGCATCCGGTGCTCATAACGTTTGGGCAATGGGG
GATATAATCGAGTGGCCCGAG
>c100970_g1 orf length:225 frame:-3 start:3 end:227 gi|731367245|ref|XP_010695504.1| PREDICTED: uncharacterized protein LOC104908122 [Beta vulgaris subsp. vulgaris]
TTGCAGGCTTCAAATCCTGGAATAGTTGTTCACTGGCATAGAAATCCGCTTACCTCAAAT
GGTAGGATAGAAACTTTCAGAAAAGTATTTTTGGCATTTCATGTCTCCATTGAAGATTTT
AAATTTTGTCGGCCAGTAATTAGCATCGATGGGACTTTCTTGTATGAAAAGTACAAAGAT
GCTTTGCTAATCGCAGTTGCTCTAGATGCAAATGATCAATTATTT
>c100975_g1 orf length:165 frame:2 start:74 end:238 gi|1035962389|gb|OAY83018.1| Tubby-like F-box protein 9 [Ananas comosus]
ATCGTTAGGCCGCCACTCGACAGTGGGCGCATCATGTTCCCCTTCTCACTAAAGTAGGCG
GGGCCGAGGGAATTTTCGATGCAGTGTTTTATAATGAGAAACAAGAAGGACTTAACGTTC
TATCTCTATCTTTGCTTGACTCAAACATTTGCGCTATGTGGGAAA
">c100977_g1 orf length:138 frame:2 start:257 end:394 gi|672175213|ref|XP_008807653.1| PREDICTED: isocitrate dehydrogenase [NAD] catalytic subunit 5, mitochondrial [Phoenix dactylifera]"
ATGGCGCTGCGTCGTCTCATCCGAAAGAGTTTATTGGAGAAGTTTCCAAGTGTGAGCTTC
CCTTCATCTGCTCGATTTTTCTCGAGCGAGCCCATCCGTGCTACTCTATTTCCCGGCGAT
GGGATTGGGCCTGAGATT
>c100978_g1 orf length:159 frame:1 start:544 end:702 gi|969998612|ref|XP_015075487.1| PREDICTED: uncharacterized protein LOC107019533 [Solanum pennellii]
AGGATGTAACTCACAGTCGTTTGTGGTGCTACTTCATTTGAGGACTTACGTGAAGTCAAT
GGAATTGTCCACCCTACTTTCAAAGAGGCATGCATCGCATTGGGATTATTAGAAGATGAT
AGAGAATGGGACTTCGCACTTGATGAAGCATCTAATTGG
>c100979_g1 orf length:213 frame:-3 start:3 end:215 gi|1025394384|ref|XP_016436040.1| PREDICTED: uncharacterized protein LOC107762213 [Nicotiana tabacum]
AAGGCTCACGCGCTTCGCAAAAAAGCCGCTCGATATTGTTTTTATCAAGGAAATCTTTAT
CGGAAGATGTTCGGTGGACCACTAGAACGGTGTCTCGGACCCTCTCAAACAGAATATGTG
ATGAGAGAAGTGCACGAAGGACATTGTGGAAATCACGCAGGGGGGAGGTCACTGGTAAGA
ACATTAATTCACGTAGGATATTATTGGCCTAAG
>c100980_g2 orf length:225 frame:2 start:281 end:505 gi|717648711|gb|AIW81530.1| cycloartenol synthase protein [Dioscorea composita]
GTACTCCTTATTGTATACGCATTTCAGAATGAAGATGGGGGCTGGGGCTTGCATATTGAA
GGACAAAGCACCATGTTTGGTTCCGTCCTGACATATGTTACTCTGAGATTGCTTGGTGAA
GGAGCTAATAGTGGAGATGAAGCAATGCAAAAGGGGCAAAAATGGATTTTAGATCACGGT
AGTGCAACTGGAATATCTTCGTGGGGCAAATTTTTGCTCTCGGTA
">c100987_g1 orf length:522 frame:3 start:36 end:557 gi|1012334909|gb|KYP46254.1| Retrovirus-related Pol polyprotein from transposon TNT 1-94, partial [Cajanus cajan]"
GACAAGTGCTATTACTGCTAGGAGACTGAGCATTGGAGAAAAGATTGGCCCAAGGCGAAA
GGTAAGACGAAGGAGAAGACTCAAGTTTTCGCAGTATTGGCGGAAAAGGAGAGCGAAGGA
AGTGACGAGGAGTGTTTTGTATTTACGGCGTGTGCTTCAGAGGAGGCATCGGGGTCGTGG
TTGCTTGATTTGGGGTGTTCATACCATGTGACTTCGAATAAGAATTTGTTCACTTCGTAT
GATTCGGTAGATAGGGAAGTGGTTCTTATAGGAAATAATGCGGAGTGTAGGGCGATTGGT
GTGGGTACGGTGAGAGTCAAGATGCATGATGGGGTAGTGCGAATATTGACGGGCGTAAGA
CATGTGTCGGATCTCAAGAAGAGTCTAGTGTCGCTAGGAGCCTTAGCGGGGTTGGGATGT
ATAACTAATATCAAGAGTGATGAGTTGAGAGTCTCCAAAGGGTCTCGGGTGGTTATCAAG
GGAAGGAAGATTGAGAACTTATATGGGCTTCATGGATATACG
>c100993_g1 orf length:144 frame:-2 start:598 end:741 gi|1035952187|gb|OAY74727.1| Cytochrome P450 71A9 [Ananas comosus]
GTGCTTTAGGAGTTGTTCATAACTGGAACAGACACATCATCAGCAACAGTAGTGTGGACA
ATGAAAGAGCTCATGAAAAATCCGTCGATGATGAACAAAGTACAACAAGAGCTTCGGACT
GTCATTGGAGACAAGACAGAAGTG
>c100993_g2 orf length:219 frame:2 start:359 end:577 gi|695055576|ref|XP_009415975.1| PREDICTED: uncharacterized protein LOC103996727 isoform X1 [Musa acuminata subsp. malaccensis]
GGTGATGTGCTTGCATATTGTTTGATTGAGTTATCATCTTCATGGTGCCCTGAAGTTTCA
TCTTTTCGAGTAGGGCAAGTTACATCATATGACTACTTATCCATGAATATTGTCCTGGTC
CCTGTACCTGAATTCCCTATTTTCACCGATGAGGATATAGAGGCAAGGGATCCCATACTT
CAAGCAAATTCCTCGCAATACAATGAAGATGGCTCTTTA
>c100996_g1 orf length:420 frame:2 start:26 end:445 gi|586754905|ref|XP_006852956.1| PREDICTED: SNW/SKI-interacting protein [Amborella trichopoda] gi|548856570|gb|ERN14423.1| hypothetical protein AMTR_s00033p00242900 [Amborella trichopoda]
CGAGCCCAACGACTTGCTCGACAAGAACATCGTGACATCTCCGAAAAGGTCGCACTCGGT
CTTGCCAAGCCGACACTCAGCAAAGAATCCATGCTTGACTCCCGACTCTTCAACCAACAA
TCCCTCTCCAACTCGTTCGCAGACGAGGACTCGTATAACCTCTACGACAAGCCTCTCTTC
CACGGTTCTTCCGCGGCTGCTGCAATCTACAAGTCTCGGGGCAACATCAACGCAGGAGAC
GACTCGGCATTTGGTGGAGGAACCGAAGAAGGCATCCGTCAGACTTTGGAACAAGATCGG
TTTAATTTGGGTGTTAGTAACTTTGAGGGTGCGCGCGAGCAAGAGGTCAGAGAAGGCCCG
GTCATGTTCGAGAAGGACACCCCGGGCGGTGCGGATGTGTTTGGTGTCGACCAATTCTTG
>c100_g1 orf length:120 frame:1 start:94 end:213 gi|388516019|gb|AFK46071.1| unknown [Medicago truncatula]
ATGCCAAAAGTCGAGTATCATTGCTTCATTGGTGGCTTTGCTTGGACAACCGATGACTAG
TCCTTCGAAAAGGCCTTCAGCCAGTTCGGCGAAGTTGTCGAATCTAAGGCACGCTGCATT
>c101001_g1 orf length:270 frame:3 start:42 end:311 gi|147867404|emb|CAN83275.1| hypothetical protein VITISV_026335 [Vitis vinifera]
GGGAATCTTATCTTGTGGAAGAGCAAGAAGTATAGTGCTGTGGTTAGATCTAGTGTTGAG
TCAGAGTATAGAACCATGGTTACAACTAACTATGAGTTATTATGGATTAGCTATCTATTG
AGTGAGCTTGGATTTGAGGCTACTTCTTTTATAAGACTCTATTGTGACAATAAGGCAGCT
ATTCATATTGCTTCTAATCCAATCTTTAATGGGAGGACCAAGCATATGAAGGTGGATTGT
CACTTTATTTGAGGAAAGGTGGAGGGAAGG
>c101003_g1 orf length:468 frame:3 start:90 end:557 gi|672167488|ref|XP_008803709.1| PREDICTED: phosphatidyl-N-methylethanolamine N-methyltransferase [Phoenix dactylifera]
GGGACGATATTACCCTTCCCATTTTACTATTTACTGTGGAATTACCCACGAAGATGGGTA
GATTTTTGCGGCAAGGGGGTAAACCCTAGCCATCGAATGGCTCAGATTTCGCACGTGCTC
AAAGCCATTCAGTTCGTCTCCGTCCTCTCCGTCGCTAGATTCTGTTGGCCGCCGTGGTAT
TCTTACCCCCTATTTATCTTCGGCCAGTTCCTCAATTTCAGGGTGTATCAATTGCTTGGC
GAGGCTGGTACATATTATGGAGTACGATTCGGGAAGAACATCCCATGGGTGACAGAATTT
CCTTTTGGGTACATACAGGACCCACAATACGTGGGGAGTATGCTCAGCCTGTTGGCGTGT
TTATGTTGGATCCCCTTCCAATATGTTCTTTTGTGGATACTCGGCTATCTGTTCATGATG
AAGGTGGAATCTTTTGAGGATCCAACAACTCGTGCTAAACCTCTTTCC
>c101014_g1 orf length:414 frame:3 start:36 end:449 gi|226533381|ref|NP_001147395.1| 40S ribosomal protein S15 [Zea mays] gi|242047628|ref|XP_002461560.1| hypothetical protein SORBIDRAFT_02g004720 [Sorghum bicolor] gi|670380454|ref|XP_008670961.1| PREDICTED: 40S ribosomal protein S15 [Zea mays] gi|195605680|gb|ACG24670.1| 40S ribosomal protein S15 [Zea mays] gi|195610984|gb|ACG27322.1| 40S ribosomal protein S15 [Zea mays] gi|195617474|gb|ACG30567.1| 40S ribosomal protein S15 [Zea mays] gi|223946215|gb|ACN27191.1| unknown [Zea mays] gi|241924937|gb|EER98081.1| hypothetical protein SORBI_002G056200 [Sorghum bicolor] gi|414591960|tpg|DAA42531.1| TPA: 40S ribosomal protein S15 [Zea mays] gi|414591964|tpg|DAA42535.1| TPA: 40S ribosomal protein S15 [Zea mays] gi|414591970|tpg|DAA42541.1| TPA: 40S ribosomal protein S15 [Zea mays]
ATGTCCGATAACGAGGTAACCGACCCCCAACACGCCGCTGATCTCAAGAAGCGCCGCTCC
TTCCGTACGTTTTCGTACCGCGGCGTTGAGTTGGAAAAGTTGCTTGATATGAGCAATGAG
GACTTTGTCGAGCTTGTCCACGCCCGTGCTAGGCGCCGGTTCCAACGCGGCCTCAAGCGC
CGTCCGATGGGCCTCATCAAGAAGCTCCGTAAAGCCAAGAAGGAGGCTCCCCCCAACGAA
AAGCCCGCGGTGGTCAAGACTCACTTGCGAGACATGATCATTGTACCGGAGATGATTGGT
TCGGTTGTTGGTATCTACAACGGCAAGGTCTTCAACTCGGTGGAGATTAAGCCTGAGATG
ACTGGGCACTACCTTGCCGAGTTCTCGATCTCGTACAAGCCCGTCAAGCACGGT
>c101020_g1 orf length:3243 frame:1 start:124 end:3366 gi|743847761|ref|XP_010939183.1| PREDICTED: LRR receptor-like serine/threonine-protein kinase RPK2 [Elaeis guineensis]
AGGGTTTTTCTCGCCAAAACCCTAGTTTTCCTGCTCTCATCCATCTCCTTAGCACAAAAC
CCTGGAATCGTGGATCGATCTGCTCTTGTCGGGTTCAGAAACTCGTTATCGGACCCTGCG
GGTGTTTTGTCGGGCTGGACCGGACCCGACACGTGTTCCTGGCCGGGCGTCACGTGCGAT
TCGAGATCGAGGGTGGTCGCCGTCAACATCACCGCCGGCGGTGACAGCAAGCTCGGGGGT
GAGATTACTTGCGAGATCGGTAACTTGACCGAGCTCAGAGCGCTGTCGATCCCGTTTCAG
TCACTCGTCGGTGTGATTCCCGCTGAGATCTGGGAACTCGACAAGCTTGAAATTTTGAAT
CTTGAAGGCAATTTGTTATCCGGTCACCTTCCTTCGAGATTCGTGCGAAGTTTTAGGGTT
TTGAATTTGGGGTCGAATCGGTTGTCAGGTGAAATCCCTCTTTCTCTATCTACTTGTGTA
AATCTGGAAACCCTAGATCTTTCCAATAACAAGTTTAATGGAACAATTCCTGAATTTTTT
GGCAATTTCCCCAAAATAGAAACCCTTGATCTGTCTTTCAATCAGTTAACTGGCTCGATT
CCGAGTGATATTGGAGATGGATGTGAAAGTTTAGTGCATCTTGACCTGTCGCGAAATTTT
TTGTTCGGTGGCATTCCTCGTAATTTGGGAAATTGCAGCAAGCTCGAAACTTTGGTGCTG
TTTTCCAATTTGTTGGATGATGTGATTCCTTCTGAGCTTGGGAAGTTGACAAAGCTTCGA
TCTTTGGATGTTTCGAGGAACAGTTTAAGTGGAATTATCCCTTCGGAGCTTGGAAATTGC
CTGGAGCTGTCCGATCTTGTTCTTTCGAATCCTTATAACCCAATGCCTCCTTTGAACGAT
CCCGATTACAATGGCATCGACGATTGCAATTATTTTCAAGGTGGGATTCATGAAAATATT
ACAAGCTTGCCGAAACTTAGGGTTTTGTGGGCCCCAAGAGCGACATTGGAAGGGGAGATT
CCAAGCAATTGGGGAAAATGTGAGAGGTTGGAGATGGTTAATTTGGGTGGTAATTTATTT
ATGGGTGGGATTCCAACAGTGTTTGCACAGTGCAACAATCTGAAATTTCTTAATTTGAGC
TCGAATAAGTTGACGGGTTGGATTAGTGGGGAGCTTCATGTGCCTTGTATGGGTGTTTTT
GATGTTAGTGGGAATCAGCTGTCGGGGTTCATTCCAAATTTTACACATGAATCATGCCCT
TCAGCTCAGTTCTCGGTGGATGACCTGCCTTTTGATTATTACTCGTTTTTCAGATATAGC
TCTCTCGTCGGAGTCTCCTTTCCTTATTTCGGATCAGGTGGTGATTTTGTGATTTATCAT
AATTTTGGGGGGAACAACTTCACTGGTTCAGTTGCGTCGTTACCGATTTCAGCTGAAATA
TTGGGTAAGGAGACTTTATATGCATTTATTTCTGATGGAAACCAACTAATGGGTCCATTA
GCGGACAACTTGTTCGAAAAATGCAAATATTTGAAAGGATTGGTCGTCAAGTTTAGTGAC
AATTGGATCTCTGGGGTGATTCCTGATGACATTGGTGACGTGTGCAAATCCTTGACAGTT
TTTGATACTGCTGGCAATAGAATAACAGGAGCGATTCCTCTAAGTTTTGGAAAATTGGGA
AATCTTGTTGGGCTTGATTTGAGCAGGAACCAGCTTCAAGGTGAGATTCCCACGAGCTTT
GAGAATTTAAAGGGTCTGAATTATCTCTCATTAGCCAGCAACAACCTTACCGGTCACATT
CCTGCAAATTTGGAGCAGTTGCATTCTCTTAAATGGTTGGATCTTTCTTCAAACTCTTTC
TCGGGTGAGATCCCAGGTGGCCTTGCGAACCTTAAGAATCTCACGGCTCTTTTCCTCGAC
AACAACAAACTCTCTGGAGAGATACCCTCTGCTTTTGCCAAGGTAGCATCCCTCTCTATG
TTCAATGTTTCGTTCAATAATTTGTCCGGACCATTGCCTTCGAATGCCAGTACAATGAGA
TGTGACAGTGTTCTTGGGAATCCTCTCCTTCAATCTTGCCATGTATATTCTTTATCAATT
CCACCATCTGATCAGCATGGATATGTTGGAAATTCACAAGCAACTCCGGGTGCACCGCCT
GGGAGCACAGATAGCAGCGGCAGCAGCAGCAGCAGCAGTGGGTTTAGTTCTATTGAGATT
GCGTCAATTGCTTCAGCCTCGGCCATAGTTTCAGTCCTATTGGCGTTGATTGTCCTCTAT
ATTTACACAAGAAAATGTGCTCCAAGGTCTGCAGCTGGATCCTCTGGAAGGAGGGAAGTA
ACAATTTTCACGGACATTGGTGTTCCGATTACTTATGAAATTGTTGTGCGAGCAACTGGG
AGTTTTAATGCAAGCAACTGCATTGGGAGTGGAGGATTTGGTGCCACTTACAAGGCCGAA
ATATCTCCAGGAGTTCTTGTAGCTATAAAGAGACTTTCAGTAGGCAGGTTTCAAGGTGTT
CAGCAGTTTCATGCGGAGATCAAGACCCTTGGGAGATGGCGCCACCCAAATCTTGTGACT
CTGATAGGTTATCATGTTAGCGAATCAGAGATGTTTCTCATATATAATTATTTGCCAGGA
GGTAATTTAGAGAGGTTTATACAAGAAAGATCTAAGCGAGTTGTGGATTGGAGGATGCTT
CACAAGATTGCTTTAGATGTTGCACGAGCACTTGCTTACCTACATGACCATTGTGTGCCT
CGGATCCTACATCGGGATGTTAAACCAAGCAATATCTTGTTGGACAAAGATTTCAATGCA
TATCTCTCGGACTTTGGGCTGGCAAGGCTTCTTGGGAATTCTGAAACCCATGCTACTACT
GGTGTTGCTGGGACTTTTGGGTATGTCGCTCCTGAGTATGCCATGACGTGTCGTGTCTCT
GATAAAGCGGACGTTTACAGCTATGGCGTAGTACTTTTAGAGTTGATCTCGGACAAGAAA
GCTCTAGATCCATCTTTCTCCCCGTATGGAAATGGTTTCAATATTGTAGCTTGGGCATGC
ATGCTTCTCCGTCAGGGCAAGGCTCGTGAGTTCTTCACCGAGGGTTTATGGGATGTGGCA
CCCCATGATGATTTGGTGGAGACGTTGCAATTGGCTGTGATGTGCACTGTTGATTCATTA
TCTATAAGACCAACAATGAAGCAAGTTGTTCAACGGCTAAAGCAACTTCAACCTCCAACA
TGC
>c101022_g1 orf length:222 frame:3 start:159 end:380 gi|351727559|ref|NP_001236653.1| uncharacterized protein LOC100306554 [Glycine max] gi|255628865|gb|ACU14777.1| unknown [Glycine max]
ATGGCCAGCCTTACCACCGCCGCGGTCGCCATCCCATCGTTCACCGGCCTCAAATCCTCG
TCCCCCATCCGAACCTCCGTAAAATCCTCAGCAGTCCCGATCGCAAAATCATTCTCGGTG
AAATCCTCGCTGAAGGACGTCACTGTCGCTGCCGCTGCCATTGCCACCAGCGCGATGCTA
GCAAGCAACGCTCTGGCAGTAGACGTCCTGCTGGGAGGGGAT
>c101025_g1 orf length:108 frame:1 start:361 end:468 gi|573920972|ref|XP_006648081.1| PREDICTED: protein G1-like6 [Oryza brachyantha]
CGCTACGAATCCCAGAAACGGCGCGATTGGAACACGTTCAACCAGTACCTGAGGAACCAC
CGGCCGCCGCTCTCCCTCCACCACTGCAGCGGGGCCCACGTCATCGAG
>c101038_g1 orf length:372 frame:-2 start:2 end:373 gi|976900277|gb|KVH88509.1| hypothetical protein Ccrd_026669 [Cynara cardunculus var. scolymus]
TCCATTTTCCTACTTTTGACCCATGAACCAATGCCGCGCTCCATTCTCTTCCATCGCCAT
CCAAGAAAACCATCTCCTCTCCTCCTTCATTTCCTCTCAACAAAATCCAAGCAACTCCAC
TCCAATCCCAGCACCATAACCTACAATCAAAAGCTCTCGTCCCTTGGCCGACTAGGCAAG
ATAGAACAAGCCCGAAACCTGTTCGACGAAATGCCCCAGAAGGACCTCGTCACTTATTCC
ACCATGATTAACCTCTACTTGAAGAACAACGACCTCCCAAAAGCAGGATTCCTTTTTTAC
CAATTGCCCGAAAGAAATGTCGTTGTAGACTCCATGATGATCGATGGGTTATCGAAGGCA
GGTCATATTGAG
>c101047_g1 orf length:405 frame:3 start:162 end:566 gi|1035935467|gb|OAY64243.1| Sodium/hydrogen exchanger 2 [Ananas comosus]
AGCAACCCAGATTATAACTCAATAGTCTCAGTGACCCTCTTCACTGTTCTGATCTGCGCT
TGTGTGGTCATCGGCCATCTCCTTGAGGAGAACCGATGGATGAATGAGTCCATCACTTCT
CTTGCAATTGGGCTTTGTACTGGGGCGGCGATACTTTTCTCTACTGAGGGGAAGAGTTCA
AAGGTTCTGGTTTTTAGTGAGGATCTCTTTTTTATTTGCTTGCTTCCGCCGATCATATTC
AATGCCGGATTCCAGGTTAAAAAGAAGCAATTTTTTCGTAATTTTATGACAATCATGCTA
TTTGGTGCAGTCGGGACGTTGATGTCATTCATCACAATATCCTTAGGTGCTATGGGATTA
TTTAACAAGATGAATATAGGTTACCTGGAAATTAAAGATTATCTT
>c101052_g1 orf length:201 frame:2 start:2 end:202 gi|743766239|ref|XP_010913355.1| PREDICTED: uncharacterized protein LOC105039069 [Elaeis guineensis]
AATGCTGAGGATAATATGGAGAGGGGCACAGAGATGTGGGAGGAGATGGAGGAGCAAAGA
TTGAAAAACCTTGGCAAACCTAACAAAGAGAAATTTCTTTTGGAAAAGATGGGTTTGGAT
GGGGCTTTTAAGGACATATCCAACGATGAAGCTGCTGAACAAGCTTCTAACATGCGGTCA
CAGATAAATCTTTTGTGGGGA
>c101052_g2 orf length:504 frame:2 start:2 end:505 gi|672143877|ref|XP_008795825.1| PREDICTED: uncharacterized protein LOC103711466 [Phoenix dactylifera]
ATTCAGTTTGCTCAACTGTTCAAGAACCATGTTGGTTTTAATTCTGATGCATGTTTAGAC
CTTCATGAGCTTGGGATGAAGCTTTACACTGAGGCTATGGAGGATGCATTTACGAGTGAA
GAAGCTCAAGAAATATTTGGAACTGCCGAGGAGAAATTTCAGGAGATGGCAGCTCTTGCT
TTATTTAATTGGGGTAATGTTCACATGTCTCGTGCTAGAAAGAGGCTGTTTTTGCTGGAA
AATGCTACAAAAGAATCTGTACTTGCACAGGTCAAGTCAGCTTATGAATGGGCTCAAAGA
GAGTATATTAAAGCTGGAAAGAGATATGAAGAGGCTTTAAATATCAAGCCGGATTTTTAT
GAAGGCCTTCTTGCACTTGGGCAGCAACAGTTTGAGCAAGCAAAGCTTTCTTGGTACTAT
GCTATTGGGAGCAATGTAGATCTCGATACTTGTCCATCAACAGAAGTTTTGGAGCTTTTT
AACAATGCTGAGGATAATATGGAG
>c101064_g1 orf length:123 frame:1 start:1 end:123 gi|672135261|ref|XP_008791298.1| PREDICTED: uncharacterized protein LOC103708247 isoform X1 [Phoenix dactylifera] gi|672135263|ref|XP_008791299.1| PREDICTED: uncharacterized protein LOC103708247 isoform X1 [Phoenix dactylifera] gi|672135265|ref|XP_008791300.1| PREDICTED: uncharacterized protein LOC103708247 isoform X1 [Phoenix dactylifera]
AGTGATGGAATCGAGAGCTCATCTAATTCTGAAACCGCCCCTTGTTGGGCATATCCTCAG
AGGCATGTGACGGTACATGCGATGCCCACAAATCTCCCTGAGGATGTGATCTGTCTCTCG
CTC
>c101074_g1 orf length:102 frame:1 start:232 end:333 gi|1024049168|gb|KZV49788.1| condensin complex subunit 3 [Dorcoceras hygrometricum]
CAGAAATGCGTCTCTAGAGCTTTCGTTCCCCTCGTGAAATCTTTGTGGCCAGGTATCTAT
GGTAATCCGGGAGGTTCTTCTGCTGTGGTGTCTAAATTGAGG
">c101075_g1 orf length:336 frame:3 start:96 end:431 gi|168008021|ref|XP_001756706.1| predicted protein [Physcomitrella patens] gi|162692302|gb|EDQ78660.1| predicted protein, partial [Physcomitrella patens]"
GGCCGAGTTGCTCTTATCACTGGGGCTGCCAGTGGGATCGGACTTGCTGCTGCCTGGGAA
CTAGCATCGGAAGGCCTGAAAATCGTACTGGCCGATGTCGATGCTGCAAAGCTCGAGGAG
GCTGCCAAGGCGCTCAAGGCCGAATACGGCGAAGCAAATATACTCGCTGTGCCCACCGAC
GTGAGCAAACTCGATCAGGTGCAGGCTCTGGCAGATCGCACGCTCGAGACGTTCGGAGAG
GTTAATGTTCTCATGAACAACGCTGGCATCGGCTCATCGGGGAGCTCAACCTGGAAGGGA
CGCGACGTCTGGACTAAGATCCTGGACGTTAACTTG
>c101081_g2 orf length:753 frame:-3 start:1 end:753 gi|970022456|ref|XP_015072526.1| PREDICTED: uncharacterized protein LOC107016627 [Solanum pennellii]
CCATGGGCAGCCGTGGGTGATTTTAATGCCATTGATAATGCTAATGACAAATTAGGTGGA
TGATGTTGACTTGAAGATCAAGGTAATATAGATTTCATGAACTTTATGTCTACTAATTCC
TTAAGTACTCTTCCAAGCTTATCATCTTCTAAATCATGGTGTAATAATAATCGAGACCTT
GATAAAAGAATTTATAAAAATCTCGATAAAGTCAACGCAAATCAAGAGTGGTTTCAGCAT
TTTCCTAGGTTGGTATTCACAAAAGAATCGATGATAGTCTCTGATCATACTCCATTTCTT
TTCTCTACAAATAGTTCTGCATCAGACAATCTACAATGAATGCCATGTCAATTTTGAATG
CATAATTATCTACTTAAAAATTGAGATTTTGCAAATTGGTTGAAAAGTAATTAGCATAAG
GTATGAACTGTGGATCGTCGAGGATTTCTTTGGTCTCCTACTATTAAAAAACTTAAAAGG
AAAATTCATGTTTGGACAAAATCAAATTAAGAGGATTTCAATGTCCTCGTCGCTGATGTT
GAGCAAGAGCAGTCTAAGCTTAGAAATGTAAACCAAAATATAAGGCTTCCGGCATCTAAA
TGGCAAAGACTTATGAACCTCAATGCTCGACTTTATAATTTATTAAAAGACAAATAATCA
TATCTGTGTCATGTGTCTAGAAGATTATCACTTAAGCATGGAGATTCCAATACCAAATAT
TTTCATTCTTGCATTAATGCAAACAAGGTCAAA
">c101083_g1 orf length:453 frame:2 start:8 end:460 gi|970040011|ref|XP_015081363.1| PREDICTED: uncharacterized protein LOC107024980, partial [Solanum pennellii]"
TCCAGACAAAAGAGTTATGCGGATCAGAAAGCGTGTGATATATCATTTATGGTAGGTGAA
AAAGTTCTCTTGAAGGTTTCTCCGATGAAGGGAATTATGAGATTCGGGAAGAAGGGCAAG
CTGAGCCCGAGGTTCATTGGTCCTTTTGAGGTATTGCGGCGAGTTGGGGAGGTTGCTTAT
GAGCTTGCCTTACCTCCCAGCTTGGCAGGAGTTCATCCGGTATTTCATGTTTCGATGCTC
CGGAGGTATCACGGCGATCCGTCTCATGTGTTGGATTTCAGCTCAGTCCAGTTGGACAAG
GATCTATCCTATGTTGAGGAGCTAGTGGCAATATTGGACAGGCAGTTTAGAAAGCTGAGG
TCAAAGAACATTGCATCAGTAAAGGTTCAGTGACGGGGCCAGCCGGTCAATGAGGCGACT
TGGAAGACCTAACAGGATATGCGCATCCATTAT
>c101084_g1 orf length:285 frame:1 start:1 end:285 gi|386688290|gb|AFJ21575.1| vacuolar invertase [Agave tequilana] gi|386688302|gb|AFJ21581.1| putative vacuolar invertase [Agave tequilana]
CGCACTCACTTTTGCCAGGATGAACTGAGGTCATCTAAGGCTGGTGACATCGTTAAGAAA
GTCCTAGGGCACACGGTTCCTGTGCTCAAGGGCGAAACATTGTCAATGAGAATTTTGGTC
GACCACTCCATTGTCGAGAGCTTTGCACAAGGCGGCCGAGCAAGTGCCACGTCTCGAGTG
TATCCAACCGAGGCGATCTACAACTCGGCTCGAGTCTACCTCTTCAACAATGCGACTGAT
GCGACAATCACGGCCCAAAGCCTCAAGATATGGCATATGAACTCC
>c101087_g1 orf length:144 frame:-2 start:101 end:244 gi|743760867|ref|XP_010939275.1| PREDICTED: putative pre-mRNA-splicing factor ATP-dependent RNA helicase DHX16 [Elaeis guineensis]
TTGAGAAAGCTTTGTTTTCCAGGGTTTTTCCACCATTCAGCGAGGCTTCAGAAGACTGGT
GCGTACCGAACTGTCAAGAATCCTCAAACAGGGTACATACACCCAAGTTCTGATCTCGCA
CAGGTAAATTATCTTATTACCCAT
>c10108_g1 orf length:624 frame:1 start:361 end:984 gi|672120806|ref|XP_008783682.1| PREDICTED: uncharacterized protein LOC103702863 [Phoenix dactylifera]
ACAGATGAGACTTATCCAGTTGCTATTGAGAACATGCAGTCAGATGTAAACTCTGATCTT
GCTTCTGATTTAGGATGTAATTTTACAGCTAGAGGCATGAATTTTACTGCTTCAAAAGGA
GCTAATTTGTCTCTCAAGGAGGAAATTGCATGTCTTGATGACAGTTTAGAATCAGAACGT
TCACTTTTTCCAAGCTCAGGGATGTATGGTGAAGTAGCTACAGATGAAAGTGTATGTATG
ATAGGTGATCTGAATAGAAATGGGACAGAAAAGTGTGAACCTACGCATTATGATGAACAG
GAGCTACAAGATTGCAGATCTCATTGTGACTCAACAAATGTGATCAGTTCAACGGAACTG
GGTTCTTTGACGCCCAGGGATAATATGGGTACTGACACATCAAGAAAAAAAAATCTGTTG
AATGTGGTACCTTTCTCAGATGAATGGGTAGCTGCTCTTGAGGCTTTTGGAGAGGATATC
CTGGAAAAGAAAACAGGGCCGGTACAAAATTCGCCACCTAAGAAAGCTCTGCCAGAGCCA
GGTCCATGGTCGCCGGTTAAAAAGAAGGCTCAAGACATCGGACCTTTCGATTGTACGAAG
TATTCAAAGAATCTTACCACCTCA
>c101090_g1 orf length:186 frame:-1 start:23 end:208 gi|721649842|ref|XP_010233208.1| PREDICTED: uncharacterized protein LOC104583151 [Brachypodium distachyon]
TGTATGCAGGACGTGTTCGACGCTCTTTAGTGGAACGGCACTTGAACATTGGTTCCCCGG
CTTCCTCGCGCTAACATCCTTTGTGGCAAGTAGGTCTTTTGCCACAAGACTCACTCGGAT
GGCACTCTTGAGTGCTACAAGGCTCGCTGGATGGTCCGCGGTTTTCGTCATCGCGCTCAC
CGAGAC
>c101096_g1 orf length:963 frame:-1 start:805 end:1767 gi|147805777|emb|CAN69474.1| hypothetical protein VITISV_014375 [Vitis vinifera]
GATAAAGTCCTTATTTACTCTTGATTTTGGAGATATGTTACTAGCCCAAACTGCATGTGG
GAAAGGTGGATTTCTCATGCATATTATCCTGGTCAATCCGGATTGGGATGGTGGTGTGAG
ACCCTCACGTCTTCTTTTTGGAAGCAGATCTGATTTGTATCTGAATTCTTCAAATGTGGC
ATTTCCATCTCAATTGACAATAGATCTAGATGTAGTTTTTGGCATGATTCATGGCTGGGG
CAGAGATCCCTTTCCTTTCTCCTGATCTATATGCTATAATTGAGGACAAGGATTACTTTG
TCCAATCTGTTTGTGCTACTAATGGGTGGGGGCTTAGATTCAGTAGATGTGTTGAAGGGT
CTCCCCAGGTTCAATTATCTCACCTGTTATCCTCTTTTGATTCTATTACTGTCCTAATCT
GATAATTTGTTTAGACGGTCTTTGGGGGAGAAGAGTAATTTTCTTAAGTTTGCCTATCAC
GTTCTTAATGATGGTGGCATAAGGAGCAAATTTCACAAAGGATTGTGGTCTTGCCCTGCA
CCTCCAAAAGTCAAAATTACTATGTGGTTGCTGATGCTGGGTAAAGTTAATATTGTGGAT
ATGCTAGCTAGAAAGGGAATTCATTGGTCACAAAATTGTGTGTTGTGTAATGTTGCTGAG
GAGACTCAAGAACATTTGTTCTTTCTTTGCCCTTTTGTTCAGTCTATTTGGAGCAGTTGC
TTCCATAGGTTAAGAATTCCAAGATGGAGTGACTGGCCCTCTTTTCATCAATATTGGGAA
GAGCTGAGATTTTCCATTCATTCTAAAGAAGTGAGAGTGATGTCAGATGTGACTGTAATG
GCTCGTGGATGGGGAATTTGGTTTGAAAGAAATCAAAGAATATTTGCTGGCAAGAGGAGG
AATGCTTTAGCTGTGTTAGACCAAATATTATGCTTTGTTCATTGGTGGACAGGTCAAGTG
TAT
">c101097_g1 orf length:366 frame:3 start:9 end:374 gi|1024049921|gb|KZV50107.1| hypothetical protein F511_31489, partial [Dorcoceras hygrometricum]"
GGAATTGTTCATGAAGATACCACTCCTTATTCTCCTTAATCCAACGACGTAGCAGAAAGG
AAAAATAGATCTTTAATGAATATGGTTAATGCTTTGTTACTTAATTCTGAAGCTCCTAGT
TCTTTGTGAGGGAAAGCTATACTCACTACAAATACTTTCCTGAATGGGATTCCCACTAAA
TCATCTGATCAAACCCCTTATGAACTCTGAAAAGTTAGGAAATCAAACCTTAGTCACTTT
CGTGTGTGGGATTGCTTGACCAAAGTTTTCATCCCTGGTTTCAAAAGGAAGAAGATTGGC
CCTAACACTATTGACACTGTTTTTATATGCTATGCCTCTAATAGCTCTGCTTGTAGATTT
TTGGTT
>c101105_g1 orf length:561 frame:2 start:2 end:562 gi|922437359|ref|XP_013624168.1| PREDICTED: uncharacterized protein LOC106330190 [Brassica oleracea var. oleracea]
AGTTGGGAATCTCTCTGTAAACCGAAGAATGAAGGGAGCTTTGGGATTAAGAAGATATCT
GATATGGCTAAAGCGTGGAGGGTCAAACAGCTCTGGGAGGTTCTAGAAGGAAATTCTCTG
TGGGCCAACTGGATGAGAAAAAGATATATTAAAAATGAGGATTTTTGGAGTATGACAAGG
GACAATAATTTTTTCAGTGTTTGGAAGAATATTCTGGATGCTAGGAAGTTATGCATGACA
GCCATTAGTAAAAAAATTGTTGATGGGAGGAGTACTCTGTTATGGAAAGATCCTTGGATC
AAAGGGGTCAGATTAATTGATAAAATGGACACAGCTGAGATTAGTGCTATTGGAAGGCTG
GATGCTAAGGTCTCAGATATTATTGTTGACGGTAAGTGGAATTTTAATAGTTGTCCTGGG
ATTAGCAGGTTTAGAAGTGATATTGAGAAGCAGAATATTCATGCAGGTGGAGGTCCTAAT
AATAAAAAAGAAGATTACTGGTTTTGGGAGTCCTCTACAGATGGGGGGTGTAAGTTTCAT
GAGGCTTGGGAGCATGTTAGG
>c101107_g1 orf length:585 frame:2 start:2 end:586 gi|672168649|ref|XP_008804331.1| PREDICTED: probable serine/threonine-protein kinase WNK1 isoform X2 [Phoenix dactylifera]
GAATATCCGTATAGTGAATGCACGCATCCTGCCCAAATATACAAGAAAGTTATCTCGGGG
TCAAAGCCAGACTCTTTTTATAGAGTGAAGGATCCAGAGGTGAGACGATTCATTGAGAAA
TGCCTCGCGACTGTCTCTGAGCGACTCTCGGCAAGGGAGTTATTGTTGGATCCTTTTCTT
CAAAATGATGATCTTGGGTCGGGTTCTTGGGAAGCAGAGATTATTAAGACGGGGCCTTTT
ACAAGGGAGCCATCTTATAGTTCACATCATAGTAGTGACCACCTAATTGCCAATGAATCT
GCCAGTGATCTTCAGCATGAAGATGAGATGAACGATGTTTGTAATGAGAATTCAGCTGAG
CTTGAAACACATGGTATTGAGCTTTTCAATGGCCACGGGGATGAGGATGAGCATTTTGCA
AATGTCGACATTTCAATCAAGGGAAGAAAGGGAGAAGATGGTGGTGTCTTTATTAGGCTC
AAAATTCGTGATAAAGAAGGACGTGTGCGAAATATCTATTTCCCCTTTGACATCAATATT
GATACTGCACTTGGAGTCGCAGCAGAAATGGTCGACGAGTTGGAT
>c101111_g1 orf length:672 frame:3 start:3 end:674 gi|9927274|dbj|BAB08213.2| unnamed protein product [Oryza sativa Japonica Group]
AGGATATTATCCGATAATGGACCGTCTTATATGAGCAACAAAATCATCAAGTTCGCCAGA
ACACACAAAATTGACTGGCGCTACTTGTCCATCTACCACCCAAGGGCTAATAGGCTGGCA
GAGGCATTCAACAAAACTTTGATCAAGCTTCTCATGAAGACAACCGTGAAGAATAAGCGA
GACTGGCACAACAAGTTGCCAGAAGTCTTGTGGGCTTATCGGACTACATTTCGAACTCCC
ACACAATCAACACCATATTAGTTGGTATTTGGATCAGAGGTAGTATTACCGCTTGAGATC
CAGATTCCATCCCTTCGTGTTGCCATGCATGAAGGACTAACTAATGAAGAAAATGCATCT
CTTAGACTTGAAGAGCTCGAAGCTTTAGATGACACAAGACTTCAAACTCAACAAAGTTTA
GAATTGTATTGAGCCAGAATGACAAGATCCTATAATTAGCTTGTTCGACCCCAAACATTT
GTAGGAGACTTGGTACTCATGTTACAACGACCTGCTATTGTCACTTGCAAAAAGAAAGGG
AAATTCGACTCCATTTGGGAAGGTTCCTACATCATAGAAATTGTTTATGAGGGTGGTACC
TACCAACTTGTTGACACACAAGGGGAAAGGTCAATGGCTCCAATCAATGGAAGACATCTC
AAATGTTATTAC
">c101124_g2 orf length:408 frame:2 start:200 end:607 gi|242057611|ref|XP_002457951.1| hypothetical protein SORBIDRAFT_03g023051, partial [Sorghum bicolor]"
CCTTATCTCGATGAATACAATGATGTTCAATATCCGCCAGGTTATGTAGCCCCCTTATTC
AAGACATTTAATAGCGTGGGGAATCCAGACCAACACCTAGCACATTTCAAGATTAACTGT
GGAGATTCAGCACGGAATGATAGATGGTTACTGAGACAATTTTCTAAGAGTTTGACCGGT
ATCGCTTTCAGTTGGTATGCTGAATTAGAATCCGGTTCCATCAGGACGTTCAACCAGTTG
GTGGAAAAATTTAAGCAGAGGTTTGAGAGTGGTATAACAGATAAGGTTACTCTCAGGCAA
CTGTCCGAAATGGAAGCCAATGATAATGAATCAATAATAGATTTTGTGCAAAGATGGAGA
ACATCTAGTATTCGCTGTGAGCAGCAATTGCAAGAAGACCAAGCAGTG
>c101143_g1 orf length:267 frame:3 start:3 end:269 gi|743847028|ref|XP_010938996.1| PREDICTED: F-box protein At3g12350-like isoform X2 [Elaeis guineensis]
CCATTTTCTACAGAAGAACAAGATCTTTATAGTAGCGGGCAGCATGTTTCTCCAAGTCAT
CTTGACATTGAGAAGGGATCTGTCTCTCGGATTCTCTGTATTAATTCAAGTTATGACTTG
GTGATACCAAACCTGCATCGCTTTTCCGGTGATCCTCAAAATGTTGAGGGCAGGACATGG
GAGTACGAGAATGGGACATTTGGGTTTGGATTCCTTAGGAATAATTTAATAGTTGATTTG
AAGCACATTGCTCTTAACGGGTGTCTA
>c101146_g1 orf length:498 frame:-1 start:35 end:532 gi|1025056311|ref|XP_016463662.1| PREDICTED: pollen-specific leucine-rich repeat extensin-like protein 2 [Nicotiana tabacum]
GTTGACACAAGTATGGAGATAGAAGAGATGGATGTCGGGAAAATGAAAGAAGAAATGCTT
AAGCTCAAGCAGCAAATGGCAGAAATGTATCAAGCTTGGTCTACAGGACAGTTGCCCCCA
TCTTACCCAAATAACCCTGCTCCATCAATGACCCAAACTCAGGATAATATCACCACTGAA
TTATCCCCAAGTTTCCCCATTTATCAGCACTACCGAGGCACCACCTCTCAGACACCACAG
TCTCCACCTCCAAAACCAGTTCCGTACCTTCCTCCACCTATGACTCCTGTTTTTGTAGCA
CCTCCCCCTGCTACATTTCACAAATCTCCTAGTGAGCCTACATTCCAGGCCCAGGACAAC
CAATATTACCCCCCGGAGCCCACCCTCAAAGCCTCCGAAATCCATTCAACTGCTCCGCGT
TTTGATCTCCCAACCGAAATTGACAAGCCAGCCAGAAATGCTGAACAAGATGAGATGTTC
AGGAAGGTCAAGAGTCTA
>c101156_g1 orf length:90 frame:1 start:139 end:228 gi|326511481|dbj|BAJ87754.1| predicted protein [Hordeum vulgare subsp. vulgare] gi|326515022|dbj|BAJ99872.1| predicted protein [Hordeum vulgare subsp. vulgare]
CAGGGGAACCCTGGGCTGAGAGGCGCGCACGGCCTGCTCGGCAGCAGCATCATGACGCTC
TTCCTCTTCCACGCCGCGTTTGGGCTGCAT
>c101160_g1 orf length:279 frame:1 start:76 end:354 gi|697176328|ref|XP_009597118.1| PREDICTED: uncharacterized protein LOC104093109 [Nicotiana tomentosiformis] gi|1025278394|ref|XP_016494824.1| PREDICTED: uncharacterized protein LOC107814015 [Nicotiana tabacum]
GACATGGGAATGGAAAAGGACCTTCTGACTAATATCCCTCTGTGGATTAAACTCCCGAAT
CTTGATTTGAAATTTTGGTTACAAAAAATGATTAGTCATATTGCTAGCTCAATAGAAAAG
CCCATATATATGAATCAAGCCACTGCAAAGTGCTCAAGATTAGCATACGCATGGGTGTTT
GTAAAAATGTCTGCATTAAGCCCATTGAGAAAATCTATAACCATACAATAGGAGGATGAA
AGGCAAGTTGAACAATAAGTAATTTACGAATGGATGCCC
>c101174_g1 orf length:288 frame:-3 start:2 end:289 gi|147792456|emb|CAN72440.1| hypothetical protein VITISV_039162 [Vitis vinifera]
GATTGGCGATCTACCATAAGTTATTGTATCTTCATTGGAAGCAATATGGTGTCTTAAAAA
AGTAACAAGTAAAGGCTTGTCTCTTGATCAAGTGCAGAGTCATAATATCGAACAATGGTA
GATACAACTAACGGCTTGGTATGGATTAATTTCTTGCTTCGGGAACTTAGATATGAACCT
TCTTCTACTATAAAATTATATGGTAACAAGACAGTCATTTACATTGCAAACAATCTGGTG
TTTCACGAGAAGACAAAACATAATGAGGTGGATTGCCACTTTGTTCGT
>c101174_g2 orf length:183 frame:-3 start:1 end:183 gi|1012359797|gb|KYP70981.1| Retrovirus-related Pol polyprotein from transposon TNT 1-94 [Cajanus cajan]
CAGTAAAAATATGTCCTTGATATGTTAATTGAGGTTGGAATGTCAGAATATTGGTCGGTG
GATTCACCTATGGACCCCAACATGAAGCTACGTCCAGGATAGGGGAGCAACTCGATCCAA
AAAGATAAGTATCTAACAGTCACCCAACCAGATATCTCGTTTCCTATAAGTGTCGTAAGA
CAA
>c101178_g1 orf length:366 frame:-1 start:110 end:475 gi|1021525711|ref|XP_016206284.1| PREDICTED: uncharacterized protein LOC107646622 [Arachis ipaensis]
CTTCACAATATCCAGGAATTTCCAATCACTAATTCCTTCTTTTCGCCCTCTCATTTAATG
TTTGCTGATGACATTATTATCTGTGGGAGCACCAGCAAAAATGAAATTAAGTATTGGAAG
CAAAATTTAGATCTTTTATCTGAAGATTCAGGACAGATTTTCAACCTAAAAAAATCAGTT
ATTAAAGTCAATCTCAGTGAGTTATCGTTATCTACTTATATGAGATTACAAAATACTTTC
AAAATGTCTATTTCTGATTTGGATTTCCAATACTTGGGAGTTTTTATAACCAGAAACAAA
CCATCCTATAAACATTTTCAAGATCTCCTTCTCAAAATGCAAGCCAAACTTAACATTTGG
GAATCA
>c101180_g2 orf length:108 frame:-2 start:121 end:228 gi|1002836868|ref|XP_015693543.1| PREDICTED: nucleotide pyrophosphatase/phosphodiesterase-like [Oryza brachyantha]
CACAGACCAATGTATTCAACGCTTTCTAGCATATTTAATCCACCAGTGGACCCTAGTTTT
GTTAAGGCTGTTGAGCCACTCCTAATGGACTACAAGGTAAATTTAGTA
>c101187_g1 orf length:294 frame:-1 start:249 end:542 gi|743797883|ref|XP_010925093.1| PREDICTED: trihelix transcription factor ASIL2 [Elaeis guineensis]
GAAAACTCGCCTCCTGATTGATCCGAAGACTCCACCTTTCTTCTTCTAGATGCTTGGGGC
GAAATTTTCGTTAAAAATGAGCTTAAATTTCTCTGATCCAAAGAATGGAGTGAGGTTGCG
AAGAAAATCAATCAAAATTCAAGAATCAGCAGATTTGATTCCCAGTGTCAAAATCGGTTG
GATACTTTGAAGAAGTATAAGAATGAGAAGTCTAAGACGACAGACGTTCCAAATTTCAAG
AGTATCTGGCTTTACATTGAAAAGATGGATTCTTTAATGTCGTCAGTGCCACCA
>c101188_g1 orf length:1758 frame:1 start:496 end:2253 gi|672176927|ref|XP_008808546.1| PREDICTED: uncharacterized protein LOC103720561 [Phoenix dactylifera]
ATGGGTAGAAGTCTAAGCCCAATAGTTCAGAGAGAACTAGCGAACCTTGACAAGGATGCT
GAAAGCCGTAGAACAGCCATGAAAACTTTGAAGTCCTATGCCAAGGATTTGGATTCCAAG
GCCTTACCCCAATTTCTTGCCCAAGTCTCCGAAAAGAAGGGACCTACTTCATCCTCAGGG
GAATGTACGATCTCATTATTTGAGGTCCTAGCAAGAGTTCATGGCCGCAATATTGTACCA
CAAATTGACAACATTATGACCACCATCATTCGCACCCTATCTTCGAGTGCGGGTTCCTTC
CTGCTCCACCAAGCTTGCTCTAAAGTAGTCCCTGCCATTGCTCGTTATGGAATTGATCCT
TCCATCTCTAATGCTGAGAAGACCAAAATAATTTCATCTCTTTGCAAACCTCTCTCAAAT
GTGTTGATGGGTTCTCAAGAGAGTCTTGCCTCTGGGTCTGCTTTGTGTCTTAAGGCTCTC
ATAGAGTCCAACAACTGGAAATTCGCTTCAAATGATTTGGTGAATGAGGTATGCTTAAAG
GTTGCCGGGGCTCTTCAAGAGAAGACAACTCAGACTAATTCGCACATTGGGTTAGTCATG
GTTCTAGCAAAACACAATGTTCTTATAGTGGAGGCTTATGCTAGGTCTCTCATTAGATCT
GGATTGCAGATTCTAACTGCTGGTGTGTCGGAGAATAATTCTCAAAAGCGATTCTCAGCC
ATTCAAATGATCAACTTCTTGATGAAGTGTGTGGACTCAAGAAGCATCTCCTTAGAATTG
GCTAACGTAGCTGATGTCATGGAGAAGTGTCAAGCTGATCACATGCCTTATGTTAGGGGA
GCGGCTTTCGAAGCATTGCAGACTGCCAAATCTATTACTTCACAGAAAGGATCCCAGAAT
GAAATTTCTTTAAGCCCAGTTACAGGATCTAACTTCTATGATAAAGATGACAAGGGTCCA
AGAGCTGGAAAAGATAATTTAACTGAATTCGCGTCTCCTGAGTCACAAACTGTTGATTCA
TGTATCACATATGATGCTTTCACTGACTCACCGGTTTCAATTGGACAATCTCTGTGCAAT
TTTGAGTACAACAGACGAGCTAATAGAAGACTTTGGAATGGCGATACTGGTGGGGTGGAT
ATATCCTTGAAGGATGGATTGTTTCTTAAAGCTTGTTCAGGTTACAAGGACTCGGAGTAC
AATGATCAGATGAGCAACAGGGATAAAGTACACTTGGAGTCATTCTCTGGGTTTGTTCAT
TCCAGGCCAACAAGCACAACATCGCGAGATGCTACCCCTAGTCCTCAGAGATCTCGCACA
CAGCTTACAATTGATGATATAAAAATTTTCACTACTCCAAGGAAGCTTGTTCGATCTCTT
CAGAATGGAACTGTTGACAGCTCTTCAGTCCGTGAAAATCGTAAGGTAAATGCAAGCCCA
ACTTCATGTGAAGTGAAATGGAATTCAACAGCGGCAGAGCTTGAGAGAAGGAAAGATGAG
AAAATGAATGGGATGGAAGAAAGATCAGTAATTGATGGCTCTGAGTCTGTGTCATCCACT
GATGATCTACTTGAAAGCAGTGCTAAGAAAGAGAAAGTATGTAAAGTTGGTACGCAAGTT
TCAATGGAGATGGTGGAAAAGTCCTGGTGTGGAATAACTGCAGTTAGTATAATTTGGGCC
CTCTTGTTGGTTTTTCTGGTGATAATTTTTTCGGCAATGAGGTTTGACATGGATGAGGTA
TTTTATGATGTTCCAACA
>c101189_g1 orf length:315 frame:3 start:300 end:614 gi|743785742|ref|XP_010921989.1| PREDICTED: beta-galactosidase 8-like isoform X2 [Elaeis guineensis]
ATGGGAAGGATTTGTTCTACACTTTTAATTTTTCTATGTATTGTAGCCTTTGGAGGTCAT
TACTTTGACAGAGGGTCGGCGACCACAGTCACGTATGATAGCAAAGCTATTGTGATCGAT
GGCCAGAGGCGAGTTCTCCTATCGGGCTCACTCCATTACCCTAGGGCCACACCCGAAGTG
TGGCCGGACCTTATTAGGAAATGTAAGGAAGGGGGATTGGATGTGATCGAGACTTATGTG
TTTTGGAACAACCATGAGCCTGCAAAAGGGCAGTACTACTTTGAAGGAAGGTTTGACCTG
GTGAGATTTGTGAAG
>c101204_g1 orf length:306 frame:1 start:1 end:306 gi|743858075|ref|XP_010942266.1| PREDICTED: auxin transport protein BIG [Elaeis guineensis]
GATGGATCTCTCAAGGAACATGATTATACAACACCGCATTACCCTGTAGATACCTTTGTA
GAGCAATTGTCGGAAATCCCTGTTAAACTTGATAGCATAAATATGGAAGATGATCCTGTA
TGTTGTCTGCAAGGTGCTAAGTGTTTAAGGGATGGAAGTTCAGCGGATGATATATTGAAA
GCCTTGTCTTCAGAGTGTTTGCACCCAGATATTCTTGCCACGCAGCTTGCTGAATCTCCT
TTAACCTGTTCTTCAGACAAAACCATGACTCTGGAACAACATTGGGTAGCTATACATTTG
AAATGC
>c101207_g1 orf length:240 frame:1 start:103 end:342 gi|552819539|ref|XP_005845434.1| hypothetical protein CHLNCDRAFT_26116 [Chlorella variabilis] gi|307105081|gb|EFN53332.1| hypothetical protein CHLNCDRAFT_26116 [Chlorella variabilis]
CAGATCTATGTGGCCAACCTTCCCTTCAACGTAGGCTGGCAGGATCTCAAGGACTTGTTT
CGACAAGCAGCTCGGAATGGCGCTGTGATTCGCGCTGATGTCCACATCGGACCTGACGGC
CGGCCCAAGGGATCCGGTATCGTCGTCTTTGAGAGTCCCGATGATGCCCGCAACGCAATT
CAGCAGTTCAACGGCTACGACTGGCAAGGTCGAGTCCTGGAGGTTCGTGAGGACCGATAT
>c101212_g1 orf length:108 frame:-1 start:279 end:386 gi|764567467|ref|XP_011462193.1| PREDICTED: uncharacterized protein LOC105350894 [Fragaria vesca subsp. vesca]
CAACCTGATAATTACATTCAAAGATACAAAGAAAAGATGGTAGCAAAAGGGTATGCAGAG
AAGGAAAGAATTTATTACAAGAAAACCTTTGTTTCATTAGCCAAGATA
>c101221_g1 orf length:216 frame:1 start:73 end:288 gi|672163152|ref|XP_008801410.1| PREDICTED: auxin-induced protein X10A-like isoform X2 [Phoenix dactylifera] gi|672163154|ref|XP_008801411.1| PREDICTED: auxin-induced protein X10A-like isoform X2 [Phoenix dactylifera]
CTGGCTGTCTACGTCGGGCAGGACCGGCAGCGGTTCGTGATCCCAACCCGGTTCCTGAAC
TACCGGGTGTTTGCGATTCTGCTCGAAAAGGCGGAGGAGGAGTTTGGATATCAGCCCGCT
GGCGGCCTCGCATTGACCTGCGACGTGGCGTTCTTTCAATGGGTGATCGACGCGTTGGAG
AGCGACGAGGAGAGGTTTAAGGTGTTGGATTTTGAC
>c101222_g1 orf length:162 frame:-3 start:246 end:407 gi|695068004|ref|XP_009380929.1| PREDICTED: signal recognition particle subunit SRP72-like isoform X2 [Musa acuminata subsp. malaccensis]
ATCTCAGCCGCCATGTTCAGGAATCCAAGTTCGATCAAGTCGCCAAAAGTCGCCGATCAA
GTTCTTGCACGTGTGCCTGGAGATGAGGATGCGGTGCGATGCAAGGTGGTGGCTTTGATA
AAATCCGATGCGATCGATAAGGCCCTCTCTGCGATCGCAGGG
>c101232_g1 orf length:189 frame:-3 start:569 end:757 gi|727435185|ref|XP_010498866.1| PREDICTED: probable inactive poly [ADP-ribose] polymerase SRO2 isoform X1 [Camelina sativa]
AGTGCATGTTACTCAACTCTTGATGGAGAGTATCATATGCAACTGTGCCAAATCATCCTC
GGCAGGGTAGAGGAGATAACTCCAGGTTCTAAGCATTATGCCCCTAGTACAGAGGAGTTC
GATAATGGCATCAGCAACTTCAAGAACCCAAGAAGATTCATCATATGGAGCAAATATGAG
TATTCACAT
>c101234_g1 orf length:288 frame:-2 start:1 end:288 gi|284434732|gb|ADB85429.1| putative retrotransposon protein [Phyllostachys edulis]
GAAACTTGTAAGTCTTGTCTCAAGGGAAAAATGGTCAAAACTCCATTCTCTCGGAAAGAA
GTAAGAGTTGAAGAACTCTTAGAACTGGTGCATAGTGATGTATGTGGTCCTATTTCTACA
ACTGCTAGGGGAGGATTCTCTTACTTCATTACTTTTACTGACAATTTTTCTATATTCGGA
TATGTATTCTTAACGGAACATAAGTTCGAAGCGTTTGATAAATTCAAGGAATATCAGAAT
GAAGTACAGAACCAAACGAGCAAGAGAATTAAAACTCTTCGATCAGAT
>c101237_g1 orf length:234 frame:2 start:38 end:271 gi|1021030721|gb|KZM88506.1| hypothetical protein DCAR_025581 [Daucus carota subsp. sativus]
CTTCGAGAGACGATTGTGATTGGTTATACTCACAAAGATGACGAGGAGGTTCAAAAGCAA
AAGGATAGGCTGAGGATGGTGCTTAGGTTCGGAGAAAGCACAGAGTATAATGGGATCACT
AAGAATTGCAACCATTTCTCTGATAAGTTTTGTCGTGAACTTACTGGCAAAGGAATTCCG
AAATGGGTCAATCGGATCAAGTTTACTACTTTCATCGAGGGTTTCTTGAGCCCA
>c101243_g1 orf length:243 frame:2 start:101 end:343 gi|225459461|ref|XP_002284379.1| PREDICTED: phosphatidylinositol 4-phosphate 5-kinase 1 [Vitis vinifera]
GGCAATTTCTACGAGGGGACTTGGGAAAAAAACCTACAAAATGGGTATGGGAGATATATA
GAGAGGAATGGAAATCAATACGTCAGCGAGTGGAGGAATGGGGTGATTAATGGGAGAGGG
GTGTTGATCTGGGCCAATGGAAATCGATATAATGGGTTGTGGGAGAATATGATTCCTAAA
CGGAATGGGGTTTTTAGCTAGGTGGATGGGAGTTGTTACATTGGGAATTAGAGCAAGGAT
GTT
>c101244_g1 orf length:225 frame:-2 start:40 end:264 gi|720002706|ref|XP_010256769.1| PREDICTED: serine/threonine-protein phosphatase PP1 isozyme 4 [Nelumbo nucifera] gi|720002710|ref|XP_010256770.1| PREDICTED: serine/threonine-protein phosphatase PP1 isozyme 4 [Nelumbo nucifera]
ATAGCGATGCAAGGCCAAGGGATCGATGCAGTGTTTCTCGACGACTTTGTCAATCGATTA
TTAGAGGTTCGATCGGCGAAGCCCAGGAAGCAAGTCCAGTTCTCCAAGGCGGAGATTCGC
CAGCTCTGCATCGCCTCTAGAGAAATCTTTCTTCAGCCACCCAATTTGTTGGAGCTCGAA
GCGCCGATCAAGATTTGTGGTGATATTCATGGTCGGCACAGTAAT
>c101251_g1 orf length:267 frame:1 start:13 end:279 gi|1028941182|ref|XP_016713798.1| PREDICTED: malignant T-cell-amplified sequence 1-B-like [Gossypium hirsutum]
CAAATCGACCGAGGAGCAATCCCCTACCTTCTTGGTGGTGCACACATGATGTGCCCGGGA
TTTACGTCTAAAGGGGGAAGGCTACCCGACAAAGCCTCGGCGCTACCTGCTGGTACACCA
GTCGCTGTACATTGTGAGGGAAAGGATCATGCCATCGCAGTTGGCATCCTCAAATTAGGG
ACAGAGGAGATTAAGTCTGTGAACAAGGGAACTGCGGTAGAAATCGCCGCATACCTCGGT
GACGGTCTATGGGCGATAGAAAAGCTG
>c101253_g1 orf length:234 frame:2 start:14 end:247 gi|743772497|ref|XP_010916558.1| PREDICTED: LOW QUALITY PROTEIN: uncharacterized protein LOC105041329 [Elaeis guineensis]
AATAAAAGATCCAATGCTGCTAAGGATGTTGGTGGCCCAACCATGAATACCCGTCCGTCG
ACGGATCTATGGTTGGAGGCAAAAATTGCGGCAGAGGAAAATTTGCGGTTATCCGCAGGG
AAGCAAACACATCCATTTTTCACTTCTCGGAAAACAACAAAAAAATTGCCCGAGAATCAA
GAAATTAAAAAAATGGAAATGAGATGCTGGTCTGGTCTTGATGGAGATTACACT
>c101269_g1 orf length:237 frame:-3 start:1112 end:1348 gi|672127333|ref|XP_008787129.1| PREDICTED: zinc finger protein 3-like [Phoenix dactylifera]
CCTTTTCTCCATTCACTACGAGTTCATCCTCATTCAAATATTCACAAGCCACAAAAAGAT
GGAGGGATGGCTGTGGTTGCGAGATTTGATGATATTTCTTCTAATGCTAAGATGGCATGG
GCACCCTTTTCCATCGATGAAGCAATGGATATGCGATGGTCTCGAAGTTTTACAAATAAT
TCTCAGCAGCCTGAAAATTCACCAGAACTACAAAAAATCGACTTGAATCTCAGGCTC
>c101276_g1 orf length:135 frame:2 start:308 end:442 gi|38345214|emb|CAE01655.2| OSJNBb0043H09.6 [Oryza sativa Japonica Group]
AGATTGGTGAAGTTGCTTTTCGATTATAAAGATTGTTTTGCGTGGAATTATGTCGAACTC
AAGGGCTTGAGTCGAAGCTTAATCGAGCACAAGTTGCCTATGCTGCCTAGCTTTATGCTA
AAACGACAACCCCCT
>c101277_g1 orf length:372 frame:2 start:98 end:469 gi|672112420|ref|XP_008805672.1| PREDICTED: O-acyltransferase WSD1-like [Phoenix dactylifera]
GCTCAATACTTCACGAGCCCGGAGCTCTGTGTGAGCATTCTCGGGGTTTTTGAGTCCGAA
GTCCCTATCGATGACTCTCCGGCTTTGCACTTGTTGGAAGATCTTTTCTTGCCCATCAAC
TCGCGTTTTTCTTCCATCATGGTAAAGGATGAGCGTGGGAAATTAAAATGGAAGAAGGTT
CAAGTGAAATTGGAAGATCACATCAAAGTGCCAATATTTCCAGCTGGACTCGAATTCTAT
GATGATTACGTGCAAAAATATCTGTCGAATATCGCGATAGATCTCCTTCCCGAAGATCAG
CCCCTATGGGATATCCACATAATCAAATACCCGACAAGGAATGCAGAAGGATTTCTTGTG
TTCAAGCTCCAC
>c10127_g1 orf length:231 frame:2 start:2 end:232 gi|111608939|gb|ABH11027.1| adenylosuccinate synthetase [Polytomella parva]
GGAAAACCTTTGGATGGCTTCCCTGCGAACCTGGACTTGCTGGAGCAACCTGGCTTCCAA
ATCAAATATGAAATACTGCCAGGGTGGAAAGAGTCAATATCAAGTATACGTCAATGGGAG
AAGCTGCCTGGGGCCTGCCGTTCTTACGTCCAGTTTATCGAAAATTTCCTTGGTATTCCG
GTCAAGTGGATAGGAGTCGGTCCTGGCAGGGATGCTATGATTGTCAAGCCG
>c101293_g1 orf length:186 frame:-3 start:1 end:186 gi|672186091|ref|XP_008812995.1| PREDICTED: uncharacterized protein LOC103723753 [Phoenix dactylifera]
GACCACTACTTCGATTAGTACCAAATGCATGAAGATTATAGGGTAAGATTTGCCAAACTT
AAATTACAAGGGCCCGCTATGATCTTTTGGATCTTGGTCGAGAAAAAGTTGCAACGAGCA
AATAGACCTCCCATAGTCCGATGGGATGAGATGAAAGAACGGTTACAGGATAAATATTTG
CCTGCA
">c101300_g1 orf length:219 frame:2 start:2 end:220 gi|923929774|ref|XP_013733682.1| PREDICTED: uncharacterized protein LOC106437321, partial [Brassica napus]"
GGTTCTTGGGATCAGTTCTTGCCGCTTGCGGAGTTTTCCTAAAATAACAACTACCAATCG
AGTATTCAGATGGCTCTGTATGAGGCTTTATATGGGAGACGGTGTCGGTCTCCGGTGGGT
TGGTTTGAGCCGGGTGAGGCTAGATTATTGGGCACAGACTTGGTTCAGGATGCTTTGGAG
AAGGTTAAGGTGATTCAAGATAGACTCTGCACATCCCAG
>c101301_g1 orf length:684 frame:3 start:12 end:695 gi|731347078|ref|XP_010684796.1| PREDICTED: alcohol dehydrogenase class-3 [Beta vulgaris subsp. vulgaris] gi|870853948|gb|KMT05781.1| hypothetical protein BVRB_7g166210 [Beta vulgaris subsp. vulgaris]
ATGTCTGACACTGCTGGAAAGGTTATTGAATGCAAGGCTGGAGTTTGCTGGGGCCCTGGC
GAGCCGATTGTCATTGAAGACGTCCAAGTCGCGCCCCCCAAGGCAGGAGAAGTTCGCATC
AAGATTCTGTACACTGGTATCTGCCATACCGATGAGTACACGCGCAGCGGAAAGGATTCC
GAGGGTGCTTTCCCCGTTATTTTGGGCCACGAAGGCGGCGGAATTGTTGAGTCTGTGGGC
GAGGGTGTTACTGATGTCAAACCAGGCGACCATGTGATCCCACTCTACACGGCAGAATGC
CGCGAGTGCAAATTTTGCAAAAGCGGAAAAACCAACCTTTGCGGACGAGTCCGGGCTACA
CAAGGACAAGGCTTGATGCCCGATGGCACATCTCGATTCAAGGCCAAGGGAAAGGATATC
TACCACTTTATGGGGACTTCAACCTTTTCTCAGTACACTGTTGTCTCTCAATTCTCGGTC
GTTGCGGTTAACCCAAAGGCGCCGCTCGAGAAGGTTTGCTTGCTAGGATGTGGCATCACC
ACTGCATGGGGAGCCGTCACCAAACTCAGCGGTATTGAGGGATCAAATGTTGCCGTCTTT
GGTTGCGGATGCATTGGTCTTGGATGCATCAACGCCGCACGCATCAAGGGAGCCGCCCGT
ATCATCGCCGTCGACACCAACCCC
>c101305_g1 orf length:201 frame:-3 start:56 end:256 gi|596015370|ref|XP_007218794.1| hypothetical protein PRUPE_ppa009786mg [Prunus persica] gi|462415256|gb|EMJ19993.1| hypothetical protein PRUPE_ppa009786mg [Prunus persica]
GTGGAGCTCAAGGAGTCAAGGCTGCACGGCATTGCCACGTGGCGTCCAATGCGAGAATCA
TGGGGCGCGGTATGGAAGCTCGATGCTGGGGCAGAACTGAAGGCCCCGTTGTCGATTCGG
GCGACGTCGCAGCATTTGCACAGGAAGGTGGTGGCACAGGATGTGATTCCTAGAGGATGG
AAGCCTGGGGCTACCTATAGA
>c101311_g1 orf length:123 frame:-1 start:1 end:123 gi|1035944395|gb|OAY69436.1| NPL4-like protein [Ananas comosus]
ATGATCGTGCGCGTCCGAAGCCGGGACGGCCTCGAGAGGGTGACGATCCCAAACCCTAGC
TCGGCGACGATCCAAACCCTAAAATCCCAAATTGAGTCGCAGCTCCAAATCCCTATCGCC
TCC
>c101313_g1 orf length:267 frame:-2 start:3 end:269 gi|1025366655|ref|XP_016441015.1| PREDICTED: RNA-directed DNA polymerase homolog [Nicotiana tabacum]
CAGGGAGCGAGGGTGTTCTCCAAAATTGATTTGAGATCTGGGTATCACCAGTTGAAAATT
CGGGATTCGGATATTCTAAAAACGGCATTCAGAACTCGTTATGGCCACTATGAATTTCTT
GTGATGTCTTTTGGGCTAACCAATGCCCCAGCATCATTTATGCATTTGATGAATAGTGTA
TTCCAGCCATATCTTGATTTATTTATCGTGGTATTTATTGATGATATCCTGGTGTACTCA
CATAGCCAGAAAAAACATGCACAACAT
>c101319_g1 orf length:117 frame:1 start:1 end:117 gi|1035961467|gb|OAY82218.1| Asparagine synthetase (glutamine-hydrolyzing) [Ananas comosus]
GGTGGCCTCGATTCATCTTTAGTTGCAGCTCTTACTGCTCGTCATCTGGCGGGCACTAAA
GCTGCGACGCAATGGGGAACTCAACTCCATTCTTTCTGTGTAGGCCTAGAGGTCTCA
">c10131_g1 orf length:177 frame:-2 start:305 end:481 gi|78708466|gb|ABB47441.1| retrotransposon protein, putative, Ty3-gypsy subclass [Oryza sativa Japonica Group]"
GATGTCTCACACGTTCCCCGGTTGCATCGTTGTATCCTGGATGCCAGCCACCTCTTCAAT
TCCTCTCAGATTGCAATACAGCCCGACCTTACTCTTGTGGAGGAGCCGGTGCATATTTTA
ACTGACGGGATTGAGTTCTAAGGTCCAAATTGCCCCATCGGTTGGAGTTCTTCGGCG
>c10132_g1 orf length:204 frame:2 start:26 end:229 gi|702511599|ref|XP_010040849.1| PREDICTED: uncharacterized protein LOC104429710 [Eucalyptus grandis]
GAACTTAAAAAGCTTGAGTTCGAACTACTCCCCATTTTTCATCTTAAAGTGGATGTTGTG
AAGAGGAGAAAGCAACTTGAACAAATGATGGTGATGGTATTCTTGGCGAGCCTTGGACCC
GAATTCGATAGTATTCGACCACAAATCTTGGGCAGTCCTGATATCCACTCCCTTTTTAAT
ACCTATCAAGCCATTCTTACTATA
>c101336_g1 orf length:60 frame:-2 start:173 end:232 gi|641834251|gb|KDO53248.1| hypothetical protein CISIN_1g021155mg [Citrus sinensis]
GTCATCAAGCATTTTGACGGTTGCAAAGCTGACTTGGTTGTTTGTGATGGCGCTCCTGAT
>c101338_g1 orf length:99 frame:-2 start:102 end:200 gi|674961882|emb|CDX71650.1| BnaC09g26910D [Brassica napus]
CTCAGTCCCAGTGTGGCCGGTCGTCCTCTCAAACCGGCTACCGATCGCAGCCTTGGTAGG
CTCTTACCCCACCAACTAGCTAATCGGTCGCGAGCTCCT
>c101341_g1 orf length:630 frame:1 start:79 end:708 gi|926798675|ref|XP_013906761.1| hypothetical protein MNEG_0211 [Monoraphidium neglectum] gi|761978061|gb|KIZ07742.1| hypothetical protein MNEG_0211 [Monoraphidium neglectum]
GGCCTGGGTGTCACCAACATCTTCTCCAAGTTCGTTGCCGAGAAGGAGAAGGACACCATG
GCCCTCAGCGACTACCAGCTCGCCTTCGAGGCCGGTGGCTTCATAGTTGCAGGCTCAGGC
ACCACTGCCGTTACACTGACGTATCTTGTCTGGGCTGTACTCTCCAGCCCAGTTGTCCAA
GCCAAGCTGGAGGCCGAAGTTGGGGCGCTGCCAGAAACCTACACGGAAGCTGACCTCGAG
GGCCTGCCATATCTGGCGGCTGTCATCGAGGAGACGTTGAGGCTATATGGCGCGGCCCCG
GGAGCGCTGCCTCGGACAGTACCCAAGGGCGGGGCAACGCTCGCTGGCTATCGCATCCCC
GAAGGCGTTACCGTTAGCACCCAGGCGTACAGTCTACACCGAGACCCTCAATCATACCAA
GAGCCTGGGAGGTTCGCACCCGAGAGGTATCTTAGTCCACCTGGAGATTTCATGCCACCC
AAGACTGGTGTATTTGCACCGTTCGGTGCAGGTTCCCGGATCTGCATGGGCATTCATCTC
GCACGCCTCGAGCTGAGGCATGGCGCAGCTCTGTTCTTTCGAGAGATGAAAGGCGCTTGC
TTGGCACCGCAGACAACCCCGTTGTCTATG
>c101343_g1 orf length:315 frame:2 start:155 end:469 gi|971514478|dbj|GAQ83716.1| NADPH oxidase [Klebsormidium flaccidum]
TTCGACTCTCAGAACAACGCCAAGGGCGGGTACTGCTACGGTCCTGGCATGAGCTACTAC
GAGGGCTCCCTCCTTTCCATCGAGTGGACCAACCAGCACGGCTGTGGACAGAACCCCAAG
ATGTACTGCAACCTCGTCGTTCAGTACATGTGCTCTGCCTCTGACGCCGACCCCACCGTC
CTCGTTCGAGACGGTACCACCACCGACACGATCCCCAACGACGCCAATGGGCCCACTGCC
AAGGACGCCAATGGAGAGCTCAAGTACGGCATGCACGAGCCAAGGGACTTCTACACTGCC
TGCCAGACTCGTGAG
>c101353_g1 orf length:1809 frame:1 start:376 end:2184 gi|769795877|ref|XP_011628201.1| PREDICTED: uncharacterized protein LOC18447366 [Amborella trichopoda] gi|769795879|ref|XP_011628202.1| PREDICTED: uncharacterized protein LOC18447366 [Amborella trichopoda] gi|769795881|ref|XP_011628203.1| PREDICTED: uncharacterized protein LOC18447366 [Amborella trichopoda]
ATGCCAAGGAACAAAGATGTGCTATGGGAACATATCATACAAGATGGCCGGAAGGTTAGG
TGCAAGTTCTGCCATGAAGATTTTGTTGGAGGAGTGACCAGAATGAGGTATCATTTGGCA
AATACATGCTCGAAGGATATCCGCCCTTGCAAAGCTGTTCCTGACTCTGTACGGGATGTC
GCACTACAAGGTGTAAAAGAGTTGGAATTAAAGAGTAAGAAGCTCAGAAATATGAGATTC
TCCAAGTCAGCTGATAGTTCTTTGGGATCTATCCTGCAATCAGGAGATGCCAATATCGAT
GCTATGCAGGTTTACAATCCCAAGCCAAAATCCATATGCTTATCAATCAGTAACTCAGAA
AAGAAAGAAGCTGACAAGGCAATTGTTAAGTATATTGTCAGCAGCAACTTATCATTTGGC
GTATTGAGGAGTACAGAGTTTCGTGAAGCTTGCATTGCAATTGCAACTGCTGGGGCAGGT
TACGAGCCTCCAAGCAGTGAACGTACTTGTCGAAAATTGTTAGTGGAGTTAAAGGATGAA
GCTGACGTTTATGTGCATTCTGTTAAACGATTGTGGGAAAAATCTGGTTGCACGCTGATG
TTAGACTCATGGACAGAAGGAATGGATATGCCATACTTGCACTTATTTGCAGCTTCTCCT
AAAGGTATTGTGTATTTAAAGTCTTTGAATATGGTTGAGCATTCAATGGATGATCAATCC
ATCTTTGACTTCGTATCATCAGTTATTGATGATATTGGCCCTCAAAATGTCGTTCAACTT
GTATCAGATAACCCGAACTACGAATCTGTAGGTCTCATGATTGAAGAGAAATATCCTAAC
ATTTTTAAAATTAATTGTGCGACGCATTGTATAACTCTCATGTTGAAAGAATTGGAAGCT
CTTGAGTTTGTGTCTCCAATTTTGGAGGGTGCTAAAAAGATGATCAATTTTGTGTATAAG
CATCAACATGTGTTTAACTTGATGAGATCCCATGCAAACAGTTGTGACATGAAAAGACCT
GCAACTAGGTTTGCGACAAACTTTGTTTATCTCCGATCACTTTTAAAACAAGAACATGCT
TTACGTCATATTGTTGGTACAAAAGAATGGAGAGATTTCACAGCATGCAGAAGTGTAGAA
GGTATGGATGTGCAGAACATGATTAAGGATGCTGTATTTTGGGCCTGTGTGAAAGAGTTG
ATGCATGCAATTGAACCTCTTGTTAAGACGCTGAGGTTGATTGACCATGGAGGATCCACC
TCGGGGTACATTTATGATGCTTTAAGCAAGGCTAAAAAAGCAGCAAAAGAATTTTGCAGA
GGGGATGCCAAATATCTGATGTTCCAGAAAGTTATTGATGATAAATGGAGCAATATCCTA
TGTAATGATATACATGCTGCAGCAGCTTATTTGAATCCTCATTTGTTTCATGACGGACAT
GTGAAGTTGGATTCCAATGTCAAAATAGGATTGGAAAAGGTCATCCAGAGAATGTTGTCT
AATAATGAAGAAAGGTTAAAGGTGGTAGAAGAACTTAGAGATTATCATTCATTAGATCCA
CGCATCTTTGGACTCGTGGCTATTGATTCTCTTCACGTATCTCACCCACGAATTTGGTGG
GACATGTGGGGCGGCTCAGTTCCTGTTTTGCAAAGTTTGGCAATCAAAGTCCTGAGCCAA
CCCTGTAGTTTCTTGACATGTGAGAAAAAATGGAGCGGTGTAGAAGCTACTACGCACGCA
AAAAAGAGGGACCTCTTAGACACCACAAGATTGCATGACTTGCTTTACGTAAGAATGAAC
ATACATCTA
>c101358_g1 orf length:141 frame:3 start:3 end:143 gi|413939451|gb|AFW74002.1| hypothetical protein ZEAMMB73_103592 [Zea mays]
GTTTACATGTACTTCGAAGATTATGCTGGAGTGAGTGTGAGTCCGAAGGGAGAAATGAAA
GGTTCTGCCATCACTGGGCCGATTGGAAAGGAATGTGCTGACCTGTGGCCGAGGATTGCT
AGTGCAGCCAACGCCATTGTT
>c101362_g1 orf length:465 frame:1 start:1 end:465 gi|527191506|gb|EPS62306.1| hypothetical protein M569_12485 [Genlisea aurea]
CTCACCAAAAGTGAGAAACTTAATTGTGACAACTACGATGCATGACATCGTAAGATATAG
TTCCTGTTAAACAAGCAAAAAATCCTAGATACGCTCGATAATGAGATGGCTGGTCCCGAG
AAGGGCAACACTGTGCATCATCGTCAGAAAGCATGATAATATAAGTGCTGGCACACCAAG
GATGTTCAGCGCACTATACGATGTTAGCAGCGATGAATAATGATCTCTTGAACGATCCCA
CTACTAAAAAACTATGGTTAGTGCAATCGGGATAGGTTTGGTCTTATCTCTCCTATGAGA
CTGTGCTCCCTCCTTATCAAGCTTAACTCATATAAAATGAAGTCAAACCATTACATGAGG
ACACACTTGAGGGATGTGTCTTCAAAGATCAAGGATCTAAAGATTGCAAAATCTAACCTC
GCGGAGGAGGACCAACTTCAGGCTGTTATCCATTCACTTCCAAAC
">c101370_g1 orf length:294 frame:-3 start:2 end:295 gi|1012324947|gb|KYP36890.1| Retrovirus-related Pol polyprotein from transposon TNT 1-94, partial [Cajanus cajan]"
TGGATGTTAGCTTCAGGATGTTCATTCCACGACTCCACATAGAGGCTGGTTTACTACGTT
TTGTCCCTTGATAGGGGTTCTGCCCTGATGGAAAATAATGCGTCATGCAAAACAGTTGGG
ATCGGCACAGTTCAGATTTGCATGCACGATGGAATAATTTGAACGTTGACTAATGTCAGG
CACGTACCGGATTTGAGAAAAAGCTTGGTTTTCTTCGATGCTCTGGATGGGATTGGTTGC
AAATGCGTGATCAACGGTGGTTCTATGAAAATTTCCAAAGGGTCCCTTGTTGTC
">c101380_g1 orf length:153 frame:2 start:2 end:154 gi|1035953324|gb|OAY75597.1| Ammonium transporter 3 member 1, partial [Ananas comosus]"
CTCGGAGGAATGCTCACAGGCATCTTCGCCGAGCCCAAGCTCAACCGCCTCTTCTTCGGC
GACGACCACCCCAACTACATTGGCTTCATCTACGGCATCAAGGACGGCCAAGTTGGCGCT
GGGTTTCGGCAGATGGACATCCAGCTTGCCGGC
>c101380_g2 orf length:336 frame:2 start:2 end:337 gi|672109379|ref|XP_008789839.1| PREDICTED: ammonium transporter 3 member 1-like [Phoenix dactylifera]
TGGTACACCATGATGGTCCTCCATAAGAAGATCGCCTTCCTCAACTACGTCGACGACACT
ATGGCTGTCTTCCACACCCACGCCATCGCTGGCAGCCTCGGAGGAATGCTCACCGGCATC
TTCGCCGAGCCCAAGCTCAACCGCCTCTTCTTCGGCGACCTCCCCAACTACATTGGCTTT
GTTTATGCCATCAAGGATGGCCGAGTTGGCGCTGGGTTTCGGCAGATGGGCATCCAGCTT
GCCGGCATTGCATTCATCGTCTTCATCAACGTCACCATTACCAGCATCATATGCCTTCTG
ATAAAGCTGATCGTCCCGCTCCGGCTTTCTGACGAG
>c101382_g1 orf length:75 frame:2 start:5 end:79 gi|901814973|gb|KMZ69332.1| Topless-related protein 1 [Zostera marina]
GGTTCAAGAGTTGATTATACAGCTCCAGGTCATTGGTGCACTACTATGGCCTATAGTGCT
GATGGAACAAGGTTT
>c101384_g1 orf length:213 frame:1 start:7 end:219 gi|1025354840|ref|XP_016511171.1| PREDICTED: uncharacterized protein LOC107828399 [Nicotiana tabacum]
ACTTTTGTCAGGCCAGGGTACACTGAAGAAGAAGAAGATGAGGTCTGCACAGTTGAGGAA
ATCGAGGAAATATGTGGGGCGATGAGAGAAATGCTCTACGAGGTCCACATGGTTCAACCA
GGTGAAGGCACAAGCACTGCTGAGATGCTATACATGGGACCGAACGCCCAACTTCAAAAC
TGGAAGGCCACGCCATTCCCGACTAGACGGAAG
>c101386_g1 orf length:249 frame:1 start:1 end:249 gi|658050140|ref|XP_008360784.1| PREDICTED: 60S acidic ribosomal protein P0 [Malus domestica]
GTCGCCGCCGACAACGTCGGCTCCAAGCAGCTCCAGAACATCCGCAAGGGGCTGCGCGGA
GATTCCGTCGTTCTGATGGGGAAGAACACAATGATGAAGCGCTCCGTCAGGATCCATGCG
GAGAAGACGGGCAACAGTGCCTACCTCAACCTCGTCCCCCTCCTTGTGGGCAACGTCGGT
CTAATTTTCACAAAGGGTGATTTGAAGGAAGTCAGCGAAGAGGTTGGAAAGTACAAGGTT
GGAGCCCCT
>c10138_g1 orf length:321 frame:2 start:2 end:322 gi|702455121|ref|XP_010026656.1| PREDICTED: uncharacterized protein LOC104417027 [Eucalyptus grandis]
CTCCATAAGGCTTATGACAGGGTTAACTGGAGTTTCCTCTTTAATCTCTTGGAGTGTTTG
GGGTACCATAAGACTTGGATACAGTGGATTCGTTTGTGTGTCACCACAGTATCACTCAGG
ATTAATTTTCAAGGTCTTATTGGTAACCCTATAGTTCCTTCTTGCAGTATTAGACAAGGT
GATCCTATTTCGCCATTCCTCTTTATTACCCTATTTAGTGCCTTGACTAGCATTATTGAT
TATCATATCCAATCAACCGCTATTAAAGGTATTCGGTTTTCCAACTCTGATCTTACTTTT
TCTCACATTATGTTCGCGGAT
>c101392_g1 orf length:207 frame:3 start:33 end:239 gi|743756691|ref|XP_010918219.1| PREDICTED: late embryogenesis abundant protein D-7-like [Elaeis guineensis]
GCTGATCACAATGATATCAGGTTCAAAGCTGGTCAGGCTGTAGGCCAGGCCCAGGTTAAG
AAGGATGATATGATGGATAAAGCAACACAATCAGCAAGGGAGACAAAGGAGCAAGTAGGG
GGATTCCTTCAAGAATCTGGAGTGTAGATGAAAAACATGGCTCAAGAAGCTGCAGATGCT
GTCAAGAATGCAGCGGGAATGGCGGAC
>c101392_g2 orf length:147 frame:3 start:57 end:203 gi|743756691|ref|XP_010918219.1| PREDICTED: late embryogenesis abundant protein D-7-like [Elaeis guineensis]
GCCGATCACGATGATATCAGGTTCAAAGCTGGTCAGGCCGTGGGCCAGGCCCAGGTTAAG
AAGGACGAAATGATGGATAAAGCATCGCAATCGGCAAGGGAGACGAAGGAGCAGGCAGGA
GGATTCCTTCAAGAAACTGGAGAGCAG
>c101393_g1 orf length:318 frame:2 start:41 end:358 gi|971514478|dbj|GAQ83716.1| NADPH oxidase [Klebsormidium flaccidum]
ATCGACTGGACCGCCAACGCTGACAACTCCCCCGTCTTCAACCGAAACGGAGCCAAGGCC
ATCGTTGGACAGGGAGACGCTCAGGGAGCCACCGCCTTCGAGCTTGCCACCGACACTTCT
CAGTTTGGACGAACCTTCCAGGATCGATCTTACGTCTTCCACATCCTTCCCCGACCTTCC
GGAGTTGCCTCTACCCAGAGGATCTTCAACCTCAACGTCCGAGGAAAGAGAGGAAACATC
GTTCAGGCCTACCCAGCCACCGAGTACGACTTCATCCCCCAGCACTTCCAGGGACGAGCC
AACGACCTCATCCACTTC
>c101399_g1 orf length:432 frame:1 start:1 end:432 gi|56155209|gb|AAV80394.1| polyprotein [Hordeum vulgare subsp. vulgare]
TGTGTTATATCGTTCGGTATGAATTGGGAGAAGTGCCTTCCATTCGCCGAATTTGCTTAT
AACAATAGTTATCAATCAAGCTTGGGCAAAGCCCCTTTTGAAGTTCTCTATGGATGAAGA
TGTCGAACACCTCTTGATTGGTCAGAAATCGGAGAGAGGCAACTCTTTGGTCCGGATATG
ATCTAGGAAGCGGAAGAGAAAGTTTGCATTATTCGTGAAAAGTTGAAAACAGCCCAGTCT
CGTCAAAAGAGCCAATATGATCGTCATCATAAGGCTGTGACCTTTGAAGTTGACGAGAAG
GCTTACCTTCGGGTTACACCTTTGAAGGGTACCCATCGTTTCGGTATCAAGGGCAAATTG
GCTCCTCGTTACATTGGTCCTTTTCGCATTCTTGCCAAACGAGGAGAAGTTGCCTACAAG
TTGGAACTTCCT
">c101415_g1 orf length:201 frame:2 start:116 end:316 gi|743793232|ref|XP_010923880.1| PREDICTED: (-)-alpha-terpineol synthase-like, partial [Elaeis guineensis]"
AGGCAGATTTTGCTAAATGAAACTAAAATAGTTGCCCAATTGGAGTTGATCGATGCTCTG
CAACACCTTGGATTGGTTTCCCATTTCCATGATGAGATCAAGAATGCCCTTAGATCTATA
CCAGTTAACAGTGCTTCCACACAAGACCTCCACACCATTGCTCTGCTCTCTAGACGCCTT
AGAGAGAATGGCTTCCAAGTC
>c101424_g1 orf length:276 frame:3 start:210 end:485 gi|1035958972|gb|OAY80134.1| Mitochondrial import inner membrane translocase subunit tim16 [Ananas comosus]
CTGGCTGCAAGGATTATTGCCAACTTGATTGTAGTGGGTTCTGGGATATTGGGAAGGGCT
GTGTGGCAAGCATATCGCAAAGCACTTGAAAATGCCAGTAAAAATGGTGTTGCACAAGAA
GCTGTGCACCATATTCGAAGAGAAAGCAAAGCTATAACTGAACAAGAAGCTAGGCAGATT
TTAGGACTCAGTGAGCAGGCATCATGGGAAGAAGTCCTGCGGAGGTATGATACATTGTTC
CAAAAAAATGCTACAAATGGAAGCTTCTATCTTCAA
>c101427_g1 orf length:183 frame:-1 start:6 end:188 gi|1012188360|ref|XP_015970038.1| PREDICTED: NAC transcription factor 29-like [Arachis duranensis]
AAGGCGTTGTTCGGACAAAGAGAGTGGTACTTCTTCACTCCCAGGGACCGAAAATACCCA
AACGGATCGAGACCCAACCGGGCAGCAGGCCAAGGGTACTGGAAGGCTACCGGGGCAGAT
AAGCCCGTCTCGCCTCAGGGCAGCAAGAAGCCCCTTGGGATCAAAAAGGCCTTGGTCTTC
TAC
>c101428_g1 orf length:333 frame:-1 start:151 end:483 gi|731366105|ref|XP_010694888.1| PREDICTED: uncharacterized protein LOC104907627 [Beta vulgaris subsp. vulgaris]
ACTAAGGACCGGAGTTTGGTAACACTTGATGCACAAGAAATATTGGTGGATGGCCACTTC
AAATATCTCAGACCTATCATTAAGAAGTATAGAGAGATTGACAGATATGTTATTCATAGG
GTTAAAGTTGGTTGGTTGAAATGGAAAAATGCAACAAGATTTTTACGTGATAGCAGGATG
CCTTTGAAGTTGAAGGAAAAGTTTTATAAGATTGCCATTAAACCGGCTTTGCTACAATGT
ACAGAATGTTGGGTTATAAAGAAGCATCATGTGTATAAAATGAGTGTAGCTAAGATTCAC
ATGTTGCGATGGATGTGTCAATACGAGAAAAGA
>c101431_g1 orf length:240 frame:3 start:3 end:242 gi|823231531|ref|XP_012448455.1| PREDICTED: uncharacterized protein LOC105771571 [Gossypium raimondii]
GTTAATAGTTCACGATTGCCTATGATATACAAAATGGCTCGTGACATTTTAGCTATTTCA
ATATCCACGGTGACATCAGAGGCAAGTTTTAGTATGGGAAGAGTTCTTGATGACTTTAGA
AGTTCATTGACTCCATGAATGGTGCAATGTCTCTTATGCACAGAGGATTTGCTACGATGT
TCTCTCTTTAGAAGGGGCAACAAGAATGAGTATATGGAAGATCTTGCAACTATAGAGGAT
>c101432_g1 orf length:627 frame:3 start:270 end:896 gi|502122613|ref|XP_004497831.1| PREDICTED: uncharacterized protein LOC101491671 [Cicer arietinum]
GGGAAGCCTGTCGAGTTGGATACATTCGGGCTGCATGGTTTTAAATACCATGCCATGCAG
TTAGAATGGAACGTGTTCCTGGAGATCTTCGAGGACCACTACCCCCAACTAATGAAGTTC
TTCTATGTTAATTTGAAGAATCTCGATGACGACCATCTCGTGACGCTTGTGAAAGGCGTT
AGCATCACGATCTCGCACGAGCTCCTCGCAACTCTTTTCGATCTTCCTGAGGGCGGTAGA
CACATCTACGGCCAAAGAATTCGCGAAGCTTTTCCTAATGCAGATTTGTCGATCGCTTAC
AAACCCAACTATCCAAATACCCTCAAGCATATGGATATGGAATACATATCCAGAATGATC
CACAAGGTGATTTGTAATAACATACTCACCAAGAAAGGCAATTTTGGTGATGTCACAGAA
ATCACCTTACCGATCATCTATGCTTTCGTCGCCCAGAAGCCAATCGACCTTGCAGACATC
ATCTTTAACCGGATGCTCCTAATTGGTCAGCATCTTTCGTATGGGATGCTTATCACTAGA
ATTCTTTGGTACTTTGATGTGGACCTCTTCGATGAACCCAAAGGCAAAGCTCGTGCACCA
TATCAGGCTAGATCCTTAGCCAATATG
>c101433_g1 orf length:195 frame:3 start:3 end:197 gi|802573843|ref|XP_012068520.1| PREDICTED: uncharacterized protein LOC105631130 [Jatropha curcas]
AACTGGGTGTTTATGAAACACCTGGATCAATTTATGGTAGTTTTTATAGACAACATTTTG
ATTTACTCGCGGAGCCGTGAGGACCATGCTGAGCATCTTTGGATAGTGCTACAAACTTTA
AGGGAGCAACAATTGTACGGTAAGCTCAATAAGTGTGAATTTTGCCTGGAGAAAGTTTCT
TTCTTGGGGCATGTT
">c101434_g2 orf length:411 frame:-1 start:277 end:687 gi|734354227|gb|KHN13665.1| Retrovirus-related Pol polyprotein from transposon TNT 1-94, partial [Glycine soja]"
AACAAGATTGTGCTGGATTTGGATAATGTTGAGGTGAAGGTTAAAGAAGAGCACCAAGCC
ATAATTTTTTTATGTTCTCTGACCTCGGAGTATTCTCAATTCGTGAAATCCATGATTTAT
GGCCGGAATTCAATATCTTTGGAAAATGTTAAGGTGGCATTGCACAATGAAGCACTCAGG
AAGAAAGTATATGGTTCTTATATGGGTAATCAAGAGGAAGTTCTTTTCACACGGGGTCAT
TTGGAGAACCAATCTGGATCTAGCTCTAAGAAGGGTCAGTCCAAATCTAGGAGCCAAAAA
GACAACAAGAGTTTTCTATGCCAGGAGACAAGGTATTGGAAAAAAGATTATCCCAAGAAC
AAAGGCATGGCAAAGGAGAAATCTAATGACCAATGAAACATATCAGTAGTA
>c101435_g1 orf length:291 frame:3 start:177 end:467 gi|147769054|emb|CAN65703.1| hypothetical protein VITISV_031282 [Vitis vinifera]
GCTCAGTCCACGCAACAAGGAGCGTTTGAGTCCATCCACCGTGACTGGAACGTTGCACTA
GGGAAATGGGAGTTTGATCCCATGGACTTGGAGAACCCATTCCCAAACAAAGAAGGCTCA
GTCCACTTATGGCACGGTGCTGAAGACCGTGTCACGCCCGTGTCTCTATCACGTTATATC
AGCGAAAAGCTCCCCTGGGTTCGCTATCACGAGTTCCCAAGTGCTGGTCACTTGTTCCCG
CGTGCAGAAGGCATGAGCGATCGCATTATAAAGTCACTTATCACTGGAGAT
>c101436_g1 orf length:183 frame:2 start:38 end:220 sp|P16369|CUPP_DROPS Pupal cuticle protein OS=Drosophila pseudoobscura pseudoobscura GN=Pcp PE=2 SV=2
CTTCCAGGTGATGAAGATGGTGATCTAGGAGTTTCTCAAGAAGGTAGCTTTTCTTACACA
GCCCCTGATGGACAAGTTATTACTCTGACATTCACTGCTGACGAAAACGGATTTAACCCC
ACTGGTGATCATCTTCCTCAGCCCCACCCTGCCATCCTTCGAGCATTGGAATATATCAGA
GCC
>c101438_g1 orf length:690 frame:3 start:255 end:944 gi|1033211130|gb|ANH58203.1| glutathione S-transferase [Dracaena cambodiana]
ATGGAAGAGGAGCATTCAAGTAGCCTAAAGCTCTTTGGGTCATGGGCAAGCTCATACACC
CATAGGGTCCAGCTTGCCCTCAAGCTCAAAGGCCTTGAGTTTGAGTACATTGAGGAGGAC
TTGGCCAACAAGAGCCCTTCTTTGCTGCTTTACAATCCAATCTACAAGAAAGTCCCCGTT
CTTCTCCACTGCGACCGCCCCGTTCAAGAGTCCCTCATCATCCTCCAATACATCGACGAA
ACGTGGCCTTCTCCGAACCACATTATGCCGCAAGATCCTTATGAGAAGGCCCTCGCTCGC
TTTTGGTCGTTTTTTGCTGATGACAAGCTTGGCCCTGCAGTTGGTGCAGTGTTCGCATCC
TCCGGGGATGTTCAGAAAGCCACCGTCGAGCAAGTGCATGAGAATCTGAAGCTCATCGAG
AATGAACTCAGAGACGGTGTTTTCAAAGGAAGGAAATTCTTTGGAGGAGAAAAGATTGGA
TTTCTAGACATCGTCTTCGGGTGCGGCTCATACTGGCTCTCTGTCTTTGAGGAGGTTGCG
GAGGTGAAGCTCATCGACCCGGACTCATTCCCACTCTTTCATTCTTGGTTGAAGGAGTTT
GAGGAGCAAGAAGAGGTGAAAGAGATCATTCCTGCCTTCGATAAGTTGCTCGAATATGCT
AGAGGCGTTCGACAAATGTTGCTGAATATG
">c101445_g1 orf length:120 frame:1 start:379 end:498 gi|743893119|ref|XP_010911720.1| PREDICTED: lysophospholipid acyltransferase LPEAT1-like, partial [Elaeis guineensis]"
CCTCTCCTCAAACCAAACTCCAACCCCTCCGACGCTCCAACCGTAACTTCCGAATCCATC
GAAGAATTGGAGAAGAAGTACGCGGGGTACGTTAGAAACGACGCGTACGGTACGATGGGG
>c101446_g1 orf length:396 frame:3 start:177 end:572 gi|743807300|ref|XP_010928061.1| PREDICTED: probable E3 ubiquitin-protein ligase XERICO [Elaeis guineensis]
ATGGGCTTATCGAGCTTACCAACCCCATCGGAGGGCGTGTTGACCGTCATCGTAGTCAAC
ACCGTGATGTCGATTGCCATCTTGAAGCAGATCCTCAACTCCATCCTCCAGCTCCTCGGG
ATCCGCTACCTATCGCCGCCTTCGGATCTGGCGATCCGAGATCCGATGGCGGAGGACAGC
TCGCTGACGGAGCGGTTCAGGACCCGGTTCAAGCCGGTCCTGTTCGGGCGGAGGCGGCCG
AGCGCGGCCGTTGACTGCAGGGTCTGCCTGGTAAGGTTCGAGGCGGAGGCAATGGTGAAT
CGGCTGCCGTGCGGCCATCTCTTTCATCGGAGCTGCGTCGAGAGGTGGCTCGACTACCAG
CACGCCACGTGTCCCCTCTGTAGGACTCAGCTTCTT
>c101448_g1 orf length:141 frame:2 start:641 end:781 gi|731345613|ref|XP_010684010.1| PREDICTED: uncharacterized protein LOC104898613 [Beta vulgaris subsp. vulgaris]
CTTTATAAGACTGCCATTAGACACACTTTGCTCCATGTTTCAGAATGTTGGGTTATCAAG
AAGTATCTTTTGCATAAAATGAGTGTAGCTGAGATGCGCATGTTGCGATGGATGCTTGGC
GATATGAGAAAAGAGAAGTTT
>c101448_g2 orf length:150 frame:2 start:335 end:484 gi|731345613|ref|XP_010684010.1| PREDICTED: uncharacterized protein LOC104898613 [Beta vulgaris subsp. vulgaris]
GTGCATAAAATGAGTGTAGCTGAGATGCGCATGTTGCGATGAATGTGTGGCAATATAAGA
AAAGATAAGGTTTGAAATAAAGAAATTTGTAAGAAGGTTAGGGTGATAACTATTGAAGAT
AAGGCGAGGGAGAACCGTTTTATTGGTTTC
>c101456_g1 orf length:114 frame:2 start:146 end:259 gi|672122387|ref|XP_008784523.1| PREDICTED: uncharacterized protein LOC103703450 isoform X2 [Phoenix dactylifera]
GAGTTCAGATTCACTTTCAAAGAAGAGGCAAGCGACCTTGAAACATTCTGCAGTCTTCTT
GTTGATCTCGAAGAAGAAACTCTACAAAGTGTCAAGAGCTATAGTGGACTTGGA
>c101458_g1 orf length:111 frame:1 start:1 end:111 gi|695026598|ref|XP_009400603.1| PREDICTED: beta-galactosidase 13-like [Musa acuminata subsp. malaccensis]
AATTTCGAAGGCAATCTCAATTTAATTAGATTCTTAAAAGAAATTCAAAATGCTGGATTG
TATGCTGTTCTTCGCATAGGCCCCTATATGTGTGCGTAATGAAAATATGGG
>c101459_g1 orf length:210 frame:1 start:1 end:210 gi|475626644|gb|EMT33423.1| hypothetical protein F775_02716 [Aegilops tauschii]
CGGCATGTAATGGAGAGTACAGATCTGTCAACAGCAATCAAGATAAATGAGGTCTTGCAT
TCTGAGACGGTGGGAAATTTTAGCATCACTGTCACAAGAGATTCTTCAGATGCAAGCTGC
AAATTGGACACTAAGATAGATGGAAGCCGAGCCACAGGAATGGACTCTAAGCATCTTGGA
GAGAGAAACCTTTTGAAAGGAATAACTGCA
">c101469_g1 orf length:402 frame:-2 start:364 end:765 gi|672198438|ref|XP_008777331.1| PREDICTED: pentatricopeptide repeat-containing protein At1g15510, chloroplastic [Phoenix dactylifera]"
CCCTTCAAAAAATGGCAGCAGCCTCTTCTCAAAGACCACAAATCCCTCTCCTCTAAAACC
CATCAAATGCCTCAATCTCTCTTATTATAACAAGAACCCAATCTCTCTCAACAGAACCCA
TCAACAATTTTCACTCCCCATACCAAATCTCGAACCCATTAAACCCAGAAATTCTCATCT
TTGCCTTCATTGGGATTTAGAAAAAGCTCTCCTGTAGTTGTAAACACATCCCCATTTGAC
GAAGACACCTGCATTTCCCTTATAAAGATCTGTGAACGGAGACAGGCGGTGCCCAAAAGC
TCCAGAGTTTACTTCCACATCAATTTGATGAATACCCATTTGGCTTGTCGCTCAGGAAAT
GCTTTGTTGAGCATGTTTGTGAGATCTGGGAATTTTACATTG
>c101472_g1 orf length:150 frame:-1 start:89 end:238 gi|920716504|gb|KOM56592.1| hypothetical protein LR48_Vigan10g248400 [Vigna angularis]
CCAACGATGGATAAACTTAATCCTCGTTCTACTCCACATGTCTTCGTTGGGTACTCTCGC
ACCCAGAAAGGTTATATCTATTTTAATCCTTCTAGGAACAAAGTCTCCATATCCTAAGAT
ATAACCATTATTGAGGAACAAGCATTCTTT
">c101474_g1 orf length:297 frame:2 start:47 end:343 gi|414587237|tpg|DAA37808.1| TPA: hypothetical protein ZEAMMB73_880497, partial [Zea mays]"
ATGAGTCACCGCAAGTTTGAGGCTCCCCGCCACGGCTCCCTGGCTTACCTGCCTCGGAAG
CGCGCTGCCCGCCACCGTGGAAAGGTCAAGTCCTTCCCCAAGGATGACGCCAAGAAGCCC
GTCCACCTGACCGCCGCCATGGGCTACAAGGCCGGTATGACCACCATCGTCCGCGACCTC
GACCGACCCGGTGCGAAGGCGAACAAGAAGGAGGTTGTGGAGGCTGTTTCTATCATCGAT
ACCCCACCTATGATCGTTGTTGGTCTTGTGGGCTACATCGAGACTCCCCGTGGTCTC
>c101478_g1 orf length:417 frame:3 start:6 end:422 gi|823267581|ref|XP_012466477.1| PREDICTED: uncharacterized protein LOC105785086 [Gossypium raimondii]
CAGCTGAGCCAGTACGCAAAGGAGATTCTACCGACTGAGGGAAGCAAAGCGAGGAGGTTC
ATTCAGGGCTTGAGGTCCGAGATCAGGTAGTTTATGGCGACAAACCCCCCTTCTACGGTG
AGGGCAGCACATATGGCCGCCAGAAGGCAAGAGAAAGAGGTAGGGCCTAATAGGATGGCA
CGAATGATTCCAGTAAAGAGGAATGCTAGCATGATGTCTAGAGGAGTTTCAGCATAGAGT
ACTTATCGCCCAGCTCAGACAGTCCCAGTTTCTAGGCCCTCTCAGCATTCCATCAGTAAC
TCGCAGGGATCTACAGCTCAGGTACCTATGTGTACGGCTTGCGGTAGAGGCAGTCATCTT
GCTAACGAATGTTGGAGGGTTATGGGCAAATGTTTGAAGTGTGGATCGACGGATCAT
>c101482_g1 orf length:237 frame:1 start:85 end:321 gi|729344232|ref|XP_010541174.1| PREDICTED: uncharacterized protein LOC104814698 [Tarenaya hassleriana]
TTTATTGAGCTTAAGGTTTCAGAACTTGATAATATGAGTTTAATTGCTGATGTTTCTATT
GAGGAGCTTAAGATGCCAGTCTTCAGTATGCCTAAGGATAAAGTCCCTAGTCCAGATGGG
TTTCCTACCGAGTTCTTTCAATAATGTTAGGATTGGATTGCTCGGGATTTGTTTTAATCT
ATCAATTTGTTCTTCAAGCAGCATATTCTTCTTCGAGATTGGAATGAAACAATTCTG
>c101485_g1 orf length:1422 frame:2 start:125 end:1546 gi|695066134|ref|XP_009379946.1| PREDICTED: cytochrome P450 86B1-like [Musa acuminata subsp. malaccensis]
CGCAACCCGGTGATGTGGCCGATCCTTGGCATAGCCCCAGCATTCGTCCGCCATCGTTCA
AATATTTTCGATTGGATTACTGATGCAACGATCCATGCACGTGGCACGTTCCCTTACAAT
GGCATTAAGTTCGGGCGTTTGTATGGCGTCATCACCATAAACCCTAAGAACATCGAGTAC
ATCCTCAAAACAAACTTTTCCAACTACCCTAAAGGGAAGTATTTCCGCGAAAGATTCTCC
GATTTTCTTGGTGATGGAATTTTCAATGCCGATGACCAAGTGTGGAAGGATCAGCGGCGG
GCTGCCACGACTGAGATGCACTCTGCGAGATTTGGGAAATATTCCATGGAGACTATCCGG
GACCTTGTGCATTGCAAATTGCTTGTGTTGCTCGATAAGATCGCTGAGCAAAATGCTTCT
GTTGATTTTCAAGATCTGTTTCTGAGGTTTACATTTGATAATATTTGTAGCGCAGCGTTT
GGTGTGGATCCTGGGTGCCTGGCAGCCGACCTTCCTCAAATTGCGTTCGCCAAGGCGTTC
GAGGAGGCGACAGAGTTGACTTTGTTCAGGTTTCTTGTTCCCCCTGCTGTTTGGAAAACA
ATGAAGATTTTCAACATGGGACCGGAGCAGAGACTAAAAGTCGCGATACAAACAGTCCAT
GAATTTGCGGAAAAGACTGTTGCAGATCGTCGCGCTGATCAGTTCATAGATAGGTCTGAT
CTTTTGTCGAGATTGATGGCAGTAGATGCAGAGGAAGGGGGGCCGCGTTTTTCTGATAAA
TTTTTGATGGACTTTTGTATCAGTTTTATTCTAGCAGGAAGAGATACAAGTTCAGTTGCG
CTAGCATGGTTCTTCTGGCTTCTGGAACAAAACCCACGTGTTGAAAATTGCATCCTTGAA
GAAATATCAACCATCGTTGGTGAACGGTCAAACACAAATATTGTATTTTCAGTAGATGAG
CTGAACAGAATGGAGTATTTGCAAGCATCACTGTCAGAATCGCTCCGGCTATATCCATCG
GTACCGATTGATTTCAAGCAAGCTCAAGAAGATGATGTTTTCCCCGATGGTACGAGGGTG
AAAAAGGGTGCGAGGGTTATTTATTTGATATATGCGATGGCTAGGGACGAGGCGATATGG
GGAAAAGACTGCAGAGAATTTAGGCCGGAGAGGTGGATAAAAGATGGAGTTTTTGTGAGC
GAGAATCAGTTTAAGTATGCAGTGTTTAATGCAGGGCCAAGGCTTTGCATTGGGAAGAAA
TTTGCATATTTGCAGATGAAAATGGTGGCTGCTTCAATTTTGATGAGGTATCATGTTGAA
GTGGTGAAAGGGCAGGAGGTGATTCCAAAATTGACTACTACGTTGTACATGAAGAACGGA
CTTAGAGTGAGAGTCAGACCTAGAGAAAGCACCCTCAAGGTT
>c101491_g1 orf length:363 frame:2 start:2 end:364 gi|823147331|ref|XP_012473579.1| PREDICTED: sterol 3-beta-glucosyltransferase UGT80A2-like [Gossypium raimondii] gi|763755292|gb|KJB22623.1| hypothetical protein B456_004G058300 [Gossypium raimondii] gi|763755293|gb|KJB22624.1| hypothetical protein B456_004G058300 [Gossypium raimondii]
GCTGGAACAACAGCTGCTGGCCTCAAAGCTGCGTGTCCAACTTCAATTGTACCTTTCTTT
GGTGACCAACCATTTTGGGGAGAACAAGTACATGCTAGAGGACTAGGACCTGCTCCTATA
CCCATTGATCAGTTCTCGCTGCCAAAGCTAGTTAGTGCCATAAAAGTTTTGTTGAAGCCG
GAGGTGAAGGAACGAGCCATTGAATTAGCGAAGGCCATGGAATCAGAAGATGGGGTGACC
GGAGCAGTTAAAGCATTCTTTAAGCATTTTCCTCGAAATGTACCAACTGATGAGCCGTCT
CAGGAGCCGCCATCACCCATAATGAAATTTTTTGAACCTGTAATAAAATATTTTGGATGT
GCT
>c101493_g1 orf length:213 frame:1 start:1 end:213 gi|568872752|ref|XP_006489529.1| PREDICTED: uncharacterized protein LOC102619163 isoform X3 [Citrus sinensis]
AAACTAAATCCTATATTGCCTTCATATAAGGTTCAGAAAATGCAAATGACGGTGTCTAGT
TTTGCAAAAAGAATGGATATGCATAGGTGTTCAAAACTTTCAGAAGTTCCAGATAATGTT
ACACTGACTACCACAACCTGCTTCTTTTGTGGAAAGAGTAGCCATGGCATGAGAGCATGC
ACATAGCCATCAGATACATAGCTCGAGGATCTC
>c101494_g1 orf length:267 frame:3 start:33 end:299 gi|695020512|ref|XP_009397306.1| PREDICTED: uncharacterized protein LOC103982190 [Musa acuminata subsp. malaccensis]
ATGGCATTTCTAATTCCAAGAAAACCTTCATCGTCCAATTCATCAACCCCTTCTTCGTCT
TACGAAGACGAAAAACCCATAGCCAATATTACAAGCTGCCTCCATTTGAAGCCCAAAGGG
GAAAATGCAAAACCTTTTGAGAAGGATGTTGTTCTTCGTCGCATTCGGAAACTTAAACGA
GCGAACAAAGTTCGGTCGTTTCTAACGGCGTTTGATCATCATCGTCAAGCTGATGGATAT
TGGTTGGAGGATGCGTTTTCATCACCA
>c101498_g1 orf length:207 frame:-3 start:2 end:208 gi|1029018612|ref|XP_016673161.1| PREDICTED: RNA-directed DNA polymerase homolog [Gossypium hirsutum]
CAGCTTCAGGAGTTGTTGAAGCTGGGATTCATCAGGCCGAGACATAGTTCGTGGGGAGCT
CCAGTACTGTTCGTCACTAAGAAGGATGGCTCGAAGAGGTTATGTATTGATTACCGGGAG
CTTAACAAGTTGACCGTCAAGAATCAATATCCGTTGCCTCGTATTGATGATCTATTCGAT
CAGCTGAAGGGTACCAGTGTGTTCTCC
>c101505_g1 orf length:87 frame:3 start:408 end:494 gi|1021043140|gb|KZN00921.1| hypothetical protein DCAR_009675 [Daucus carota subsp. sativus]
AGGGATGAGTTGTCTTGTTTTAGAGGGCTGGTGTTGGATATCTCTTACAGGCCTGTCAAT
GTTGTCTGCTGGAAGCGTGCAATTTGT
>c101512_g1 orf length:288 frame:3 start:30 end:317 gi|413952545|gb|AFW85194.1| putative ARM repeat-containing protein containing family protein [Zea mays]
TTCATATGCCCCATCTCTTCCTCTTTAATGTTCGACCCCGTCATCCTCCCCACCGGCCAC
ACCTTCGAGCGCTCCTCTATTGAAGCCTGCCTAGAACTCAACTTCGTCCCTCAATCTCTC
TCCTCTTCCATTGACTTCTCCCCTTCTTCATCTTCGTCGTCGCCCTTCTTTTTAATCCCA
AACGCCGCCCTTAAATCCGCCATCATCGACTGGTGCGATCGCTTCGGCCTCCCCCACCCT
TCTCCCCTCTCCAAAGAATCCGCCCGCGATTTCGTTCGCCGATTGATG
>c101519_g1 orf length:675 frame:-2 start:84 end:758 gi|672176807|ref|XP_008808480.1| PREDICTED: U-box domain-containing protein 26-like [Phoenix dactylifera]
TGTGTTCTGAGCCTTTTGCCTTGTGCTGATTTGAATTCTCTGAATGTACTCAAGAACAAA
TCCAGTTTAGACCACCTGGTACTTCTATTACAGCAAGGCAATGCCAATGTCCAAACTGGT
TTATGCTCTCTAATTGAATCAATCGGTTTATCTGTGACAACCCGAGAAATATGCTTGTTC
TTCGGACATTCTCATCGATTCTTGCAAGCATTGATCTCTGTCTTGTACCAAAATTCAGAT
AGTGCAGTTAGAGCCATGTTGGGAATTTGCACATTAGAAGCGAACAGAGAGAATGTAGTT
AAAGCCGGTGCCATTGATGCACTAATCACGCTCTTATCGAAGAATTCAAATCGACTGAGT
ATTTCTTTACGGGTATTAACCACATTGGAAGTTTTGTTGGAATTGGATGTTGGAAAGAAA
GCTGCAAGGAAAAATTCAAGCGCGATTGATGCATTAGTGAAAAATGTGTTTAGGGTTTCA
GAAGGTCAGGAAGGAAGTGAATATGCGATTGGGTCACTTCTTGCAATTTGTGGAAGCTCG
GCGTGGGCACGAGCGGAGGCTGTGAGGTGCGGAGTGGTGATGCAACTTCTTCTCCTGCTT
CAGAGCCCATGTAGCGTCGAGGCTAAGGTGAAGGCAAGAGCTCTGCTGAAGCTGTTCAGG
TTCGTGTGGGCTGAA
>c10152_g1 orf length:282 frame:3 start:3 end:284 gi|695002460|ref|XP_009380198.1| PREDICTED: uncharacterized protein At4g19900-like [Musa acuminata subsp. malaccensis]
ATAGAGACCCTTTTCAAATCCTACCCAAATGCTCGCTTGCTTGTCCTCTCCAACACTTTG
GACTCTGCAAAAGGCCGGAACTTGTTGAAACCTTTCGAGGTTAGAGGCTTTCGTGTGATC
GCGTTGTCTCCAAATTATGCCCATCTTTTTAAGCAAACTCCGGCCAAGGTTTGGTTTGAC
AGGCTTAGGAAAGGCGAGGTTGAGCCTGGAGAAGTACCCATTGGCCAAAACCTCTCGAAT
TTGCTGCGGCTCGTGCTGCTTTATAAATACGGTGGGATTTAT
>c10153_g1 orf length:162 frame:1 start:1 end:162 gi|760444605|ref|XP_011399371.1| V-type proton ATPase subunit D [Auxenochlorella protothecoides] gi|675353999|gb|KFM26439.1| V-type proton ATPase subunit D [Auxenochlorella protothecoides]
GACGAGGTTATTCGCGCAACCAATCGCCGAGTAAACGCGATCGAACATGTCGTTATCCCC
CGACTGGAGAATACCATTGCTTATATTATTTCTGAGCTGGACGAGGCAGATCGTGAGGAA
TTCTTCAGGTTAAAGAAGGTGCAAGGAAAGAAGAAGCGTGAT
>c101540_g1 orf length:201 frame:-1 start:3 end:203 gi|1023969227|gb|KZV16479.1| hypothetical protein F511_10091 [Dorcoceras hygrometricum]
ATAACAATTGGGAATCTTGCTGCGATGCCCCAAAAAAAGGATGAGTCTGTCGAAAAATTT
GTGACCCGCTTTATGAAAATCACTCATAGATGCAAGACCATGCTGACCGAACAAGAATAC
ACGTCCATGATTTTAAATAATTTAACATGGGAAGTACGAAGACAGTACGTTGGAGCAACG
TTTCCTAATCTTACTTCACTG
>c101540_g2 orf length:201 frame:-1 start:141 end:341 gi|1009118894|ref|XP_015876092.1| PREDICTED: uncharacterized protein LOC107412784 [Ziziphus jujuba]
TTTCCTCAAGGGTACATGATTCCTGTCTTCACCTCATTTTTCGGAGAAGATGCAACCCAG
ACGGCAACCGGACATATAACCCGCTTCACGATACAGTGCAAAGAGGCCGGTTCCTATGGT
CCATGGAAGCTTCGGCTTTTTGAAACCTCTTTGACTGGCCTAGCATTTGAGTGGTACCGA
AATCTTGTACCGGGGTCGATA
>c101540_g3 orf length:303 frame:-3 start:156 end:458 gi|1023969227|gb|KZV16479.1| hypothetical protein F511_10091 [Dorcoceras hygrometricum]
TACCGAAAGCTGTACCCTGAAGAGTTCAACGAAGACTTTCCATTCCCTCAAGGGTACAAA
ATTCCAAACTTTAACTTATTCTCCGAAGAAAATGCTACTCAGACAGCGGCAGAGCATATA
GCCCGCTTCACGATGCAATGTAAAAAGACCAGTTCTTTTGGTCCGTGAAAACTTCGACTC
TTCGGAGCCTCTTTGACCAGCCTGACGTTTGAATTGTACTAAAATCTCGTACTAAGTTCT
ATATTGGACTGGTATACCTTAGAGAAGATGTTCAGTAATCGGTTCATCACAGTAGAAGCT
GAC
>c101542_g3 orf length:261 frame:-2 start:373 end:633 gi|672184447|ref|XP_008812534.1| PREDICTED: uncharacterized protein LOC103723406 [Phoenix dactylifera]
AGCAATGAAAATCACAAATCAACCGCGAACAATCATTGGAGATTACAAGATTTTGTGGCT
CATAATCGATTATTGGTTAACTAAGAGGTTCTCAAAGGAACTTTGAAGAAACTCCACAAG
AGAAAATCAAGTCTTTATCGGGCTCTCACGAAAGTTGATTCTAAGGCGTACGAACGAAAG
GTTCCTCGAGATTTTGGGATCAGCTTAGTATTCAGTATAAAAGACTTGACACCCTGCCAT
GAGCCTATTAGCCTTTCTACT
>c101546_g1 orf length:237 frame:-2 start:1 end:237 gi|474250745|gb|EMS60211.1| Sulfotransferase 17 [Triticum urartu]
AAAGCTGGACCTAAGCCGGAAACGGAGTGTTACTATTGCAAGGGTATGGGTCACTGGAAG
CGCAACTGCCCCAAGTATCTGGCTGATAAGAAGGCGGCCAAAGAAAAATCAGGTATATTT
TATATACATGTTATTGATGTGTACTTAACCGGCTCTCGTAGTAGTGCCTGGGTATTCGAT
ACCGGTTCTGTTGCTCACATTTGCAACTCGAAGCAGGAACTGCGGAATAGACGAAGG
>c101550_g1 orf length:153 frame:2 start:497 end:649 gi|992273230|gb|KXG33261.1| hypothetical protein SORBI_003G278500 [Sorghum bicolor]
TCATGTGAGCATTATCGGAGACGTTGTATGATTCGGGCTCCATGCTGCAATGAGGTTTTC
CCCTGTAGGCATTGTCACAATGAAACCATGGACCATGTGCTTCCTCGACATGATGTGGAA
TATATCATATGTTTGAACTGCGAGGTTGAACAA
>c101550_g3 orf length:522 frame:2 start:17 end:538 gi|743845934|ref|XP_010938706.1| PREDICTED: RING finger and CHY zinc finger domain-containing protein 1 [Elaeis guineensis] gi|743845938|ref|XP_010938707.1| PREDICTED: RING finger and CHY zinc finger domain-containing protein 1 [Elaeis guineensis]
ATGCAGAACATATGTGAGCATTATCGGAGACGTTGTATGATTCGGGCTCCATGCTGCAAT
GAGGTTTTCCCCTGTAGGCATTGTCACAATGAAACCATGGACCATGTGCTTCCTCGACAT
GATGTGGAATATATCATATGTTTGAACTGCGAGGTTGAACAACCGGTAGTGAGGATGTGC
TTGAATTGTGGGATTAGACTAGGGAAGTATTTCTGTGTTATCTGCAAATTTTACGATGAT
GATATCTCCAAAGGGCAATTTCATTGTGAGAAATGTGGAATATGCAGGGTTGGCGGGGAA
GATAACTTCTTTCATTGTGATAAATGTGGATGTTGCTTTTCGTTAGATCTGATCAGCAAC
CATGTGTGTATTGAGGACTCTCTCAAACATGATTGTGCTCTCTGCTTCGAGCATCTCTTT
GACACATTGAAGCCTATTACTGTACCATCATGCGGGCACACAATGCATGCTGATTGCCTT
AAAGAGATCAAGGAAAAATTGTCTGCTTGCCCAATATGCAAG
>c101551_g1 orf length:705 frame:3 start:1281 end:1985 gi|695031032|ref|XP_009403011.1| PREDICTED: ADAMTS-like protein 2 [Musa acuminata subsp. malaccensis]
GGTTGCTATTGGACTGAATCATGCCAAAGCAAATGGTTTGGGGGATGCGGTGCTGGTCAC
ATTATAACTGATCAGTCTGATGATTGCAATGGTCTTTGTGGGGAATCAAGTTATCCACCA
TGCCTTCCATTCCATACACATTTTCATTGTTGCAAGCCAGAAACCCCAAAGGTGACAGAT
AGATGCACCAGATGCAAGAATAAATTGGACTTTGGTGATGAGTACATTTGTTGCAACGAT
TGCTCGGATCCTTACATCATAGACAAGAATGCTAAGCTTGGTTATTGCAAGACGGGTGCA
GAGCTGGCTGTGCAATTGAAGCCACATGAAACTTTTAAGTGGGTTGCTGGACCATGGATG
AAGTGTTCCTCCCCTTGTGATGGTGGTATCCGTTATCGAGATGTAGGCTGTTTTGGAAGT
ACGGAAGATACATTCATTAAACATTATCCAGTAGATGATAGCAGGTGTTCAGCAGAAGAA
ATGCCTTCTAGACAGGAACCTTGTAATCGAAGAAGATGTACAAGCCTGAACTCTGATGAT
GTGAGTGAAAACAAGCAAAGGGGAATGTCTGGATGGCTGATTACACTGCTAGTTTTTCTT
GGGCTAGTGGCAGTTGGAGGGCTTGGATTTGCTGGTTACACATTTTATAAAAGGCGAACG
TCAGCCCCTACAGGTTTTGTTTATATTATGCTGGAAGGATACTCT
>c101561_g1 orf length:201 frame:3 start:3 end:203 gi|474326958|gb|EMS62509.1| Transcription factor GTE9 [Triticum urartu]
GACAAGCTCTTACGAGCAGCTCTTTTGAGGAGCCGTTATGCTGATGTAATTGTGAAAGCT
CGTGGGATTCTCAGCCAGGTTTGGGAGCTTTTACATCTAGTTCTATTTCCTTCATTATTG
GCCGCACCTCTTTCTGACATGTAATTACCTAATGAGCTCAGGGTGAGGGTGGAGATAAAC
AGGAGGAGCTGGAGAAACTGC
>c101572_g1 orf length:195 frame:3 start:93 end:287 gi|219363499|ref|NP_001136903.1| uncharacterized protein LOC100217060 [Zea mays] gi|194697542|gb|ACF82855.1| unknown [Zea mays] gi|414866074|tpg|DAA44631.1| TPA: hypothetical protein ZEAMMB73_766899 [Zea mays]
ATGGAGCTTTACATGGATGAGAAGTGGAAGCTCACAAAATGCAGCAGAAAAGCAATCTTG
AAGAGATCATCAAGTAATATAGTTACAGTTGAAGAAAATACCCAACATCAAAATGGAAAA
AAAATGGGATCTCAAAGATCATTTACTAGTCGATGCGCGAGGTTGGTGAAAGAGCAAAGG
GCAAGGTTCTACATC
">c101574_g1 orf length:150 frame:2 start:38 end:187 gi|672135387|ref|XP_008791367.1| PREDICTED: probable ATP synthase 24 kDa subunit, mitochondrial [Phoenix dactylifera] gi|672164032|ref|XP_008801881.1| PREDICTED: probable ATP synthase 24 kDa subunit, mitochondrial [Phoenix dactylifera]"
ATGGCGTTAACTTGTCGTCTCCGCTCTCGATCCAAGCAGCTATTTGCTAGTCAAATTATT
CTACAACATGAGCATCGGACACTGGTTCGTTCCTATGCAAAAGAAGCTGCCCCAGCTGGC
TTCCCTTCCCTTAAGGGAGATGATCTCTTG
">c101574_g2 orf length:201 frame:2 start:38 end:238 gi|672135387|ref|XP_008791367.1| PREDICTED: probable ATP synthase 24 kDa subunit, mitochondrial [Phoenix dactylifera] gi|672164032|ref|XP_008801881.1| PREDICTED: probable ATP synthase 24 kDa subunit, mitochondrial [Phoenix dactylifera]"
ATGGCGTTAACTTGTCGTCTCCGCTCTCGATCCAAGCAGCTATTTGCTAGTCAAATTATT
CTACAACATGAGCATCGGACACTGGTTCGTTCCTATGCAAAAGAAGCTGCCCCAGCTGGC
TTCCCTTCCCTTAAGGGAGATGGTAAGTAGATCAAAATGACATGTTTGTATTCAATATTT
TATGCATGTTGTTCAAATTTT
>c101577_g1 orf length:291 frame:3 start:153 end:443 gi|223547761|gb|EEF49253.1| conserved hypothetical protein [Ricinus communis]
GAAGGGAAAAAGAGGGAGGCAAGAATAAAGGAGGAGCTCGAAAAGATGAAGGAGAGGGTA
AGGATGGCCGAGGAGGCTGAGGAGAGGCTTTGCTCAGAGCTCGGATGCCTCGAGGCAGAG
GCCCTGGCACAAGCACGCGCATACAATCTACGCATCAAGTGTCTCTCCGAGCAGCTAGCA
CTTGCTCGCAAGAATCTCAACTATTAACCACAATATCATGACCCATAATGTCTGCGTTCA
TCTAATTCCATGTGGCATATTATATTTGGATTTGTATATCTTACATATGGA
>c101582_g1 orf length:624 frame:2 start:29 end:652 gi|118489941|gb|ABK96767.1| unknown [Populus trichocarpa x Populus deltoides]
ATTGCAAACTTCCCCGCGTTCATGTCCGCCCCTGATGTCAACTCGGAGCAGGTCAAACAA
TGGGTCGCAGAAGTTGCAGCTTCTGGAGTCGAGATCCCCAACATTCCGAAGAACGTGGCT
GCCCCCGCAGGTTCAGGCCAGTCCCTGTGCCAACTCAACCCTGAGGCTGCCCTCAAGGCC
AATGCTCAAGGCAACTGCTGGTGGTCTTGCGGTAGCTGCACTCGCGATACCGATGTTTCC
ACGTGCCCCGATAAAATGACTTGGGGTCTTACGTTTGACGACGGCCCATCTCCTTATACC
CCCAAGGTCCTCAACTATCTCGAGGACAAAAAGATCAAGGCGACCTTCTACGTTATTGGC
TCTAATGTCATCGACAAGCCTGCTATTCTCCAAGCAACTTATATTGCTGGACACGAAATC
GCGCTCCACACCTGGTCCCACCGTGCTCTCACCACCCTCTCCAACGAGGAAATCATTGCC
GAGCTTGGGTGGAACTTGAAGGCGATCAAGGACGTCACTGGTGTTACCCCCAAGACCATG
CGTCCTCCTTACGGTGACATTGACGATCGTGTCCGTGCCATCTGCAAGGCGATGAACCTT
ACTCCCGTCATGTGGACCACCGAA
>c101600_g1 orf length:306 frame:1 start:517 end:822 gi|672189307|ref|XP_008813808.1| PREDICTED: uncharacterized protein LOC103724356 [Phoenix dactylifera]
TTTCTGGACTGGATGGCCGAACTCGAGAATTTTTTCGAGTTTCATGAAATGTCCATGTCC
AAGGGTGTGTCATTTGTTGCCTACTAACTCAAATGTGGTGCTTAAACCTGGTGGAGAAAC
CTACAAATAAGTCGAGAGCAAGAAGGAAAGATATCGATTCAAAGTTGGATTCAGATGCAA
AGAGAGTTGAAAGGTCGATCTTTGCTTCCTAATGATGAGTAAATTCTATTTGGCCAATAT
CAAAATTGTCACCAAGTGATACGGTTTGTAGAAGCCTACTCGACCAAATTGCTTCGGCTT
TCTGCT
>c101607_g1 orf length:399 frame:2 start:2 end:400 gi|743823524|ref|XP_010932550.1| PREDICTED: trafficking protein particle complex subunit 3-like [Elaeis guineensis] gi|743823528|ref|XP_010932551.1| PREDICTED: trafficking protein particle complex subunit 3-like [Elaeis guineensis]
TATAATATTGGAATTCGGTTGATCGATGAGTTTCTAGCCAAATCCAATGTATCCAGATGT
GCTGACTTTAGGGAGACAGCTGACATGATTGCAAAGGTTGGTTTCAAAATGTTCTTAGGA
GTGTCGGCAACTGTGATGAATTGGGACTCAGAGGGTACAAGCTGCAGCATTGTTCTGGAA
GATAATCCATTGGTAGATTTCGTTGAGCTTCCTGATACATGCCAAGGTCTTTATTACTGC
AACATCTTGAGCGGAGTTATAAGAGGAGCACTGGAGATGGTATCGATGAAAACTGAAGTC
AGCTGGGTTAGAGATATGCTGCATGGGGATGATGCCTATGAGTTGCGAGTCAAACTTCTG
AAACAAGTCGCGGAGGAATACCCTTACAAAGACGACGAG
>c101609_g1 orf length:306 frame:3 start:57 end:362 gi|743882495|ref|XP_010909167.1| PREDICTED: uncharacterized protein LOC105035327 [Elaeis guineensis]
ATGGGAAATTGCGTGTCCTCAAAAACCATGGCAGCGACGGCGAAGGTGATACAGATGGAT
GGGACAATGGAGGAGTACTTTGGGGCCATTAGGGCCGGACAGGTGGCGGCTAAGAGTCCG
CGGTGCTATGTTTGTAGCATCGAGACAATGGCGATAGGAGCGGAGGCAGTTGGAATGCTA
GACTCAGAGGAACTGGAACCTGGGCAACTCTATTTCTTGATGCCATTGTCGAAATCACAT
CATGCTCTTTCGTTGCATGACCTTTGCCAGTTGGCAGTCACAGCTAGCGTGGCTCTCAGA
GGCGGC
>c101610_g1 orf length:396 frame:1 start:79 end:474 gi|326519793|dbj|BAK00269.1| predicted protein [Hordeum vulgare subsp. vulgare]
TTTCAGCCGGTCGTGCAGCTCACTCAGCAAGTCGAGACCAAGACGCATGAGGAAGACGAG
GATGTCTTGCTTAAGCAACGTGCCAAGTTGTTCCGTTTTGAAAGCACCACTTCCGAGTGG
AAGGAACGTGGAACTGGTGATGTTCGACTCTTGAAGCACAAAGAGACACACAAGGTCCGC
GTGCTCATGCGCCGCGACAAGACTTTGAAGATCTGTGCCAATCATTACGTCACGACTGAC
ATGAAGCTTCAGCCCAACGTCGGTTCTGACCGTTCTTGGGTCTGGAAAGTCGCTGCTGAC
ATTTCGGACGGTGAACCCACCGCTGAGACCCTCGCCATCCGTTTCGCAAACGCAGACATT
GCGAACGAGTACAAGGAGAAGTTCGAGGCTGCCCAG
>c101617_g1 orf length:1014 frame:1 start:991 end:2004 gi|743796068|ref|XP_010924637.1| PREDICTED: dual specificity protein kinase splB-like [Elaeis guineensis]
ATGGTTCCAACCCCTTCATTGAGGGTTAAATTGGATCAAAATTCTCGTAGCTCTAGCATG
CCTATTGATAGAAAAGAACCAAACTCAAAACCGAAGAGGAGATCTATATCCCCTCTTCCA
ATCACAATAATTTCTGATGTTTTTAAAGAAGCTAAGTCTGTTGGGAAGAGGTTTTCGACC
CCTCCTCCTAGTAGGAAAGTGAGCCATTCTCGTGCGGAAACGAGCCCCATGAAACAATTA
TCTTCACTGAAAGCTGCGGAGAAATCAAAGAAAAAGGATTCTTCATGGGCTAAGTATCAT
GGAGGAGGTAGAGTTACTGCAATCGAGACAACGGATGAATGGATGGTTGATCTTTCAAAA
TTGTATATTGGGCTTAGGTTTGCATCTGGAGCTCATAGTAGATTGTATCATGGTATGTAT
AAGGATCGACCCATTGCTGTTAAAATTATTCGGCAACCTGATGATGATGAAAATGGAGTC
ATGGCCGCCAGACTCGAGAAGGAGTTCTGTAGAGAAGTCATCTTTTTGTCTCATCTTTCT
CACCGCAACGTGATCAAGTTGTCAGGGGCATGCAAAAATCCACCAGTTTTTTGCATCATC
ACCGAATATCTGTCAGGCGGCTCCTTAAGAGCATTTTTGCACAAACTTGACCACAAATCC
CTGCCTTTGAAGAAACTTATCACAATTTCTCTAGAAATCGCTCGAGGAATGGAATATATT
CATTCACAAGGGATTGTGCACCGTGATTTGAAACCTGAAAATATTTTATTCGATCAAGAC
TTTTGTGTAAAAATTGCTGATTTTGGGATAGCGTGTGAGGAAGCGTATTGTGATGCATTA
GCTGAGGATCTTGGTACATACAGATGGATGGCCCCTGAGATGATCAAGCACAAACCTTAT
GGACGAAAGGTTGATGTTTATAGTTTTGGGTTGCTTCTATGGGAAATGGTTTGTGGAACA
ATCCCTTATGAGGACATGACTCCAATTCAAGCAGCTTTTGCAGTTGCCAATAAG
>c101618_g1 orf length:483 frame:2 start:44 end:526 gi|326501236|dbj|BAJ98849.1| predicted protein [Hordeum vulgare subsp. vulgare]
GACCTGACCTACAGGATGTTCGACGTCGGCGGCCAGCGATCTGAGCGCAAGAAGTGGATT
CACTGCTTCGAGAACGTCACCACCATCCTGTTCCTCGTCGCCATCTCCGAGTACGACCAG
CTCCTCTTCGAGGACGAGACGGTCAACCGTATGCAGGAGGCTCTCACCCTGTTCGACTCC
ATCTGCAACTCGCGGTGGTTCATCAAGACGTCTATCATCCTCTTCCTGAACAAGATCGAC
AGGTTCAAGGAGAAGCTGCCCGTCAGCCCCATGAAGAACTACTTCCCCGACTACGAGGGT
GGCGACGACTATGCCGCTGCCTGCGACTACATCCTGAACCGATTCGTGAGCTTGAACCAG
CACGAGACCAAGCAGATCTACACTCACTTCACCTGCGCAACCGATACCACCCAGATCCGC
TTCGTCATGGCTGCCGTCAATGACATCATCATCCAGGAGAACCTTCGTCTCTGCGGTCTC
ATC
>c10161_g1 orf length:303 frame:-3 start:2 end:304 gi|1012341390|gb|KYP52594.1| Copia protein [Cajanus cajan]
ACTACGGTCTTTGGATTTACTGATGCAAATTGGGCCATATCACCTAGTGATAGGCGGTAC
AACTGATTATTGTGTATTTGTTGGGAAAATTTTAATCTCATGAATAAGAAGCAGCATGTT
GCCTCATGGTCAAGTGCTGGGTCAGAATTTTAAACTATGGTTAACATCACAAGTGAGTTG
GTATAGATTGGATTTTTGCTCCGAGAGCTTGGATCTGGACCTACCTCTCCCATGAAGTTA
TACTGCAACAATACGGCTATAATCTACATTACCGACAATCATGCTTTTCATGAAAGAACT
AAA
>c101625_g1 orf length:108 frame:3 start:3 end:110 gi|672173461|ref|XP_008806861.1| PREDICTED: tRNA-specific adenosine deaminase 1 isoform X4 [Phoenix dactylifera]
CCGTTGGAATGTTGTGGGAATTTAAGATATTCAATTTGTTGCAATAAATGTGGACTACAT
GTTGTTATCTTTGGAACGACTGGAAGGAAGCAGGCACCTCTGCAAAAG
>c101629_g1 orf length:150 frame:-2 start:2 end:151 gi|113205290|gb|ABI34329.1| Integrase core domain containing protein [Solanum demissum]
ATCAATCAAAGGAATTATGTCCTTAATATGCTCTCTGAAGCAGGTCTAACTGGATGCAAA
CCCATGGATCCTAGTGTGAAGTTGCTTCCTGGACAGGAGGAGCCCCATTCTGATCCAGGG
CAATACTGGAGGTTGATTGGGAAGCTCAAC
>c101632_g1 orf length:279 frame:3 start:429 end:707 gi|672169802|ref|XP_008804943.1| PREDICTED: probable pectinesterase 66 [Phoenix dactylifera]
TCGAGGATCTTCATAAAGGGACTATCACGCTCGACCACTGAGGGTTGTTTGATAAAAATC
TTTTCGTGCTTTGGTGATATCACCAAAGTTAAAATAATAACAAGCAAGAGTTCTAGGGAA
TCTTTGGGATTGGCATACATGTGGTTTGCACATGAAGAAGATGCCCTTTTGGCTGTAAAG
GAGATGGATGGAAAGTTTGTTGATGGCAGATTCATTGCTGTAATGATGGCAAGACCAGAA
GCCCCTTCCAAGCATGTGAAGACCACACCGTACAGGTTC
>c101638_g1 orf length:387 frame:3 start:69 end:455 gi|116779434|gb|ABK21280.1| unknown [Picea sitchensis] gi|116785825|gb|ABK23877.1| unknown [Picea sitchensis] gi|116792466|gb|ABK26378.1| unknown [Picea sitchensis] gi|224284611|gb|ACN40038.1| unknown [Picea sitchensis]
GTACGAGACATCAGCGCCGATGCATTCATTGCCGCCTATGCGTCCCATCTCAAGCGCTCG
GGCAAGCTTGAGGTCCCTATTTGGGTAGATCTTGTGAAGACCGGCGCGTACAAGGAGCTC
GCGCCTTATGACCCAGACTGGTTCTACATCCGTTCTGCCGCCGTTGCCCGACACATCTAC
CTCCGAAAGCACGTTGGTATTGGTCAACTTGCTAAGCTCCACGGTGGCCGAAACCGCAGG
GGTAACCGCCCATCACACCATGGTAATGCCAGCACCAACGTCCAGCGCAAGGTCTGCCAA
GGGCTAGAGAAAATTGGTGTCCTTGAGCTCGCTCCCGATGGTGGCCGCCGAATCTCCCAA
GACGGTATGCGTGACCTTGACCGCATC
>c10163_g1 orf length:231 frame:1 start:4 end:234 gi|357148569|ref|XP_003574816.1| PREDICTED: 60S ribosomal protein L17-2 [Brachypodium distachyon] gi|944063517|gb|KQJ99107.1| hypothetical protein BRADI_3g41150 [Brachypodium distachyon]
AAGGCCACCAAGATCATCCTCGACTTGGTGAAGAACGCCGAGGCCAACGCTGAGGTCAAG
GGACTGGACACTGACAAGCTGTACATCTCGCACGCCCAGGCGAACGCCGCGATCAAGCAG
CGTCGTCGCACTTACCGTGCCCACGGTCGCATTGGACCATACATGGCCAACCCTGCCCAC
ATCGAGCTGATCCTGACCGAGAAGCGCGAGAACGTGCAGAAGAGCGACGAC
>c101641_g1 orf length:417 frame:1 start:1 end:417 gi|255079238|ref|XP_002503199.1| predicted protein [Micromonas commoda] gi|226518465|gb|ACO64457.1| predicted protein [Micromonas commoda]
GGTGACCGATTCTGCGATGAGCTCGGCCACCGTGACTACGTCTCTGGCAAGATGTGGGAG
GAGAAGGACAAGAACAAGTTCCCCATCCGGCTTGTTCTCAACTCCAAGGCCTCCAAGGTT
CTTGACTTCCACACCCGTCACTACTCTGGCCGTGGCCTCATGAAGAAGATGACTGGCAAG
GAGCTTGCCAAGGAGATTGGCTGCACCCCCGAGCACCTCCAGAAGACCTTCACCACATAC
AACGCCATCGCCGAGGGCAAGCAGAAGGACCCCTGGGGCAAGAAGTACTTCCACAACGTG
CCCCTCGATGTCGATGACGACTTCCACGTCGCTGTGATGGAGCCCGTTCTCCACTTCACC
ATGGGTGGTATCGAGATCAACGACAAGGCCGAGGTCCTCAACCAGGACAAGCAGCCC
>c101642_g1 orf length:261 frame:3 start:3 end:263 gi|743850465|ref|XP_010939894.1| PREDICTED: uncharacterized protein LOC105058613 [Elaeis guineensis]
CAAGGACAGAATCCTAATGAAAGTTCAAATTCGTCCGAAGACCAATTAGATTTCTCTCTT
GAAGAACTAATCAAATTGCAGAAAGAACTAACGAAATTACTCTCTTGTAAGCCAAAGTCT
AGCACTGATGGTTCTGAGACAATAGGGGAGAGAGGTAACCTCCCACTGAATAGATTTCTC
AATTGCCCATCAAGCCTAGAGGTTGATCGTAGAGATTCTGCAAAGCATACTGACAAACTT
GAGAATGAGGAGAACAATGGT
>c101646_g1 orf length:195 frame:3 start:150 end:344 gi|659080259|ref|XP_008440695.1| PREDICTED: 60S ribosomal export protein NMD3 [Cucumis melo]
GATGATACTCATACTTTTAATCTGGAGATTTGTCCCATTGGCCTGGATGATTTGCTTTGC
TTGCCCCCTGGTGTTTCCAACTCCTTGGGAAATTTCGGCTCCCTCGTCATCTGCACCGAC
ATCACAAATTGTATCCAACTGATGGACACCCTTAATTTGAGGATGGCCTCATTGGACGCT
GACTAGTATTGGAGG
>c101646_g2 orf length:225 frame:2 start:8 end:232 gi|729306470|ref|XP_010528579.1| PREDICTED: 60S ribosomal export protein NMD3-like [Tarenaya hassleriana]
ATTAAGCTCATGCTCAGCCTCCGAGGTGAGATCACCCCTGACGCAATCTCAAACAAGTCA
TACATAGTCGAATTCACCATCAAGCGTCGTCTCTGCAAACCTTGCTCCTCGTCCAAAACC
AAAGCCCTTCCCCAAGCTGAGGAAGCAACAACTGCTTATAAAGTTGAATTGCGTCAGTAT
GGTCGAGGCCGCGTCACTTTCTTCTCTCTCAAGCAAACCATAGTG
>c101649_g1 orf length:390 frame:1 start:310 end:699 gi|568864102|ref|XP_006485447.1| PREDICTED: putative invertase inhibitor [Citrus sinensis]
ATCACCTACGATCAATGCGTCTCCTCCCTGTCCCCCAACCCTCTCTCCCGCACCGCCAGC
TACCAAAACCTCGCACTGATCTCCATCAACCTAACCATCTCCAACGCCACCCAAGTCCAA
TCCAAATTCCAAGATTTCTTGAGCCAGAAAAACTACGACCCGGCCACGGGATTTCTATTA
AACAAATGCTTCGATCTCTATGAGAGAAATATCACCAGTCTGAAGTCGGCTGTGGATGAC
GTGGCGGCGAAGGAGTACGAGAGAGCGGGGGATAAGCTTTTTACGTTCTCGTCAATGCCA
GGGGATTGCGACGAGGAGTTCAGGGCGAAGAAGGGGGTTGCGTCCCCGTTGATGAAGGAG
AATCTGGGGGTCATCAATGTGGCGCTTGTT
>c10164_g1 orf length:351 frame:1 start:4 end:354 sp|Q64966|CAPSD_ASPVP Capsid protein OS=Apple stem pitting virus (isolate PA66) GN=ORF5 PE=4 SV=1
TACCCCACTTTTTCAAGCTCAGGAACTTCCAGTGAGCCAAATGCGCAGCGCATATTCCCA
GTCCATCATGGAGTGAGTCCATCATCTCATGGAGCCAATCTTGCCGCACAACAGACAGCC
GAAGGCAGTAGTGGAGGGACTCCCTTCACTCTAGGAAACCGGGCTCCAAGAAATGTTGCC
TCCAATACCGGAGGAATGAGGAGACGCCTTGACTCAGCTGGTCTGAAAAACATAAGGTAT
GAGCCTCAAGCAGGGGTTGTTGCAAGTAACCAAAAGATAAGGGCTGTGGGAGTTGCACTA
ATTGGAATCGGAATCCCTGAGCACCAACTTACTGAGGTGGGGGTCTATCTG
>c101650_g1 orf length:126 frame:-1 start:613 end:738 gi|147799372|emb|CAN61484.1| hypothetical protein VITISV_043019 [Vitis vinifera]
CAGGAGCATCTAAGAAGGATTCTTAGAGGCCAGGCCTCTTTGTTTGACTGGTCAAGATCG
ACCTCATTGGCCCGTGGCTTCTCTCCTCGCGTTCTGGAAAGTCAGATGGATGCTAGAAAG
GTATTA
>c101656_g1 orf length:129 frame:3 start:195 end:323 gi|976910645|gb|KVH97324.1| Plastid lipid-associated protein/fibrillin conserved domain-containing protein [Cynara cardunculus var. scolymus]
AGGGCTTCTTCTTCGATTTCAACAACAAGAAGCCAATTGGAATCGTCATCGTTGGAACAG
AGGAAGCACGACCTGCTGAGATCCGTTCAGGACACCCAGCGGGGCCTCCTCGCCACCCCC
GAACAGCGC
>c101657_g1 orf length:1059 frame:1 start:1 end:1059 gi|922327861|ref|XP_013443323.1| hypothetical protein MTR_0021s0160 [Medicago truncatula] gi|657371348|gb|KEH17348.1| hypothetical protein MTR_0021s0160 [Medicago truncatula]
CGTGGGGCGACAGGGTCCGGGCCGGACGGGGCTCTCACCCTCCCAGGCGCCCCTTTCCAG
GGGACTTGGGCCCGGTCCGTCGCTGAGGACGCGTCTCCAGACTACAATTCGGACGGCACA
GCCGCCCGATTCTCAAGCTGGGCTGTTCCCGGTTCGCTCGCCGTTACTAGGGGAATCCTT
GTAAGTTTCTTTTCCTCCGCTTATTGATATGCTTAAACTCAGCGGGTAGTCCCGCCTGAC
CTGGGGTCGCGGTCGGAGCGCCTAAGCGCAACAAGGGTCGTGGAGCCCAAACGTGCGACG
GGCCGGAGCCGCGACATTACGAGAGTTGAGTTTCAACCACCACTTGTCGTGACGTCCGTC
GCCGTGGACTCGCATTTAGGCCAACCGCGTGCTCGGGGCGCACGGGAGGCCAGTATCCGC
CCCGCGACACCACCGCGTCCATGATTCTGGGCGCGGAGTGCGGGGGGCGACGCGATGCGT
GACGCCCAGGCAGACGTGCCCTCGGCCTAATGGCTTCGGGCGCAACTTGCGTTCAAAGAC
TCGATGGTTCACGGGATTCTGCAATTCACACCAAGTATCGCATTTCGCTACGTTCTTCAT
CGATGCGAGAGCCGAGATATCCGTTGCCGAGAGTCGTTTTAGACTTCAGTTCGCAGCACA
GCATCCGCCCACACTCCGTCTCCGGGGAGGCGAATGCCAGCCGTTCGTTTGCATGTTCCT
TGACACTTTTCGTGCCGGGGTTTTGTGATATCCGGAAGCAACGCGCACGACAAGACCGAG
ATAAAAGCTCCCGATCATGCCGATACGCGAAACCACGGATCCGGCGGGCAAGGAATCGGC
TAAGAAACCGGCCCACCGAGAGTGGTGATCTTTGGTTCGCGGGTCGTTCTGTTTTGGACA
GGTATCGACAATGATCCTTCCGCAGGTTCACCTACGGAAACCTTGTTACGACTTCTCCTT
CCTCTAAATGATAAGGTTTAGTGGACTTCTCGCGACGTCGCGGGCGGCGAACCACCCACG
TCGCCGCGATCCGAACACTTCACCGGATCATTCAATCGG
">c101665_g1 orf length:186 frame:2 start:29 end:214 gi|1027087701|ref|XP_016652770.1| PREDICTED: uncharacterized protein LOC107882067, partial [Prunus mume]"
CAAAAGGTGTCTGGTTCATCAAAAGACAAACTTGTGACCGCCAAGCTTGAGAAGCATGCC
TACATATGTTGGCAACAATTAAAGAATCGTCGAGCATATCTTGGCAAACCAAAAATTTAG
AGTTGGAAGAAGATGAATAAAGAACTTCAAAAGGCATTCATACTTAAAGGGCTATTGCAG
GACAAT
>c101665_g2 orf length:177 frame:2 start:2 end:178 gi|764639104|ref|XP_011470547.1| PREDICTED: uncharacterized protein LOC105353251 [Fragaria vesca subsp. vesca]
CCTAATTTATCAAAAGTCAAATTTGTGACCGCCAAGTTTGGGAAGCATGTCTACATATGT
TGGCAACAACTGAAGAATTGTCGAGCACATCTTAGCCAGCCAAAAATTTAAAGTTGGGAG
GAGATGAAAAAAGAACTTCAAAAGACATTCCTACCTAAAGGGCTATTGCAGGACAAT
>c101668_g1 orf length:324 frame:3 start:147 end:470 gi|731426370|ref|XP_010663591.1| PREDICTED: ethylene-responsive transcription factor ERF118 isoform X2 [Vitis vinifera]
ATGCCCGCGAAAAGAAGAGAAGAGAAGAAAGCAAAGCTACTACCAATGAGAAAAATCCGA
ATAGTTTTTGATGACCAGGATTTAACCGAATCCTCTAGTGATAAAGAATGCTCGAATAAC
ACCCAAAAAAAGCGAAAGCGAGCAATTATCGAGCTCACATTGCCGCACTCCAAGTCCAAA
AATAAGGTAGAGACCAAAATCACGAAGAACGACAAGTCCAAGAAAATGTACAGAGGCGTG
AGGCAACGAAAATGGGGCAAATGGGCAGCAGAGATACGCGACCCGATAAGGAAAGTTCGG
AAATGGCTAGGCACATTCTCTTCT
>c101671_g1 orf length:213 frame:1 start:1 end:213 gi|743826064|ref|XP_010933177.1| PREDICTED: midasin [Elaeis guineensis]
TCCACGTTGTATGAGAAATTCGAACACCACATTGAAGGAGTGCAACAGTCAAAAGTTTTT
CTTCCCGTTTCACAAGATTTTGTGTTATCAGCTGATATTTCTCAAGATTCATATTCTATA
AAGCAACTAAGTGAAATTGAAACAAATGCTGCCTCATTTTCTGGTATTACTCAACAAGAT
CTTGATGTGTTTGTTCGTCTAAAGCTGAAACTG
>c101676_g1 orf length:990 frame:2 start:2012 end:3001 sp|O46392|CO1A2_CANLF Collagen alpha-2(I) chain OS=Canis lupus familiaris GN=COL1A2 PE=2 SV=2
CACAAGGGAGAGCGCGGTTACCCTGGCAATATTGGTCCCGTTGGTGCTGCAGGTGCACCT
GGTCCTCATGGCCCCGTGGGTCCTGCTGGCAAACATGGAAACCGTGGTGAAACTGGTCCT
TCTGGTCCTGTTGGTCCTGCTGGTGCTGTTGGCCCAAGAGGTCCTAGTGGCCCACAAGGC
ATTCGTGGCGATAAGGGAGAGCCCGGTGAAAAGGGGCCCAGAGGTCTTCCTGGCTTAAAG
GGACACAATGGATTGCAAGGTCTGCCTGGTATCGCTGGTCACCATGGTGATCAAGGTGCT
CCTGGCTCCGTGGGTCCTGCTGGTCCTAGGGGCCCTGCTGGTCCTTCTGGCCCTGCTGGA
AAAGATGGTCGCACTGGACATCCTGGTACAGTTGGACCTGCTGGCATTCGAGGCCCTCAG
GGTCACCAAGGCCCTGCTGGCCCCCCTGGTCCCCCTGGCCCTCCTGGACCTCCAGGTGTA
AGCGGTGGTGGTTATGACTTTGGTTACGATGGAGACTTCTACAGGGCTGACCAGCCTCGC
TCAGCACCTTCTCTCAGACCCAAGGACTATGAAGTTGATGCTACTCTGAAGTCTCTCAAC
AACCAGATTGAGACCCTTCTTACTCCTGAAGGCTCTAGAAAGAACCCAGCTCGCACATGC
CGTGACTTGAGACTCAGCCACCCAGAGTGGAGCAGTGGTTACTACTGGATTGACCCTAAC
CAAGGATGCACTATGGATGCTATCAAAGTATACTGTGATTTCTCTACTGGCGAAACCTGT
ATCCGGGCCCAACCTGAAAACATCCCAGCCAAGAACTGGTATAGGAGCTCCAAGTACAAG
AAACACGTCTGGCTAGGAGAAACTATCAATGCTGGCAGCCAGTTTGAATATAATGTAGAA
GGAGTGACTTCCAAGGAAATGGCTACCCAACTTGCCTTCATGCGCCTGCTGGCCAACTAT
GCCTCTCAGAACATCACCTACCACTGCAAG
>c101680_g1 orf length:1035 frame:3 start:96 end:1130 sp|Q9XZ71|TNNT_PERAM Troponin T OS=Periplaneta americana GN=TNT PE=2 SV=1
GCGAAGCCAGTAAGGAAGGCACCAGCAGTTGAAGAACATGGAGACGTTCAAGGTGCTGAT
ATTCTGAAGGCCCGCCAAGATGCCAAGCGTGCTGAATTGGATGCCCAACTTCAAGAATAT
ATTGCTGAATGGAGAAAACAAAGATCAAAAGAAGAGGAGGAACTTAAAAGACTCAAAGAA
AAACAAGCTAAGAGGAAGGTTCTTCGTGAAGAAGAGGATAAGCGTTTAGCTATACAGAAA
AGAGAAGAGGAAGATCGTCTTAGAAGGGAAGTTGAACAGAAAAGACAAGATGAAAAGAAC
GAAAAAATACGGAGGCTTGAAGAAATTGAAAAGAAGAAACAGATGGCACTCCAGGCAGGC
CGCAAGGACCAGAAAGCAGCCAATCCGAATTTCACAGTTGTTGCAAAAAAAGAGCCTCAA
GCCACCGATTTTAAGACCACCTCAGGAAGCTCTGATAAATTTTCCAACGTTGAAACCGCT
CGTATGGACCTTTTGAAAAGCAAAGAACAGTTAGAAGAAGAGAAGAGGATATCTTTAAGC
ATTCGTATCAAACCCTTGGTTATCGATGGACTCGACCTTGTCAGCCTCAAAGCCAAAGCT
CAAGATTTATGGGAGAATATTGTACGACTTGAAACAGAGAAGTACGATTTAGAAGAAAGG
CAAAAACGCCAAGACTATGATCTTAAAGAACTCAAAGAGCGTCAGAAGCAGCAATTGAGA
CACAAAGCCCTTAAAAGAGGACTCGACCCAGAGGCCCTGACCGGAAAATACCCACCTAAA
GTGCGTTTGGCCAGCAAGCACGAACGATCCCAGGACAGACGAACATTTACTGATAAGAAA
CAATTATACGAGGGTGGTCTGGAAGCAGCTGTACTTCAAGAAAGTGAAAAAACTTGGCAA
GATAGAATGGGAGAATTCGTAAACAGACCCAGGGCAAGATTGCCCAAGTGGTTTGGTGAA
CGACCAGGTAGAAAGCCAGGCGATCCTGAAACTCCTGAAGCCGAAGAGGTGAAGATAGAC
GACGAAATCCCTGAC
>c101681_g1 orf length:585 frame:3 start:18 end:602 gi|743860740|ref|XP_010943093.1| PREDICTED: transcription factor HEC2-like [Elaeis guineensis]
ATGGATGTAGAATTCTTGAACTCAACTCCGGAGGCCCAGATGGACCTCATCAGCATGATG
ATGCAAATGGAAAATCTCTCCGAATTCCCGGACCATCGTCAAGTACACCAACCTCCCCCA
CTTCCTGCAGCCTTCCCAAGTGGTGGTGGTCTATCCATCTCTCCTCCTCCTCCCCCAACT
CCTTTCATTAATTTTGTCGCGACCGCATCCCAAGAGAATCTCATGTCTTTCGACACTGAC
AACCAAGCTTCAGTGGCCGCAATGAGAGAGATGATATTCCGCATCGCGGCAATGCAGCCG
ATCCACATAGACCCCGAATCGGTGAAGCCACCGAAGCGCAGGAACGTCCGGATATCAAAG
GACCCGCAGAGCGTGGCCGCGAGGCACCGGAGGGAGAAGATCAGTGAGCGGATACGGATT
CTGCAGCGGCTCGTGCCGGGGGGGACCAAGATGGACACCGCATCGGTGCTCGACGAGGCG
ATCCACTATGTGAAGTTCTTGAAGTCCCAGGTGCAGTCTCTCGAGAGAGCCATGGCCAGT
CGTACCAATGATGGGCTCGGGTTTGGCTCCGGCGGGAATTATTCG
>c101689_g1 orf length:135 frame:1 start:55 end:189 gi|743796840|ref|XP_010924829.1| PREDICTED: uncharacterized protein LOC105047559 [Elaeis guineensis]
GAGGATGATGATAATTTATCAATATGGGATTGTGGTAGTCCTTTGTATGATTCATTTGAG
TTGGCTTCTCTCTACCACCACCTCGACCGCCACCTTATGTTGTTGCCATTCAACGTTGGA
TCTGGGAGGTTAAGT
>c101691_g2 orf length:114 frame:1 start:286 end:399 gi|1009109471|ref|XP_015890384.1| PREDICTED: uncharacterized protein LOC107424979 [Ziziphus jujuba]
GGTAAGATCCAAATGCATTTTTTAGATTGGTTAAGCAAACTAGAAGACTATTGTGAATGG
TACAACATGTTGAAAATCCATCGAGCTAGGTTCGCTAGGATGAAATTAGTGGGT
>c101692_g1 orf length:207 frame:2 start:377 end:583 gi|568869646|ref|XP_006488031.1| PREDICTED: ubiquitin-40S ribosomal protein S27a-like [Citrus sinensis]
TCGTCATCTTCCAAAATGCAGATTTTCGTCAAAACCCTAACTGGCAAAACGATAACTCTC
GAGGTTGAGAGCAGCGACACCATCGACAATGTCAAAGCCAAAATCCAAGACAAAGAAGGT
ATTCCCCCCGATCAGCAAAGGCTCATCTTTGCCGGGAAGCAGCTTGAGGATGGGAGAACC
CTAGCCGATTACAACATTCAGAAGGAG
>c101693_g1 orf length:402 frame:2 start:125 end:526 gi|695004067|ref|XP_009388430.1| PREDICTED: uncharacterized protein LOC103975244 [Musa acuminata subsp. malaccensis]
ATGGCGGCGAAATCGATTCCAACCCAAATGCAAACCCTAAGGAAGATCACGGAGGACCCA
CCGTTCTCCACCTACATCGGCCTCTCCTTGGTCGTCTTCCTCGGACTCCTTCCCAGATCC
GTCCAAGCCCACATCTCCTTCCTCTAATCCCGCAACAGCATCATGTCCTTGAAGCTGTTC
CAGGCCAAGAACAACCTCAAATCCCTGTATTCGAGGAGGAAGGAGAACTCCAAGGCCAAC
AAAAGGGTGGTGGAGATCTTCGCCAGCCACCACAATGTGTGGCATCGGGAAGTGAAGCGA
TTGAGGGATGAGATCGAGAGGAAGAAAGAGGAGATAGAGAGGTTAAAGGAGCGGGTCAAG
GGATTGGAGATGGAGGTGACGGAGAGGGACGAGCTGTTGGAT
>c101694_g1 orf length:312 frame:3 start:3 end:314 gi|672121505|ref|XP_008784053.1| PREDICTED: LOW QUALITY PROTEIN: mRNA-decapping enzyme-like protein [Phoenix dactylifera]
ATTGAAGGTCCTCTGGAACCACTAAGATCCACTGCCAATTCGGTATCTGATGTTCCTGAT
AGCTCTTTCATGAACTTTTTCAGTGCAGCAACGAATATTGGAAATGTTCCAAATGTGGCG
ATTGCTGGACAGCCACACCCATTATCTGCAGCTATTCCTTTATCCTCATCCCACTCACCG
AATGCTGTTCCATCCACTGTGCCATTTCTTCCGTCAGTACCTTCTATGCCGACTTCATCT
ACCCCTGTAATGCCCCTCATTGATGCTCGTGAATCTAGCAGCAACATCTATCATTCTTCA
AATCTTGTTAAA
>c101695_g1 orf length:522 frame:2 start:602 end:1123 gi|743853200|ref|XP_010940596.1| PREDICTED: peptidyl-prolyl cis-trans isomerase CYP19-3 [Elaeis guineensis] gi|743853204|ref|XP_010940597.1| PREDICTED: peptidyl-prolyl cis-trans isomerase CYP19-3 [Elaeis guineensis] gi|743853208|ref|XP_010940598.1| PREDICTED: peptidyl-prolyl cis-trans isomerase CYP19-3 [Elaeis guineensis] gi|743853212|ref|XP_010940599.1| PREDICTED: peptidyl-prolyl cis-trans isomerase CYP19-3 [Elaeis guineensis]
ATGGCGAATCCGAAAGTATTCTTTGACATTTTGATCGGAAAGGCAAAAGGTGGCCGCGTC
GTGATGGAGTTATTTGCCGACGTCGTCCCCAAAACTGCAGAAAACTTCCGATGCCTCTGC
ACCGGGGAAAAAGGAATCGGGATCTCGGGGAAGCCGTTGCACTACAAAGGCTCGATGTTT
CATCGAATCATCCCTGGCTTCATGTGCCAAGGTGGGGATTTCACTAGGGGCAATGGCACC
GGTGGCGAATCGATCTACGGAGCGAAGTTTGCGGATGAGAACTTCAAGAAGAAGCACACG
GGTCCGGGGATTCTCTCGATGGCCAATGCCGGTGCTAACACCAACGGATCGCAGTTCTTT
ATTTGTACGGAGAAGGCTTCGTGGCTCGACGGGAAGCATGTCGTGTTTGGGAAGGTTGTT
GATGGGTACAATGTCATGCAGGCGATGGAGAAGGTTGGATCAGATAGCGGGAAGACTTCG
TCGCCGGTGGTCATCGAAGATTGCGGGCAGTTAGCAGAGAAT
>c101697_g2 orf length:282 frame:-3 start:77 end:358 gi|731313104|ref|XP_010677980.1| PREDICTED: uncharacterized protein LOC104893557 [Beta vulgaris subsp. vulgaris]
GGACATAGTGTGCTTCTTCAATTAACTCTTCTTTCCTATCAAATATACTGGTTGCAAGCA
TTGAACTTTCCGAAGAAAATTTTAAAGAGAGTTGAATTAATTTGTCGTGAATTTCTATGG
AGTAACTCAAAAAAATTTACCATCAAGTGGAAGGATATTTGCAAACAAAAAACAAGGATG
TTTGGGCATAACTAATCATCATGATTGCTATCTTGCATCACAACTTAGACTTTTTGGAGA
CTTTCTCATAGAGAAGAATTATGGGCTTCATGGGCTCACTCT
>c101700_g1 orf length:435 frame:-3 start:5 end:439 gi|222635554|gb|EEE65686.1| hypothetical protein OsJ_21305 [Oryza sativa Japonica Group]
GCAGATTTTATTAACAGGTGGAGAAACCTAAGTCTGCACTGCCCACAACCTATCACAGAA
TGTGAGGCTGTGCGAATGTGTATGAACAATCTTCGTCCTGATATGGCTGTGTATCTTCAA
GGTGTGCGGCCTGTTACATTTGAAGAGCTGGCCTCAAAAGCCACAGATATTGAGAATTAT
ATGCAGCTTGTTGCACGTCGGACAAAGACGGTGTACAAGCCGGTGGACAAGAGTGGTCAG
CGTGACAAGTTACCCGCTAAGCCTAAACCGGCGCAAGTCATGGAAGCAACGGCGATGAAA
CCACAATTCCAGGCTGGAGCATCTAGCACAAGAAATATAGAGCGTACAGGTGCACCAGCT
CGTAGAGGGCCGACTCTTGCCGAGCGTCAGAACAGGGAGTATTCTTTCCCTGTGGATGAG
ATTCGTGATTTGTTT
>c101703_g1 orf length:249 frame:3 start:18 end:266 gi|971587461|ref|XP_015161103.1| PREDICTED: uncharacterized protein LOC107059169 [Solanum tuberosum]
AGAATTTCGTAGTTTCTTTGGAAGTTGGTGAATAAGAAATTGCCTACTGCTGATTGGTTC
TCTCATAGAAACATCTCGATCTCTCTTTAATGTGTTCTTTGTTAGAATAGGGCAATGGAG
TCCTTGCATCACTTATTTGAAACTTGTCCAACCTTTCGCATGTTATGAGCATCGGTTCTT
GAGAAAATGGGTATTTCCTTTCTAGTCAACTCCTTATATCAGTTATACAAGTTATTTTGT
AAAAAAGAA
>c101703_g2 orf length:408 frame:2 start:26 end:433 gi|923722701|ref|XP_013665527.1| PREDICTED: uncharacterized protein LOC106369987 [Brassica napus]
TGGGGTGTTCAATTCATTTCGCAACTTCCCGATGCTCTTCAACAAGACATTCAATCTTAT
TCTTTTAATAATTCTGGAGATCTTCCTCTTTGGATTCCTACTAATCTGCCAATTTATGTT
GTTAGGAGGGCCTCTCAATCTCTGATAAAACAAAAAAGTCCGCTTGCTGGGGTTAATATT
AGGGTCCCTTCTAAGCTTTTTGTTGCTAAAAGAATTTGGTGATTTTTTTGAAAATTGGTG
AATCAGAAATTGCCTACTGTTGATTGACTATCTCATAGAAACATCTCGGTCCCTCTTCAA
TGTGTTCTCTGTCACAATGGGGCAATAGAGTCCTTGCATCACTTATTTGAAACTTGTCCA
GCCTTTTGCATGTTTCGAGCAGCGGTTTTTGAGAAAATGAACATTTCC
>c101705_g1 orf length:411 frame:3 start:3 end:413 gi|743777233|ref|XP_010919040.1| PREDICTED: probably inactive receptor-like protein kinase At2g46850 [Elaeis guineensis]
TGCGGCCGTCTCCGCGTCCCCTTCCCCTTCCACCTCTCCCCTTCATGCGGGACCCCCATT
TCTTTTTTCCGCCTCACCTGCACCCAGAACTCTACCCTCCTCCTCTCCCCCACGGGCCCC
ACCGGACCCCTCCCCATTCTCTCCTTCCTCCCATCCTCTTCTCTCCTCCTCGATCTCTCC
AACTCCTCCTCCGACGCTGCCGATGCCATCTTCGACCCGAACCCCTTCCTTGGCGTCACG
CCCAACAACGTCATCCGCCTCTACGACTGCGACGACTCCTCGATTTGCAATTGCCCGTGC
GAGGGCAGCAGCAGGGGGTGCTGCTACTCGCTCAAGGATGGGAGCGTTTGGAGGGCCGGG
GATGGGTTCGGGGTTTTCAAGGAGTTCGGGTGTAGAGGGTTCTGGAAGTGG
>c101707_g1 orf length:270 frame:-3 start:6 end:275 gi|720064103|ref|XP_010275847.1| PREDICTED: uncharacterized protein LOC104610772 [Nelumbo nucifera]
AAAATTGCTGGTCTGAAATTGAACGAAAATAACTGGCCTTGTTGGAAATCTCAGGTTGAG
ATGCATTTAACTTCTAAAAGAAAACTTAAACATATCATGGAGGACCCTCCTGATCCTACA
ACCAAGAATTGGAAAGTTGATGATGCACAACTTTATAATATGCTGCTTGATGCAATGGAG
GATTCTATCGCTGACCAACTCTATTTGTGCAACACAACACGTTCCATCTAGAAATATCTT
GTTGAGGTATTTGAAGGGAAACATAATACT
>c101714_g1 orf length:348 frame:2 start:17 end:364 gi|1002311674|ref|XP_015619202.1| PREDICTED: protein FAR1-RELATED SEQUENCE 5-like [Oryza sativa Japonica Group]
ACTAGATGTCTAGATGTTCAACTTGATTCAATTAATAACAACTAGTTTGTATGTGAATTC
ATTGTTGGTCACAACCATGTCCTCGCTTCGTCGGATGAAGTTAGCTTCCTTAGATCTCAT
AAAAATATAAATAATGAACAGAGGAAGGAGATACTTACATGCACGAAATCAAGCATCCGC
AAACATCAAATCATGTCTCTATACAAGGAAAGAAATTATGGTTATGAAAATGTAGGTTCT
ATGATAAGGGATCTATACAATCTATGGTCGCGAGAGCAGAAAGCCAAACTAAAGAAAGGA
GATGTATCTAGTGTTCTAAATACTCTGCAAAGAAGAAAAGATGAGGAT
>c101718_g1 orf length:345 frame:2 start:2 end:346 gi|4432807|gb|AAD20658.1| putative retroelement pol polyprotein [Arabidopsis thaliana]
TTGAAAGACATTCCGATCGTCAACGAGTTCTCGGACGTGTTTGCGGCCGTTAGTGGTGTA
CCACCGGACCGGTCAGACCCGTTCACGATAGAACTCGAGCCCGGGACAACCACCATATCT
AAAGCTCCGTACCGGATGGCACCGGCGGAAATGGCGGAGCTAAAGAAACAGTTGGAGGAG
TTGTTGGATAAAGGATTCATCAGGCCGAGTAGCTCACCATGGGGTGCGCCGGTTCTGTTT
GTGAAAAAGAAAGATGGTAGCTTTAGGCTATGCATCGATTATCGGGGATTGAATAAAGTT
ACGGTGAAAAACAAATATCCTTTACCCCGGATAGATGAGTTGATG
>c101719_g1 orf length:84 frame:1 start:421 end:504 gi|695005383|ref|XP_009389140.1| PREDICTED: transcription initiation factor TFIID subunit 1 isoform X2 [Musa acuminata subsp. malaccensis]
ATTTTCAAGGAAAAGAAGCTAGTGGAAAGGCCGGCTAGAGAGAGTTTTGTGTGTGGAGCT
TGTGGTCAGCATGGACATATGCGA
>c101720_g1 orf length:240 frame:3 start:3 end:242 gi|357118104|ref|XP_003560799.1| PREDICTED: uncharacterized protein LOC100825164 [Brachypodium distachyon] gi|944083207|gb|KQK18559.1| hypothetical protein BRADI_1g43310 [Brachypodium distachyon]
GGAGGTGTATGGTCAGATGACAAGGAGGTCAGTGGCACACCAGGCAATCCAGTACTTCAG
CACAATCATTCAAAACGCTATGATGTGTTCTACTACTCAAATTCTGCCACATTCATGTCA
TCTGTGGTTATCACAATACTACTTGTGAACAAGAAATCCTGTGAGAATGGTATCAAGTCT
TATGCACTGCGAGTATGTCTGGTGGTGGGCTTGGTTGGCCTCTTGATTGCCTATGCTGCA
>c101722_g1 orf length:381 frame:3 start:468 end:848 gi|743757608|ref|XP_010922777.1| PREDICTED: bifunctional nuclease 2-like isoform X2 [Elaeis guineensis]
ATGGGAACTCTAAACGGACCCGTTATTTGCCGCCCCATTGTCCATGGAAAGCATGCAAGA
GCCTCCTATCCACGTGTAAGCCCTTCATCTTTGACAACAAAGGCTGCGCTTCGTACAAGT
GGTTTTTGGGGTTCTAAAGGGAAGTGTAGATTTATGGGTAGAGCGAGTACTCTTGTCATT
CAACAATGTCAGAGGAAATCAGGGTTAATTAGCTGCAATTTTAGTTCTTCTGATGGTAAT
GGCAGCATGGCCGACAACTTCAGTGAGAGCGATGGAGATTATGTGAACTCGAGTGTGATT
GAAGCTGTTGAGGTGAGAAGTGGTTCAGATGGTTTCTTGATAAAAATGCGTGATGGTAGA
AATTTAAGATGTGTTCACAAC
>c101732_g1 orf length:537 frame:2 start:638 end:1174 gi|720078506|ref|XP_010241368.1| PREDICTED: uncharacterized protein LOC104585994 isoform X1 [Nelumbo nucifera]
GTGGGCATATCCTTAGCACGGACTCTGACTCTGGACAGTAATTGGCAAGCATTTAGTGCA
TCATTTTCAAAGAATTCTTCTTATATTGTATCTACAGTTTTATGGGTATACTGGGGAGTC
TGTATCAGTGATATGGTACCATTTTACCTAGGGAGAATGTTTAGGAAGACCAAAGCTTCT
GAAGATATATGTACCAAGTTGGGAATTGGCATGGAGAAAGCAGAGAGAATAACCCAGGCA
GTGCAGAAATATGGGAACCTTATCGGATTTGTGGAGCGATTTTCCCTTGGAGTTCGAAAT
CCCACTGCGTTTTTGGCAGGCGCATGGGGCATATCTTCAGATTGCTTTTTTGCTGGAGTT
TGCTGTGGTGGTCTGGTTACTCTTTCAATTCAGCTGGCAGTCGGGTTCTTGCTGAGGGAA
CGGCCAGCAGTGGCACTTGCCGGAGTTGCAACAGTCGTGGGCATTTGGACGGTGTTTCCG
TATCTATTGGCAGCTTCGACAGCAGTGATTCTATTTATTCGACGGAAACAGCCCAAT
>c101740_g1 orf length:447 frame:-2 start:360 end:806 gi|109676362|gb|ABG37663.1| CCHC-type integrase [Populus trichocarpa]
GTTGGGTTTGGCTGGATATTATCGAAAATTAGCAGGAATTTCTATCTTATTGTTCCTCCT
TTGACCTGATTGACTCAGAAGGGAGTCAAATTTATTTGAATAGATGAACAAGAAAAAAAA
TTCCCTATGCTCAAAAAATTGCTTAGTGGTTGTCTTGATTCTTGCTATTCCATTAGAATC
GGGAGGTTATGTGATCTATAGCTATGCTTCAAGGAAGAGACTTGGATGTGTCTTGTTGTA
GCATGAAGAGTAATTACTTATGCTTCGAGGCTACTCAGACCACATATACAAGCTACCCTC
CTATGCATGATTTGAAGTTGGATCTGTGCCTTGAAGATTTAGAGAAAATATTTATATGGC
GAACTTTGTAAGCTCTATATAGATCATAAAAGTATAAAGTATGTATTCATCTAGAAAAAG
CTCAACGTTAGAGAAGGTGGCTGGATT
">c101744_g1 orf length:114 frame:1 start:49 end:162 gi|527209929|gb|EPS74538.1| hypothetical protein M569_00255, partial [Genlisea aurea]"
GGGGCGCTTGTAGTGACTGAGGGGGTCAAAGACTAAGAAGTGAGTTATGTATACCAAGCA
TTCTTCTTAAGGCTAGATCCATTCTCTTGGTCCTGCGGAAAGGAAAAAGAATTA
>c101745_g1 orf length:180 frame:-2 start:79 end:258 gi|400131576|emb|CCH50976.1| T4.15 [Malus x robusta]
AAGATGAGTGTAGCGAAGATGCACATGCTTCGTTGAATGTGTGGTCACACTAGAAGAGAT
AAGGTGATGAATGAGAATATTCGTGTTAAGATAAGTGCAGTCTTTGTGTAGGAGAAGCTG
CAAGAAAACCGACTACGATGGTTTGGCCATATGAGATGCAAAACTACAAAAACAATAATT
>c101747_g1 orf length:123 frame:-2 start:1 end:123 gi|94502665|ref|YP_588403.1| hypothetical protein ZeamMp158 (mitochondrion) [Zea mays subsp. mays] gi|40795104|gb|AAR91148.1| hypothetical protein (mitochondrion) [Zea mays]
CAACCTATTCCAAAACAAAGAAAAAGGCGTGTGTCGCAATCATCAGGGACTGCCAGTGAG
ATATTGGAGGAAGGTGGGAATGACGTCAAATCTGCATGGTCCTTATGGGTTGGGCCACAC
ACG
>c101749_g1 orf length:450 frame:-1 start:261 end:710 gi|147770065|emb|CAN65410.1| hypothetical protein VITISV_040416 [Vitis vinifera]
TTTCACCGTTTATCCCATAGCTATCGTTCTTTTGCATTTGATTTGTCTACTGTTTCTCTT
CCAGAGTTACATAGCCAAGCAAGGTGTCACCGGTTGGAAATCAGTTATGGATGAGGAGAT
ATTTGGTTTGCACCAAAATGACACTTGCGAACAGGGAAGCATGGAATTGGATGTCGTAGG
GTATATGCTATCAAATTTCATGCTAATGGAGAGATTGAGAGGTTGAAAGCACGATTAGCT
GTGAAGGGATATACACAAACATTTGGAGTAGATTATTTTGAGGCTTTCCTCCTAGTTGCT
AGACTTCATTATGTATGTGTACTACTATCAGTTGCCTCAAACAAAGATTGGCCTTTATTT
CAATTAGATATTGAAAAAGCCTTTTTGTATGGCGATCTTCAAGAAGGCATATATATGAAG
CAACCACCATGATATGTTGCTCAGGGGAGA
>c101750_g1 orf length:2832 frame:1 start:214 end:3045 gi|672124604|ref|XP_008785692.1| PREDICTED: LOW QUALITY PROTEIN: LRR receptor-like serine/threonine-protein kinase HSL2 [Phoenix dactylifera]
GCGTCGAAAACCGATGCCGAAATCTTACTAAGCGCGAAAACAACCCGTCTCTCGGACCCG
AATGGTCATCTCTCCAACTGGAAACCTTCCAATCCCGTCTGCAATTGGACAGGCATTGCA
TGCAACAGCCAGCAGAATGCCGTCATCTCCATCGACCTCCCATCCCTCGAACTCTCGGGG
GACTTCCCCTTCGAGTTCTGTGGCATCCCCACCCTCGAATCCCTCAACCTCGGCGACAAC
ACCCTCAACGGGACGCTCTCTTCGTCGTCCCTCTCCTTCTGCTCTCGCCTCTGGCATCTG
AACCTTTCGGCCAATTGCTTCGTGGGCGATTTGCCCGACTTCACTCCCGACTTCTACCGC
TTGGTTTCTCTCGACTTCTCGCAGAACAATTTCACCGGGTCGATACCCGTGAGTTTCGCT
CGCCTTGAAAGGTTGAAAGTATTGAGTTTGTATGGAAACTTCCTCACCGGGCAGCTGCCC
ACGTTCCTTGGCAACCTGACCGAGCTGACCGAGCTCAACTTGGCTTTTAACCCATTTACG
CTGGGACCGCTCCCGGCGGAGATCGGAAACCTGACCAAACTTGAAGTCATTTGGTTGCCA
TCTTTGCATCTCGTCGGAGAAATACCGAGTTCGATTGGAAATTTGGAAAGGTTGAGAAAT
CTCGATCTTTCTGATAATCAACTCACCGGCAAAATCCCCGAAAGCATCGGAGAGTTGAGG
AGCATTTACCAGATTGAGCTGTTCAATAACAAGTTAGCTGGAGAGTTACCAGAAAGTCTC
GGTAACTTGAGCTCTCTGCGTTGGTTTGATGCCTCCCAGAACGATCTGACGGGAAATTTA
CCCGAAAGATTCGCTGCATTGAAGCTCATATCGCTAGGTCTCAATGACAATTTCTTCGTC
GGTGAGGTCCCTTCGGTCCTTGCACTGAATCCGAATTTGGAGAGTTTGAAGCTCTTCAAC
AATAGTTTCTCGGGTAAAGTTCCTTCTGAACTAGGAAAATACTCTGCCCTTTACAACCTC
GACATTTCTACGAACAGATTCGAAGGAGAATTACCTCAAAGTTTATGCAAAAGGGGAGCA
TTGGGAATTCTTATCGCGTTCGACAACAGACTGTCGGGCAGTTTGCCTGAGAGTCTCGGA
GAGTGTAAAAGTTTGGACTATGTGAGGATTCAGAACAATGAGATATCCGGTAAATTACCA
GATGGGCTTTGGAGCTTGCCAGAGATTTACCATTTGCAGATAGAAAACAATAGATTCAAT
GGGTCAATTCCTATGGCATTTTCTGGGATGAGAAACCTGACAAAGTTACTGATTTCACAC
AACGAATTTTATGGCGAGATTCCAGCAGCGATTTGTAGCTTACCCGAGCTTACATTGATC
GATGCAAGCGAAAATGGATTTACAGGCGAGATTCCAAAATGTATCTCGGAGTTGAAAAAT
CTCGAGCAGCTCAATCTTCAGCAGAATTCCTTCACAGGGGAGATTCCTACAGGTTTTTGG
AGGGATTTAACGGAGTTAAATCTATCGCATAATAAGTTTTCCGGTAAGATTCCTAGAGAT
TTAGGGAAATCACCAGTGTTGACTTACCTCGATTTGTCGGAGAATCAACTCTCTGGTGAA
ATCCCCTCGGAGCTGACTAATTTGAAGCTTAATATGTTTAATCTTTCGGGTAATAATTTG
GAGGGGAAAATCCCAACAGGTTTCGATTCGCCATTTTATATTTCAAGCCTATTAAGAAAT
CCTAATCTTTGTTCTTCGATGGATCAGAATCTCATTCGTCCATGCTCGGGTAATTTCAAG
CCTGTTACCCGCACCCGATTCGCTTACCTCATAACTGCTCTGCTTCTTGTTCTTGCTCTC
ATTCTACTTTCCTTACTCTGTTACCTCCACAAAACCCGACCCGTTAAGAATGGCAAAACT
AAGCCCGGGCCCTTGTGGAAACTTATGTCGTTCCATCGGGTTGGGTTCAATGTGGCTGAA
ATATTTGGATGCCTAACCGAGGCTAACCTTATTGGGTCTGGTGGATCAGGTAGGGTTTAT
AAGGCGAGCCTCAAATCAGGCCTAGTAGTAGCTGTTAAGCAGTTATTGACCGGTCCTCTT
GGGCCGGACTCAGAAAAAGGGTTTAGGTCTGAGGTTGAGACATTGGGCCGAATTCGACAT
GGAAACATTGTGAAGTTATTGTTCTGCTGCTCTTCAGAGGATTTCAGAGTGCTCGTGTAC
GAATACATGGAGAATGGGAGTTTGGGAGATGCACTGCATGATGAGAAACGAGGACCATTG
GATTGGGATCAAAGGGTCAAGATTGCTTTGGGGGCGGCGCAGGGGTTGGCGTATTTGCAC
CATGATTGTGTGCCATGTATTGTGCATAGAGATGTGAAACCAAGTAATATATTGTTGGAT
GCGGAATTTTGCGCGCACATGGGAGATTTTGGGTTGGCACGTGCGATGGGAGATACGTGT
GACGAAGATGAGCAGCGTGTGATGTCCAACGTGGCAGGATCGTGTGGCTATATCGCACCA
GAGTATGCATACACTCTAAAGGTGAACGAGAAAAGTGATGTCTACAGCTTCGGAGTAGTT
CTGCTCGAACTCGTCACGGGCAAAAAAGCAGTCGACCCGTCATTCGGTGACAACAAAGAT
ATTGTGAAGTGGGTGATGGATCATATCACATTGAAATCGCCCAAAGGAGATTACCATGAA
GAAATAGATTTGGAGTCTCTAATAGATCTGAGGCTAAAACCAATCTCATCCTATGACTAC
GAGGAGATAGTCAGTGTTCTGCATGTGGGTCTTCTTTGCACCTCAGCCTTCCCAATGAAT
CGCCCTTCGATG
>c101755_g1 orf length:207 frame:-3 start:623 end:829 gi|1035962721|gb|OAY83300.1| Peroxidase 72 [Ananas comosus]
GTCCATTTTATTTTGCAGGGTTGTGATGGTTCTGTACGGCTAGATAGTTCTGGTAAATTC
TCAAGTGAGAAGAGATCTAACCCGAATCGAAACTCCGCAAGAGGATTCAAGGTGATTGGT
GAGATCAAAGAAGCAGTGGAAAACGCATGCCCCGAAGTTGTGTCTTGTGCCGATATCCTT
GCACTTGCAGCCAGGGATTCTACAGTT
>c101758_g1 orf length:102 frame:1 start:256 end:357 gi|702477276|ref|XP_010032259.1| PREDICTED: uncharacterized protein LOC104421839 [Eucalyptus grandis]
GAAGACTTGGTGTATATTCGTAGCAATCTTCGCCTTCTATCAAGAAAGAGCGAAAAATAT
GCAGAAGGAGAGTCTAAGTTATGGGATATCGCCGGCGATGCA
>c101767_g1 orf length:255 frame:3 start:54 end:308 gi|1009171445|ref|XP_015866742.1| PREDICTED: protein RADIALIS-like 3 [Ziziphus jujuba]
TCATCATCGTCATGGACTGCGAAGCAAAACAAGCTGTTTGAGAAGGCACTTGCGGTGTTT
GACAGGGACACGCCCAACCGGTGGGAGAATGTGGCACGTGCGGTTGGAGGGAAGACTGCA
GAAGAAGTGAAGAGGCATTATGAGATTCTTGAGCAAGATATCAGGCAGATTGAGTCAGGT
CGCATTCCATTCCCAAACTACAGGACCTCTGGTGGCTCCCATGAGGAGCAGAGGCATAGG
TATCTAAAGCTGCAG
>c101771_g1 orf length:303 frame:-1 start:196 end:498 gi|731384428|ref|XP_010648136.1| PREDICTED: uncharacterized protein LOC104878909 [Vitis vinifera]
GCATATCTTTTAGCCCTAGAGTTAGAGGAGCATATTAAGCTGTCGGATCCTAAGAAGTTT
GGTTCTTAAGTCGGGGAGTATAGCAAGAAATCCTATGAAAATAAAGGTAAGGATTACGAA
GCTCATAAATCTGCTAGCATTGGTCCCATTAGAGAGTCAGGAGTAAAGTCTAACGCTGCC
AATCCTACGAAATCAAACATTAAGTGCTATAATTGTCATGAATATGGTCACATAGCCCAT
GAATGTCCAAAAAAATCCCTCCACATCGACATTGAGCACGGTGATGATGACGGCCCCATC
AAG
>c101772_g1 orf length:123 frame:3 start:3 end:125 gi|743820029|ref|XP_010931678.1| PREDICTED: glyoxysomal fatty acid beta-oxidation multifunctional protein MFP-a-like [Elaeis guineensis]
GCTGGGCTTTGGAAGGAAGCAAACATGTCTTACGAACTTCAATTCACTGACACAAGTAAA
GGCTTAATACATGTCTTTTTCTCCCAACGTGCAACTTCAAAGGTAGAACAAGTTCTAGAT
TTA
>c101774_g1 orf length:303 frame:-1 start:3 end:305 gi|1023989288|gb|KZV24755.1| hypothetical protein F511_14694 [Dorcoceras hygrometricum]
TGGACAGAGGAATGTGAGGAGAGCTTTCAGAAACTCAAGACAACTTTGACTACAGCCCCA
GTATTGGTATTACCTACAGGTTCAGGGTCTTATACTGTGTATTGTGATGCATCACGTATT
AGTCTCGGCGCAGTGTTGATGCAAGACGGTAGGGTGATTGCCTATGTGTCCAGACAGTTA
AAGGTACATGAGAAGAATTATCCAGTCCATGATCTTGAGTTAGCAACTATTGTTCATGCC
TTGAAAATTTGGCGGCATTACTTGTACGGTGTCCAGTGTGAGGTGTACACCGATCATCGG
AGT
>c10177_g1 orf length:258 frame:-1 start:18 end:275 gi|74048918|gb|AAZ95163.1| putative cytochrome P450 [Brassica rapa]
GCAGGAAGAATGGCATCAGTGGTCTGGAACAACTGTTTGGAATTTAACCCCGAACGTGGT
TCAATTTGGACAGTACTCGATTCCAAACGTACAACTTCTCACATTTAATGCTAGACGGAC
ACTGTCTTGGAAAAGACTTGGCTTATCTTGAAAATTCAAATGATGTCAGTGGCAACATCC
ACATTGTTAAGGCATTGATTTACAATGGTCAATGGACCCAAAGTTGAGCAAAAGGTGACG
GTAACTTTGTTCATGAAG
>c101781_g1 orf length:591 frame:2 start:2 end:592 gi|672157922|ref|XP_008798685.1| PREDICTED: ABC transporter C family member 10-like [Phoenix dactylifera]
TATGCTTGGGAAACTCATTTCAGGCAAGTGATAAAAGGGTTGAGGGAAGAAGAATGTAAG
TGGCTTTCGGCTTTTCAAATGCAGAGAGCCTACAATAGCTTTCTTTTCTGGTCGTCCCCT
GTTGTGGTTTCGGCAGCCACTTTCTTGACTTGCTATCTTCTAGAGATTCCTCTTTATCCT
AGCAATGTTTTCACATTTGTAGCGACATTGCGTCTAGTGCAAGATCCAGTTAGATCGATT
CCTGATGTTATTGGAGCCTTTATTCAGGCAAAGGTTGCATTTGGGAGAATCATCAAGTTT
CTTGATGCTGCTGAGCTGCAAACTGGGCATGTTAGAAGGAAAGCCACTATGAATGTGGAG
CATCCAATCATGATCAAGTCAGCCAACTTCTCTTGGGAAGGAAATCCTTCCAAACCAACA
CTGAAGAATATAAGCTTGGAGCTGAAACCTGGAGAGAAGGTGGCAATATGTGGAGAGGTT
GGCTCAGGGAAATCAACTCTTTTGGCTGCGATTCTTGGAGAGATCACAAATACAGAAGGC
ACGATTCAAGTTTTTGGAAAGCTTGCTTATGTTTCTCAGAATGCATGGATC
>c101782_g1 orf length:255 frame:-3 start:1 end:255 gi|1025145476|ref|XP_016467119.1| PREDICTED: uncharacterized protein LOC107789761 [Nicotiana tabacum] gi|1025145482|ref|XP_016467120.1| PREDICTED: uncharacterized protein LOC107789761 [Nicotiana tabacum]
GGTCTTTAGGAGGCTTTAGCTCAGATCTTATCAGTTTGCACTGGCCTGGCTTAGGCGGTT
TCAGCCACTACAGCGGCAGCTACTTCACAGATCGGGGGAGGCAATCAGACTCCCGTTGCT
CGCACACCTTAGCAGGTTGTGCAGGGACTCCAAACATCGGGTGCACCTCCAATCCAACCG
GTTGCACCAGTTCAGGAGTTTGTAGTACCAGTTATGCCGGACGACGAGCAACATCGACTA
GAAAGGTTTGGTAGA
>c101782_g2 orf length:165 frame:-1 start:3 end:167 gi|1025222404|ref|XP_016482474.1| PREDICTED: F-box protein At5g49610-like [Nicotiana tabacum]
CTTCAGGAGACTTTGGCCCAGATATTGACAGTTTGCACTGATCTTGCTCAGGTGGTTTCG
GCTCAGGCCGCACCTGCCACTTCTCAGGCCAAGAGAGGTACTCATACCCCTGTAGCTCGT
ACTCCAGATCAGGTAGTACAAGGACTTTATATACCAGGGGCACTA
>c101797_g1 orf length:189 frame:-3 start:17 end:205 gi|1035912909|gb|OAY42503.1| hypothetical protein MANES_09G184900 [Manihot esculenta]
TTGATGAAAAGGGAGATTCGAAGGCGACTGGGGAGCTTTCAGGTATGCGCGCTGTGCACG
TGCTGCAGTCCGAAGGGGGTCTGCGTACCATCGCCGTGTTGCTATGCCATCAACTGCAAC
ATACCCAATAGGCCATTTGGAGTTTGTGCATTCACTCCCAAGGTTTGCAATTGCCTTGGT
TGCCATATT
>c101797_g3 orf length:180 frame:3 start:129 end:308 gi|1035912909|gb|OAY42503.1| hypothetical protein MANES_09G184900 [Manihot esculenta]
TTGATGAAAAGGGAGATTCGAAGGCGACTGGGGAGCTTTCAGGTATGCGCGCTGTGCACG
TGCTGCAGTCCGAAGGGGGTCTGCGTACCATCGCCGTGTTGCTATGCCATCAACTGCAAC
ATACCCAATAGGCCATTTGGGTTCTGCTCCTTCACCCCAAAGTCATGCAATTGCTTTGGA
>c101798_g1 orf length:459 frame:2 start:302 end:760 gi|147845776|emb|CAN82200.1| hypothetical protein VITISV_007616 [Vitis vinifera]
ACATCCGAAGCCATGGCCCGAACCAAGCTCCCTAGCAGTCCCGAAGGATCCTCCGCGAGG
AAGAAGGCAAAAGTAATCACAAGGGATTACTTAACTTTCTCTTCTAGTGACTCCTCTGAA
CCAGATTTTGAAACTACGTATTTTATTTCTCCGTCGTCATATACTAGGTATAAACGTCTA
GTTTCTAAATCTATCCATTTCGGTGGTTTTGTTCGCTTTGAGGATTTAGAAGAATTTAAT
GTTAGGGAATTGTTTGAATATCAGGGTTGGATGTCACTCCTTACATTGACTGAACCAACT
TATCAAATGCCAGTTATATTGTTTTATTCCAATCTTTCAAGTAAGGCAGATGATCCTATA
ACATTGATTACTAGAGCCTCTAGAGATAACATTACTATCACACCAACTTTCCTTTCTACA
GTTTTAGAAATTCTTAATGTTGGTGTAGATATTTTTAAT
>c101807_g1 orf length:519 frame:2 start:131 end:649 gi|731366105|ref|XP_010694888.1| PREDICTED: uncharacterized protein LOC104907627 [Beta vulgaris subsp. vulgaris]
AATAAGGATGGGGAGATTGAGGAGGATGGCGTTCATAGAATTAATGCCAGATGGTTAAAG
TGAAGAATTGTTATATGCTTGTCGAATACTAATAAAATTAAAAGGAATATTTAACGGGAC
GACTATAAGACCTGCTCCCATTGCTTTATTGAATGTTAAGCAATTAACAAACATGTTCAA
AAAATGAGCGCGGCTGAAATGAGAATGTTAACATGGATGAGTGGTGCTACTTTAAGAGAT
AGGATAAAATATAAGTGCACAAGAAAAAAGTTAAGAGGTAGTTTCAATACAACATATAAG
AACAGGAAGAACATATTGAGATTATTTGGACATGTGATATGGATGTCGATAGATGCACTA
GTTAAGAAGAACGATAAAATTGTAGTTAATGGAGTAATAAAAACTAGAGGTAGACCTAAA
CGAATTTGGATGGAAGCAGTTAAAATGGGTATGTTGTTTGCGAATTTAAGTGATGAGATA
GCCCTCAACAGAGTCAAGTGAAATAAAATGATTCATGTA
>c101808_g1 orf length:228 frame:2 start:167 end:394 gi|947128404|gb|KRH76258.1| hypothetical protein GLYMA_01G142300 [Glycine max]
ATGCACAGATCGGGGGTGGTGATGGCGTGGAACGTGTTCAAATTCTGCACTGCGCTTCGA
GGCTTGGGATCTCTCATGATCTTGCTCGTCCTCGCCATCGTCGGCGTCACCTACTACGCC
GTCGTAGTCACGAATTACGGCCCTGCCCTCCTCGCCGGCGGCGTCGACTCGGCCGTCTCC
GGCGCCGTTCTGCTCGTCTTCCATGGCCTGTTGGCGATGCTCCTGTGG
>c101813_g1 orf length:375 frame:-3 start:19 end:393 gi|1012361736|gb|KYP72919.1| Retrovirus-related Pol polyprotein from transposon TNT 1-94 [Cajanus cajan]
GCAATGTCGTGGTGTCATGGAGGTCCAGTTCTTCAATCAATCGTTCCATTGTCCACTACA
GAGGCAGAACTGATTGCCGCTACAAAGGAGGTGAAGGAGGCGAAGTATCTGCAGAGCTTG
TTGAGGGATTTGGGTGTTCCACATGATGTCATGAGTGTATATTATGATAATCAGAGTGCG
ATTCACTTGGTAGAGCACCAGGTTTATAGTTTGAAGACTAAGCATATAAAAGTGAAGGAC
TTCTTTTTAGAAGATGAGAAGAATGTTATGTCACTTCAGAAGATTCACATGAATCAAAAT
CTGGTAGATATGTTCACAAAGGTGATTTCGGTTGTCGAGCTCAAGATTTGCTTAGGCTTA
ATTTGCCTCGTTGAT
>c101815_g1 orf length:519 frame:3 start:3 end:521 sp|P87319|VP13A_SCHPO Vacuolar protein sorting-associated protein 13a OS=Schizosaccharomyces pombe (strain 972 / ATCC 24843) GN=vps13a PE=3 SV=2
GATATTGGCCGCGTACACCTTCGGATGCCGGCTCCTGAGAACGAACATCATCATAAACCG
CATCTGCTCCGCGCCGATATTGCTTTAGAAAGAAGTACGATGTTTGTGATTCTGAGTCGC
GAGACCGGGCCATGGCCATTCAAGATTGACAATCAGAGCGATTACCCCCTTACTATCTCT
CAAATGGACACCACTCGTTTGGAGCGTGGCGATCAGCCGCAAGGTACCGCTTCGTACGAT
GTTGGCCCCCACCTTTCAATCTGGTACGCTTGGGATGCGCCCGCAGCCCGCGAAAAGAAG
ATCCGTCTGCTCATCAACGGCCATGCAAAACATGTGGATATTAACGAGATCGGAAACCTA
CCGCCATTCCAATTCCCAGCCGCTCCAAGAGGTAACCGCGCAGTATCTCTAGATGTCAAG
GCAGAAGGGCCCAGTCAGACTTTGACTATCTCCAATTACTTGGAAGAACGCAGTGTGTAC
AAGAGGCGAGCCCGCGCAGCGAGCGGAACTCTACAGCGC
>c101819_g1 orf length:117 frame:3 start:3 end:119 gi|147782930|emb|CAN65591.1| hypothetical protein VITISV_042091 [Vitis vinifera]
TCTATTGCAAAATACAAAGCACATCTCGTAGCCAAAGGTTTTCACCAAAGACCTGGACTA
GACTACTTCGATACATTTAGTCCAGTCGCTAAACCAACTACAATTCGCATAGTACTA
>c10181_g1 orf length:117 frame:-1 start:110 end:226 gi|698469298|ref|XP_009783549.1| PREDICTED: uncharacterized protein LOC104232135 [Nicotiana sylvestris]
GGGCGGCCGAAAAAGTATTGGGGAGAGGTGATCAGAGAAGACATGGCGAGATTTCAGATT
TTCGATGATACGACACTTGATAGGAAGATGTGGAGGTCGAGTATTAGGGTTGTAGGT
>c101831_g1 orf length:462 frame:1 start:199 end:660 gi|672169688|ref|XP_008804883.1| PREDICTED: pentatricopeptide repeat-containing protein At4g21065-like [Phoenix dactylifera]
GAAACCGGGTCACTCTCCATTGCCCTCTCCCTCTTCTGCCAAATCCCAAACCCCTCCACT
TTCCACTACAACACCGTTATCCGTACTTGTTCTCAAAACAACAATCCTTTTAAATCCATC
GAATTGTTCCGCCGAATGCATCGCAAGTCCGTTCCTTTTGATTCTTACAGTTTGAAATTC
TTGTTCAAGTCTTGTGGGCAAGCTTCTTTGGTTGTTGAAGGGAAGTTGGCACATGGTTTG
TTGGTTAAATTGTTTTTGGTGGCGAATGCGACGATTGCGAACCCTTTGATTCAGATGTAT
GTTGAGTTTGGGCTTGTGGGTGAGGCTAGGAGAGTTTTTGATGGGATTGGAGTGAAGGAT
GTGGTTTCTTGGACTAGTATGATTGGTGGGTTGGTGAAAGGTGGGATCTTGGACAAAGCC
CGGATGTTGTTTGATGAAATGCCGGAGAGAAATGTGGTTTCT
>c101832_g1 orf length:138 frame:2 start:5 end:142 gi|1021051118|gb|KZN08896.1| hypothetical protein DCAR_001552 [Daucus carota subsp. sativus]
AAGAATGGGATTGTGGTGCCCGTCTGCTTGCCTGGTTATGCTATGGACAAGTTTGTGGCC
GAAATTGACAGAATGACAACTGATAAGCAAACGAACTATAACAACAATAATTCGGTCCCC
TTCATTTTATCTGCACTA
">c101837_g1 orf length:282 frame:2 start:14 end:295 gi|720080832|ref|XP_010242090.1| PREDICTED: putative uncharacterized protein At4g01020, chloroplastic [Nelumbo nucifera]"
TCAAATCAAGAGGTCGAACAATGGAGATGGGAGCCTTTCAGTAGTCTACCATCGATCACT
GACGGTTACTCTGAGCAAGAACGTGCTCAACTTGCGCTGATACAAAGATTTTTAGCTGGA
GGTTTTGGCCTCGATGATGACCATCACGGGCTTAACATGTATCAATCTCCCCCTCGGTGC
TCAGATTCGTATCTTGATACCCTGAAGGACCTTAACCAGCTCCCCTGGCTCGAGAGATTT
GTTTCGGTTATTAGCGATAGCTACCATGAGGATTATATCCGA
>c101845_g1 orf length:384 frame:3 start:3 end:386 gi|697104555|ref|XP_009606077.1| PREDICTED: heat shock cognate 70 kDa protein 2-like [Nicotiana tomentosiformis] gi|1025395771|ref|XP_016436366.1| PREDICTED: heat shock cognate 70 kDa protein 2-like [Nicotiana tabacum]
AAGATGGTGCAGGAAGCGGAGCAGTACAGGGCTGCAGATGAGGAGCACAAGAAGAAGGTG
GAGGCCAAGAATGCGCTGGAGAACTACGCTTACAATATGAGGAACACCATCAAAGATGAG
AAGATCGGTTCAAAGTTGGATCCGGTTGATAAGAAGAAGATAGAGGATGCCATCGAGCAG
GCAATTCAGTGGCTCGATGGCAACCAGTTGGCGGAGGCTGATGAATTTGAAGATAAGATG
AAGGAACTGGAGGGTCTCTGCAATCCGATAATTGCAAGGATTTATCAGGGTGCAGGTGCT
AATATGGACGGTGGCATGGACGAAGATGGGCCAACGAGTGGTGGAAGTGGCAGTGGCGCA
GGCCCAAAGATTGAGGAAGTTGAT
">c101845_g2 orf length:414 frame:1 start:1 end:414 gi|410369164|gb|AFV66576.1| heat shock protein 70, partial [Ziziphus jujuba]"
GATGTTACTCCTCTGTCTCTTGGTTTGGAAACTGCTGGTGGGGTTATGACCGTATTGATT
CCAAGGAACACGACGATCCCCACCAAGAAAGAACAGGTCTTCTCTACTTATGCAGACAAT
CAACCTGGAGTCTTGATTCAAGTTTATGAAGGGGAGAGGGCGAGAACAAAGGACAACAAT
CTTCTTGGGAAATTCGAGCTCTCGGGTATTCCACCGGCACCTAGGGGAGTTCCTCAGATC
ACCGTCTGCTTTGATATTGATGCAAACGGTATCCTGAACGTGTCTGCTGAGGATAAAACA
ACTGGGCAGAAGAACAAGATTACGATTACTAATGATAAAGGGAGATTGAGCAAGGAGGAG
ATTGAGAAGATGGTGCAGGAAGCGGAGAAGTACAGGGCTGAAGATGAGGAGCAC
>c101850_g1 orf length:252 frame:3 start:3 end:254 gi|923929273|ref|XP_013733447.1| PREDICTED: uncharacterized protein LOC106437055 [Brassica napus]
GGTCGTTCTACCACAGAAGATATACACCTTGTTAGGAGGTTGGTGGAACTGTATAGAGAG
AGAAAGAAGGATCTGCACATGGTGTTTATTGACCTAGAGAAAGCGTATGACAAGGTTCCT
AGAGAAGTTCTCTGGAGATGCCTGAAGGCAAAAGGTGTGTCAGTTCCCTATATTATGGCA
ATTAAGGACATGTATGATGGGGCTAAGACTCGGGTTAGGATAGTATGAGGTGACTTAGAG
CATTTTCTGGTT
>c101853_g1 orf length:297 frame:2 start:2 end:298 gi|727417319|ref|XP_010412980.1| PREDICTED: xyloglucan endotransglucosylase/hydrolase protein 4 [Camelina sativa]
TGGAATGCTGATGATTGGGCCACAAGGGGTGGGCTTGAAAAGACCAACTGGGCCAACGCC
CCCTTCGTCGCTTCCTACCGTGGATTTCACATAGACGGCTGCGAGGCCTCGGCTGAGGCC
AAATACTGCGAGACACAAGGTCGACGGTGGTGGGATCAGAAGGAGTTCCAGGACCTGGAT
ACGTATCAGTACCAACGACTCAAATGGGTCCGCGAGAAGTGGACGATATACAATTACTGT
ACTGATAGGGTAAGGTTCCCTACGATGTCGCCTGAGTGCAAGAGAGACAGAGATGCG
>c101854_g1 orf length:756 frame:1 start:4 end:759 gi|923672003|ref|XP_013650998.1| PREDICTED: uncharacterized protein LOC106355634 [Brassica napus]
ATTGTTGATGGGAGAAACACTCTGTTATGGAGAGACCCCTGGATCAAAGGTATCAGATTA
ATTGAAAGATTGGACATAGCTGATATTAGTGCTATTGGCTGTCTGGATGCTAAAGTATCA
GACATTATTGTTGATGGCAAGTGGAATTTTGTTAATTGCCCTGGTATCATCAGATTTAGA
AATGATATTGAAAAGCAATACATTCACCCAGCTAATGGTCGAGACAATTATACAGAAGAT
TGCTAGTGGTGGGACTCGTCAACCAATGGGGAATGTAATTTTCATGCTGCTTGGGAACAT
GTAAGAGAAAAATATGAGTGCATCTCTTGGCACAAAGTGGTTTGGCATAAAGGTTGTGTC
CCCAAATTTAGCTTATGCACTCTAAAAGCTTTAACAAATAAACTTCTCACCAAGATTCGT
CTCATTCAGAGGAAGGTGGACGTAGATCCTATATGTGTCCTATGTTCGAGTAATACTGAG
GAGTGTGAGCATATTTTTTTCGAATGTAGCTACTCTAAAGATATTTGGTCCAGAATTGCC
CATTATAATGAAATTGAGATGACTCCTGACAGGTACAAAATCAAAGATATCGTGAATGAT
ATTATTTGGTATAAGGGTAGTGCTATAAGCAAGAGGATTGTTGCTTTGTCCTTCAATGCT
GTTGTTTGGCATCTCTGGAAAGAGAGGAATAGAAGAGTTTTTAATCAATTAGTCAAATCT
CCTGATGATGTGGTGGATATGATTCAAATTGATGTA
>c101854_g2 orf length:522 frame:-1 start:190 end:711 gi|727573946|ref|XP_010459577.1| PREDICTED: uncharacterized protein LOC104740614 [Camelina sativa]
GCTAATGGTCGAGACAATTATACAGAAGATTGCTAGTGGTGGGACTCGTCAACCAATGGG
GAATGTAATTTTCATGCTGCTTGGGAATATGTAAGAGAAAAATATGAGTGCATCTCTTGG
CACAAAGTGGTTTGGCATAAAGGTTGTGTCCCCAAATTTAGCTTATGCACTCTAAAAGCT
TTAACAAATAAACTTCTCACCAAGATTCGTCTCATTCAGAGGAAGGTGGACGTAGATCCT
ATATGTGTCCTATGTTCGAGTAATACTGAGGAGTGTGAGCATATTTTTTTCGAATGTAGT
TACTCTAAAGATATTTGGTCCAGAATTGCCCATTATAATGAAATTGAGATGACTCCTGAC
AGGTACAAAATCAAAGATATCGTGAATGATATTATTTGGTATAAGGGTAGTGCTATAAGC
AAGAGGATTGTTGCTTTGTCCTTCAATGCTGCTGTTTGGCATCTCTGGAAAGAAATGAAT
AGAAGAGTTTTTAATCAATTAGTCAAATCTCCTGATGATGTG
>c101856_g1 orf length:597 frame:3 start:12 end:608 sp|Q5TP13|MED15_ANOGA Mediator of RNA polymerase II transcription subunit 15 OS=Anopheles gambiae GN=MED15 PE=3 SV=3
CTTGGCCGCATGATTCAACGTATTGGCAATGATGATGGTGAGAAATCAAAAAAGATGAAG
CAATTATATGACATGCTTCAGAATCCCACACGCCGCATGCCCATGGAAACCCTCATAAAG
TGTGAGAAAGTTCTCGAGCGCCTTGAAATCCAGCGTGATAATGAGGCTGAGGCACCTGTA
CCTCCCAGCATGGAGACTTGCACTGCTGCCCTAGAGGAGGTCCTAGCCACAGTTCTCAAG
TCACCATGCGCAGCTCACACCCTACACCGCACATTATCTCCAGCCCTCTCTGTGTTGTTG
GGGCCAACCTATTCCACCCACCCAGCAACACTTGCTCCTGCCAGTCGTCCCCTACAGCCA
CCTCCAGAAACTCCTGACATAAGTGACATTGTACAAGGAGAGGTGGCTCGACTCAATGCC
CGGTTTAGGATAAACTTAGATTGTCAGATGCCACCGGGCAGTGATGAATTGACCCTCATC
TGTCAGCTAGATGACCCAAACTTACCATGTGTTCCACCCATCACTCTCACTGTGCCGGCC
TCATATCCTGATAAGCCACCCCGCTGCCACTTGCTGGCTGTTGACTACGAAAGCACA
>c101860_g1 orf length:222 frame:3 start:3 end:224 gi|1035939322|gb|OAY66319.1| hypothetical protein ACMD2_19469 [Ananas comosus]
CACCTCAAAGAACACTCGGGTCATACACCAAACAGTCACTTCAAACTATTCAATCTGCGA
CACTCCACTTTGCACTCTAAAATAGAGGTCGCTTTTGGAATCATTAAAAATCGCTACAAA
ATCCTCGCCACCAAGCCATATTATCCCTTTCCGACTCAGGTGAACATTATCTTGGCATGT
GGTATTCTATATAACTGCATAGGAATGGAAGACCCCGATGAT
>c101871_g1 orf length:177 frame:-3 start:9 end:185 gi|147804904|emb|CAN62614.1| hypothetical protein VITISV_028123 [Vitis vinifera]
ATTACTCTTGCAAATGGTTCTATTTTCAAAGTAGAGGGCATTAGTTCTACTTCTCTCACT
CCATCTCTTTCTTTATCATCAGTTTTATATGTCCCTTCATTTCCTTTTAATCTGATGTCT
GCCAACAAACTTGTTCATGCCTTAAATTGCTCAGTGACTTTTTCTCGAATTTTTTTC
>c101872_g1 orf length:156 frame:-1 start:418 end:573 gi|944266672|gb|KQL30912.1| hypothetical protein SETIT_018510mg [Setaria italica]
AGCGAAGCTTGGACGGAGGAGAAGCATGCATCATTTCTGAACGAGATGGAGTCGTCCTTC
GTGCTGAAAGAGTTTGGTTTCGATGCAAAGTGGATGCGGGCGCCGTTGAGGCTTGACCAT
TTCATACCCGATAGCGCTACGGAGTCAAACCAATCG
">c101893_g2 orf length:252 frame:2 start:26 end:277 gi|672175706|ref|XP_008807917.1| PREDICTED: tRNA(adenine(34)) deaminase, chloroplastic [Phoenix dactylifera]"
ATGGAAGAGGCTCAAGTTGTAGAGACTAAGGATGGGGCCATCTCTGTGGCTTCTGCATTT
CCTGGCCATCCTGAAGCTGTTCAGGACAGAGATCAAAAATTCCTATTAAAAGCAATTGAT
GAAGCATATAATGGAGTTGAATGCAGTGATGGAGGCCCTTTTGCGGCGATCATTGTTCGA
AATGATGAAATAATCATCAGCTGTCATAACATGGTTTTGAAGGACGCTGATCCTACTGCT
CATGCTGAGGTG
>c101895_g2 orf length:357 frame:-2 start:1 end:357 gi|567903902|ref|XP_006444439.1| hypothetical protein CICLE_v10020715mg [Citrus clementina] gi|568852742|ref|XP_006480030.1| PREDICTED: probable galacturonosyltransferase-like 7 [Citrus sinensis] gi|557546701|gb|ESR57679.1| hypothetical protein CICLE_v10020715mg [Citrus clementina] gi|641868402|gb|KDO87086.1| hypothetical protein CISIN_1g017643mg [Citrus sinensis]
ATGCTCTGGATGATGAAGCTATCGAGCTTCTTCTCCGCCGTAATCGTTATGATCATACTA
TCCCCATCCATTCATTCATTTCCAAAAACTGAAGCGATTCGATCGTCTCATTTCGATCGG
ATATCGACGATGACTTCAAAGAAATCCTTCCCGTTGCGCCAAGCGCCGCTGTTTCGCAAT
GCCGACGGATGCGATTCGATCGCCGGCGGCGGGTCCACGATCTGCGACCCCTCGCTCGTC
CACATCGCCATCACGCTCGACGTCGAGTACATGCGCGGCTCGATCGCCGCCGTCCATTCC
GTCCTCCAGCACTCCCTCTGCCCCGAGAACGTCTTCTTCCACTTGCTCGTCTCCGAC
>c101902_g1 orf length:150 frame:1 start:265 end:414 gi|147797325|emb|CAN73734.1| hypothetical protein VITISV_032119 [Vitis vinifera]
CATATGCATAACTGGGTTTCTGAGGTCCGCAAAAACATAGCTGTTAGCAATGATAGTTAT
AAATCTGCAGCGGACATGCATAAAAGATTATAGGAATTTGCGGTTGGTAATAGAGTTTTA
GTTAGAGTTTAAGCCTGAGAGGTTCCCAAA
>c101909_g1 orf length:261 frame:2 start:2 end:262 gi|326510475|dbj|BAJ87454.1| predicted protein [Hordeum vulgare subsp. vulgare] gi|326531834|dbj|BAK01293.1| predicted protein [Hordeum vulgare subsp. vulgare]
GGCAAGTGCCCCGCAGTCAGCCACAACGTGACATTCAGCGACGAGTGGCTCAACTACACC
GACTCCTCGACCAACCTCACCTTCTTCTTGGACTGCTACTCCAGGCCAGGCGATCGGCCG
CCTCCTGATTCTCAGGCAGAAGATTTCCAGGTCGACTGCAAAGGCATCAATTCGCCTGCA
AGGCGTGGAGATGGCCTTTCCTTCGTCTTCACCTCTGAGCAAGGCAACGTTTCAGCAGAA
TACGAATTGGTTGAGCACTGC
">c101926_g1 orf length:117 frame:2 start:2 end:118 gi|747079996|ref|XP_011087232.1| PREDICTED: thioredoxin-like 1-1, chloroplastic [Sesamum indicum]"
CGCGTTTGTAGCTTCAGCTGCACTAATGCAACTATTAAAAAATTTACAGATGCATTAGCC
AAGCACAACACAGAAAGATGCAGTTTAGGGCCAGCAAAAGGCCTTGAGGAATCAGAG
>c101930_g1 orf length:186 frame:3 start:6 end:191 gi|573962864|ref|XP_006663579.1| PREDICTED: uncharacterized protein LOC102713418 [Oryza brachyantha]
CTGTCAGCGCACAACTTCCCCAGTTTGAAAGGGAATTGCATCTACTTCACCGATGTTTAC
TGGGAACAAGCTCTCGACAGCCGAGAAAGATATCGCGACATTGGAGTTTTCAGCTTAGAA
GGCAATACTATTGCAGCATGTTATCCTGAAGAAATGCCCAAGCTAAATTGGATCACACCC
AATTTG
>c101931_g1 orf length:435 frame:3 start:99 end:533 gi|695039900|ref|XP_009407504.1| PREDICTED: poly(A) RNA polymerase GLD2 [Musa acuminata subsp. malaccensis]
ATGGACGGAACTTCGTTGACCTTACAGAGAGAGAGAGAAGATGCATGCACTGCTATCATA
GTAAAATTCAAGTCTTCCAGACAAAGAAACGGAAACAATCTGGGTCAACTTCTCGCCACT
TTTTTTGAGAAGTTCTCTAAGCTCGAGAGACTTTCGTCCGATTTGGCCATCTGCACATAT
ACGGGACGATGGGAAAGGATAAGAAGCAATTCAAGATGGATGGAGAAATCCCATAATCTA
CTTATCGAAGATCCGTTTGATCGCCCAGACAATGCTGCTCGGGTGGTCGGTTCGCAAGAG
TTGCGTATGATTTCAGAAGCATTCAAGAAAACATACCGAAATCTCTCTAAAAGCTCCATA
CTTTTGGGCAGGAATGCTTTGCTGGCCAATTTAGTTAGGCCCGACATTCGTTCGCAGCTC
GAAGCTGAATCACAA
>c101932_g1 orf length:84 frame:1 start:124 end:207 gi|672194834|ref|XP_008776390.1| PREDICTED: uncharacterized protein LOC103696510 [Phoenix dactylifera]
TCAGGGTTGCCCCCTGATAGAGAGGTGGAGTTTCCTATTGATTTAGTACCAGGGGCAGCC
CTTATATCTAGAGCGCCATATAGA
">c101933_g1 orf length:162 frame:2 start:797 end:958 gi|1035948382|gb|OAY72200.1| 50S ribosomal protein L5, chloroplastic [Ananas comosus]"
AACTTGGGTCTTCCTCGGACCTGTGATTTCCAAGGAGTGAACCCAAACAGCTTCGATGAG
CATGGGAACTACAGCATTGGCATTAGGGATGCAAGCGTGTTTCCTGAGATCTGATACGAA
GCCCTTGGTAAACAAAATGGGATGGATGTCTGCATCACTACC
>c101935_g1 orf length:147 frame:-1 start:170 end:316 gi|13516748|dbj|BAB40323.1| cytochrome P450 [Asparagus officinalis]
ATCGCATTTCAAGAATACTCGTACAAGGGCTGTGATGTTGCTGCAGCCCCCTATGGTGAT
AGCTGGCGTAATCTACGTAAAATCTTTATTCTGGAGCTTTTGTGCCCGAAGAAGCTCTCT
TCGTATAGGTCAGTACGAGGTGAAGAG
>c101936_g1 orf length:1986 frame:2 start:2 end:1987 gi|727486709|ref|XP_010419362.1| PREDICTED: uncharacterized protein LOC104705067 [Camelina sativa]
ATCACCAAGCTTATGTGTGAGAGAATGAAGTATATGCTTAATGAATTGATATCTCCAGTT
CAGAGTGCTTTTTTGCCAGGCAGATCTATAGCTGACAACTCGCTTTTGGCTCATGAGCAT
ATCAGGGGTTTTAATAAACCTGGTCCGGATAGATTGTGTATTAAGGTGGATATTCAGAAA
GCTTATGACACGGTGAACAGAGATTTTGTTTGTCATATGATGCTATGTATGGGTTTCCCT
TCCATATGGGTGGATAGAATCAGGACTTGTATTTCTACGCCGACCTTTTCTCTTCTTATG
GATGGATGTCCTGTTGGTTTTATTCACAGTAACAGAGGTCTCAGGCAAGGGGATCCTCTC
TCCCCTCTCCTCTTCACTATTGCCATGGAATTCTTCTCTATTCTTATGGATCTTGATTAT
GCTAGGGGTAATATTAAGCCTATTATTGACTTGGGAGACCCTGTTATCTCTCATCTCATT
TATGCGGATGATCTTTTGATTTTCTCTAAAATTAATGGTAAAGGTGCAAATGCTATTAAG
AGAATCTTCTCTATGTTTGGTGATGTTTCTGGTTTACGCCTTAATGAGATGAAAAGCAAG
ATTTATTTTAGTAAGAGTTGCAAGCATAAAGATAATCTTAAAAGTATCCTTGGTATAGAA
GAAGGTTGTTTACCTGTGAAATATCTTGGCATTCCGTTATCGGTCAATTATTTGGACAAG
AAAGATTGTGCAAAATTACTGGAGAGATGTCGTGGTAGAATTGAAGGATGGAAGGCCAGG
CTCCTCTCTTTTGCTGGCAGGGTGGAGCTTATAAAATCTGTTGTTGGATCCACCGTGTTA
TTCTGGACTCAAGCTTTTAATCTCCCCTCTCAAATAATTCATAAAATTGAAAGATGTTGT
TCAAACTTTATATGGAAAAATAAAATTCCTGCAATCAGTTGGGAATCCATGTGCAAACCT
AAAAGTGAAGGTGGTTTTGGCTTGAAAAAAATTTCAGACATGGCTAAAGCATGGAGGGTC
AAACAATTATGGGAAATCTTAGATGGTAATTCTCTTTGGGCTAATTGGATGATGAAGAGA
TACATCAAAAATGATGATTTCTGGAGCATGAGGAGAGATAATAATTTCTCTTGTGTCTGG
AAAAATATTTTAGATGTTAGAAAGATCTGTGAAAATCATATATATAAAAGAATTGCTGAT
GGCAAGGATACTTTGTTGTGGAAAGACCCATGGCTTAAGGAGGGAAGATTAATTGACAAA
CTTGACATGGCTGAAGTTAGTATTATTGGGAGTCTTGACTCCAAAGTATCTGAAATGTAT
ATCAATGGGAAGTGGGATTTTGACAAGTGTCCTGGTGTGTATAGATTCAGAAGTGTTATT
GAAAATCACAATGTCTTCAACAACACTCAGAATACTCATGATAATACTGTCGCAGATAGC
TGGATATGGGCACCTGATGGTAAATGCAGTTATCATGTTGCATGGGAGCATGTTAGAAAT
AATTATGAAGAGACACAATGGCATAAGGTGGTTTGGCATAAAGGTTTTGTTCCTAAGTTT
AGTTATTGTACTCTGAAGGCTATTACCAATAGGCTCCTTACGAAGACCCGTTTGCTTCAG
CTAAAATTAGATATTGACAATTCATGTGTTCTTTGTTTGGGTCCCAGAGAGGATTGTGAT
CACCTTTTCTTTGACTGCCCATTCTCTAGATCCATTTGGGCTATTGCTGCTATCCATTGT
GAATTCAAGCATTATCCAGATAATTTTAATATTCTTAATATTGTGGCAAATATTGCTAAT
TATCAGGGCAGTTCATTGATTAAGAGAATTGGGGCATTATCTCTTAACACTATAGTATGG
CACATTTGGAAAGAAAGAAACAGGAGAATCTTTAATAGTTCTGAAAAGTCTAACAAGGAC
ATTATGAATATGGTTCAAATTGAGGTGGCTGTTGCGTTCAAGTTAGGGAATAAAGATATG
GATGAC
>c101944_g1 orf length:141 frame:2 start:137 end:277 gi|944251365|gb|KQL15628.1| hypothetical protein SETIT_022651mg [Setaria italica]
TTTTTCCCATGTTCAGCTGTTAAGAACAGCAAGGAGGAGGTGGGAGGTGAAGATGTTGTG
CTTGAAGGGATGCCGGCAGAGTTCTATAATGAAGAATGGCAAGCACGACAACAACAGAAA
ACTAAAGAGTGGCATGCTTAC
">c101946_g1 orf length:195 frame:3 start:987 end:1181 gi|1035960585|gb|OAY81469.1| B3 domain-containing protein, partial [Ananas comosus]"
GGGTGGGAGGAATTTGTCGAGGCTCACCATTTAGAGAAGAAAGACATCTTGTTTTTCGAA
TACGAAGGCGATTCTTGCTTCAGTGTGTCAATGTTTGATTCAAGTGAATGTGAGAGGGAA
TCTTCCTACTTTGCTAAGGATAAGTCGTCAACGAAGCGAAAAATTGCTCAGGAGATTCCC
CAGGAAATTTCAAAC
>c101947_g1 orf length:165 frame:2 start:2 end:166 gi|511348496|ref|YP_008081424.1| hypothetical chloroplast RF1 (chloroplast) [Tetracentron sinense] gi|479279261|gb|AGJ72115.1| hypothetical chloroplast RF1 (chloroplast) [Tetracentron sinense]
ACAATAATTGTCCTAGCTCTATCTTATCTTTTGTTTCATTTCTTCTAGAACAATCACAAT
TTTTTTCGGTTTTATTGTGGATTTACTAGGACAAATTCAATGCATTAGCTCAGCATTCAA
TGTGTACTTCTGCATAAACCGATTTTAATTATCCAACCATTTCAT
">c101949_g1 orf length:441 frame:-2 start:3 end:443 gi|698512719|ref|XP_009801365.1| PREDICTED: uncharacterized protein LOC104247112, partial [Nicotiana sylvestris]"
ATAGAACATCAGAAACCCGGTGGATTGCTTCAAAATATAGAGATTCCGACCTGGAAGTGG
GAGGTGATTAATATGGACTTCATTATTGGATTACCTCGCTCTTATCATAAGTTTGACTCC
ATCTGGGTGATAATTGATCGACTTACAAAATGTGCCCATTTTCTGCCAGTGAAGACAACT
TACACGGCTGAAGATTATGCAAAGTTGTATATCAAGGAGATTGTTAGGCTTCATGGTGTG
CCCATATCTATTATATCAGACCGAGGAGCTCAATTTACGGCTAACTTTTGGAGGTCTTTC
CAGAAGGGTTTAGGCACACAAGTAAATCTCAGCACTACATTTCATCCGCAGACTGACGGA
CAGGCTGAACGTACCATTCAGACACTGGAAGATATGCTACGAGCATGTGTTCTAGATTTC
AAGGGGAATTGGGATGACCAT
>c101949_g2 orf length:321 frame:-2 start:1 end:321 gi|1025149537|ref|XP_016469633.1| PREDICTED: uncharacterized protein LOC107791981 [Nicotiana tabacum] gi|1025167575|ref|XP_016470271.1| PREDICTED: uncharacterized protein LOC107792561 [Nicotiana tabacum] gi|1025302738|ref|XP_016499849.1| PREDICTED: uncharacterized protein LOC107818358 [Nicotiana tabacum]
GAATCATCTTTGGTAGTCGAGGTAAAAGCACGGCAATATGAAGATCCTACCTTAGTAAGA
TTGAGAGAGGGAATTCAGCAGTGTAAGATTACAGCTTTCAAGATCGGAGGAGATGGGACA
CTGAGATACCAGGGCCGATTATGTGTGCCTAGTGTGGCAGGGTTGTGAGAGAAGATTATG
ATTGAGATTTATCAGTCCCAATATTCTATCCATCCCACCTCGACAAAGATGTATCATGAC
GTTAATGAGCAGTATTGGTGGGATAACATGAAGAAGTCTATTGCAGAATTTGTAGCCCAG
TGTCCCAATTGTCAACAAGTA
>c101951_g1 orf length:213 frame:3 start:3 end:215 gi|1035911798|gb|OAY41392.1| hypothetical protein MANES_09G098000 [Manihot esculenta]
GCGGAGGAAGAGGCAAAGGAGAATCAGGTCCCTATGCCGGAGTTGCAGCACAATGTGAGG
TTGATTGTGGACATGGCCGAGGTCGATATTCAGAAGATTGATAGGGATTTGAGAAGAGAG
AGAGAGAAAGTGGTGAGCTTGCAGAGGGAGAAGGAGAAATTTCAGAAAGAGGCTGCAAGA
CAGAAGCAGCAAATTGATGTCATGGAGACCATT
>c101954_g1 orf length:327 frame:2 start:170 end:496 gi|743862822|ref|XP_010943645.1| PREDICTED: microfibrillar-associated protein 1-like [Elaeis guineensis] gi|743862826|ref|XP_010943646.1| PREDICTED: microfibrillar-associated protein 1-like [Elaeis guineensis]
ATGTCGGTGATCGCCGGAGTGAGTGAGGCTGCCATCGCAGTCCGAGATAAGCTCAGAGGT
AAAATTGGGCAAACGAAGGTCAAAAGGTATTGGCCCGGAAAAGCACCCGAATGGGCCGAT
GATGCCGATGAGGATATCGACATCAAGACCGCGAGGGCAGACGCTCTCGAGCAGGCGTTC
CCGACCCGTGAAGATTCGGATATCGCCCGAAGCGATGATCGGAGATTGCGTCGTCTTGCG
GAGAGTCGGTTTGAGAATAAGGAAGAGATTAGGGCCGATCATAGAAGAATCCGACAAGCC
GAGATTGTGATGATGATTGAGGAGGAG
">c101955_g1 orf length:2370 frame:2 start:158 end:2527 gi|743761974|ref|XP_010905781.1| PREDICTED: pentatricopeptide repeat-containing protein At2g01510, mitochondrial-like [Elaeis guineensis]"
CTCCAATCACCTATCAACCCTTACTCAATTTTGCCTCTAATCCAATCTTGCTCAGATGAA
GGGATTCTCAAAGGCACCCTCCAGTTACATGCCTATATGATCAAGAGTGTCGCTTTTCAA
TCCAACTCCCATCTCCAAACCAATCTACTGAATCTATACATCAGATGCAAAATGTTTGAC
TTTGCTTGCACATTGTTTGAAACCAACAATGTTCTTAGGACCAACCTCGTCTCTTGGAAC
AACATAATTACAGTGTATTGCCGATACGGGCTCATGGAAGAGGCGTTGCTGATGTTTCTT
CAGTTGCAAGAGTCTGGGCTGGCACCGGATCAGTTCACTCTTTCTGTACTACTTGGTGTG
ATCAAAGAGCGAGGCGAGTTCTCCATAGGAACTCAATTCCATTCTCTTTCTGTTAAGCTT
GGTTATGAGCAAGAAGAGTTTGTATCTAATTCTTTGATTAATATGTACGCTTCATTTGGG
AGGATTGATGATTCCCTTTGCATTTTTGAGGGAGTATTGGATACTGCAACAGTGGTGGCT
TGGAACTCAATGATCGCTCGGTTTACCGAAAATGAGCTTTATCAGGATGGTCTGAAACTA
TACAAAAAGATGCAAAATATCGAGATTGCACCAACCCCAATAACTTTGAGCAGTGTTCTT
AAATCTTGTTCTGCTCTCAAGGCGAAATCCCATGGTAAACAAGTACATGCCCTAGTGATC
ATTCATGGGTTTCTTCCAAATGTGATATTGGAAACTGCTCTTGTTGATTTCTATTTAAAC
TGTGGAGAACTACAAAATGGAAGGATGGTGTTTGAGCAAATGGAGAATAGAAATGTATTC
ACATGGAACTCAATGATTAGAGGTTACTCTCTATTTGGTTCTAAAGACGGAGCTTTGCGG
CTTTTCCAAGTAATGAGAAGAGGAGAAGTAGTTCCAGAAAATTTCACTTACAGTGCACTA
TTGGCAGGAGTTACGAATGAGGAAAACAACAGTTTCCCTAAAGAATTCAGATCGATACAC
GCTGGTATTATCAAAGTGGGGTTGATGAGTGATAAATACATCGGGACTTCTTTAATCACA
ATGTACTCGAAGAATCAATGTTTGACGGAAGCAAGACTGGCATTTGAGGATACTAATTCT
GAGAACATTGGTGTTTGGTCTTCCATGATTTCTGCTACTGTAAAGAACAGAGAAGGCATA
GAAGCACTCAGGCTATTTGCCCAAATGTTGGAATTAAGCATTGAACCCAACCCTTTCACC
TTTTCAAGCTTGTTCATGGCTTGTAGTGATCATTCTGCACTTGAAGCGGGCAAACAAATT
CATTGCTACAGCATGAAGAACATAAGCTTTTTGGATACTACAGCCAGAAATTCGCTCATA
ACCATGTACTCGAATTGCGGATCGCTAACAGACGCTTGGAGAATCTTCCATTCCTTATCC
AACCCAAATGTAGCATCCTTCAATTCTATGATCTCAGCTCTAGCACAACACGGACTTCCA
ATTGAAGCTTCCAAACTTTCTACGAGAATGGAGGTCATCGGACTGAAACCTGATGATATC
ACTCTAATAAACCTTCTCTCAGCTTTCAACCATGCTGGGCTCATTCATGAAGGCCTAGCA
TTGTTCAATACCATGGAAACGACTTACAATATTGAACCAAGATACCAGCACTGTGCTTGT
GTTGTGGATATGCTGGCCCGAGCAGGAGAGATTGAGAGGGCCATTAGATTCATCGGTCAA
ATGCAATTTGAACCCAGCGCATCATTGTGGCGAGTCATCCTTGGAGCTTGCGGTAAGTAC
AGAAACATAGCCATTGGAAGAAGGGTAGCAGAACAACTGATAGAATTAGAACCCCAAGAA
CCAACAAATTATGTACTAATAGCAAATGTTTATGCCGGACTAGGTAGATGGGCAGAAGCT
GAAAGGATTAGAAATCTCATGGAAGAGAGAGCAGTAAAGAAGGAAGAAGCCGTTAGTTGG
ATTGAGATTAAAAGAAGGATCTATAATTTTGGTGTAGAGGACAAGTCACATCCTCAATGG
GAAGAAATATATGGCAAGTTAAGGGAGTTGATGAAAAAAATAACAAAGGCAGGATATAAA
CCTGATGTGAGCTTCACACTTCATGACATGGAAGAAGAGAAAAGAGAGGAGTCTTTGTGG
TACCATGCAGAGAAAATAGCTTTTGCATTTGGTGTTATATCTACCAGTAAAGAGGTGAAG
CTAAGGATCATGAAGAACCTTAGGGTCTGTGGTGACTGCCATAATGCTTTCAAGTATTTC
TCTCTTATTACTAAGAGAGAGATTATGTTGAAGGACAAGTATAGATTCCATCACTTCAGC
GATGGAGTGTGCTCATGTCGGGGTTATTGG
>c101971_g1 orf length:126 frame:2 start:206 end:331 gi|743780200|ref|XP_010920451.1| PREDICTED: protein ENHANCED DISEASE RESISTANCE 2-like isoform X6 [Elaeis guineensis]
TCTTTTTTCCCCTTCCATACAGGCCTAAGGCTGTTTAAAGAGGCAAATGGTGGTGATTTT
CATGAGAAGAATTGGGATCATCATCCAGCCATAATGGCTGTATGTGTGGTTGATGCAAAT
TCAGAG
>c101976_g1 orf length:309 frame:2 start:734 end:1042 gi|11465976|ref|NP_054518.1| hypothetical protein NitaCp042 [Nicotiana tabacum] gi|78102555|ref|YP_358696.1| hypothetical protein NisyCp051 [Nicotiana sylvestris] gi|351653899|ref|YP_004891624.1| unnamed protein product (chloroplast) [Nicotiana undulata] gi|11849|emb|CAA77369.1| hypothetical protein [Nicotiana tabacum] gi|77799582|dbj|BAE46671.1| hypothetical protein [Nicotiana sylvestris] gi|347453925|gb|AEO95583.1| hypothetical protein (chloroplast) [Nicotiana undulata] gi|347454036|gb|AEO95693.1| hypothetical protein [synthetic construct] gi|1001824213|gb|AMM05565.1| hypothetical protein (plastid) [Nicotiana tabacum] gi|225217|prf||1211235AY ORF 103
ATGGATTCCAATTATTCGATTTTTTCTTTCCTCGAATATGATCTACTACTCTTATTTCTT
ACTCGACCATTAACTTCTTCTTTAAAAAAAGGATTCCAACAACAAAACTGCTTCCACAAC
TACGAAAAGCAAATTTCTATATCTCGCATCTACTTAAATTGTGTGAATATGAGAATCTCT
TTCGTTGAATTGAAAGAATTTTCTATTGAATGGAAGATGATTTTACATCAACAAGTAAAG
GAAAAAAGAAATTATTTAGTACTTACTTTTGATACTATTTCAAATTGCGTTGCTGTGTCA
GAAGAAGGA
>c101993_g1 orf length:66 frame:2 start:167 end:232 gi|326517757|dbj|BAK03797.1| predicted protein [Hordeum vulgare subsp. vulgare]
AACGAGCCCGTGCCAGACTTCGACAAGGTGGACGACCTGGTGCATCGGCTCAAGGGCTGC
AGCTGC
>c101997_g1 orf length:324 frame:3 start:9 end:332 gi|168033083|ref|XP_001769046.1| predicted protein [Physcomitrella patens] gi|162679680|gb|EDQ66124.1| predicted protein [Physcomitrella patens]
ATCAACCATTGGGGGTGGCGCCCATTGACAAAGATGGAGATGGTTGCTAGATTTATCCTG
TGGAGAGAAATCGGTAATAGAATGGGCATCAAAGACATCCCAAACACCTTGGAACAGCTT
CGAGAATGGCTTGACGAGTTTGAGACTCGAGAAATGGTATATGCTGACAGTAACGCCGCT
TGCGCAAATGCAACCTTGGAGCTCTTCACGAGGGGTGTCCCAAGCTTCCTCCACAAGCCG
ATGCATGGAATAGCGAGAGCTCTAATGGAGCCACGGGCAAACGCAGCTATTGGCTGGAGA
CCGGCACCTCAATGGGCTATCATT
>c101999_g1 orf length:261 frame:3 start:261 end:521 gi|388495852|gb|AFK35992.1| unknown [Lotus japonicus]
AAAAAATGCGACATATTTAGAGGGGAATGGGTGCCAAACCCTAGTGCACCATACTACACA
AATGACACATGTTGGGCTATTCATGAGCACCAAAATTGCATGAAGTTTGGTAGGCCTGAT
AGTGAGTTCATGAAATGGAGGTGGAAGCCAAATGATTGTGAGCTGCCGATATTTAACCCT
GCGCAGTTCTTGGAGATTGTTAGAGGGAAATCTATGGCTTTTGTCGGGGACTCGGTAGGA
AGAAATCAAATGCAATCCTTG
>c102004_g1 orf length:174 frame:-3 start:2 end:175 gi|672117017|ref|XP_008781687.1| PREDICTED: putative calcium-binding protein CML19 [Phoenix dactylifera]
CCCTCCATTTTCGCCAAGCTTCAAAGGCTAGTGTCTCCAAAGAAGCATGCACAATCTCCT
CTCAACCTCTCGACTTGTCCTACGTCGATAAATTTTGAACGGGTATTTCGTTACTTTGAT
GAAAATGGGGATGGAAAGATCTCCCCCTCAGAGCTGCAAAGCTGCATGAGGACC
>c102007_g1 orf length:120 frame:2 start:2 end:121 gi|672172228|ref|XP_008806200.1| PREDICTED: pentatricopeptide repeat-containing protein At2g01390-like [Phoenix dactylifera]
TATGAAGTGCTGATAGTTGGTCTCGTAGATGCTGGAAGAATTTATGATGCAGAAATTTAT
AGAAAGGAGAACAACTTGCAGTGGCATAATTATTCTCCAGAGTCTTTCAGCAGAAGAGAG
">c10200_g1 orf length:633 frame:2 start:2 end:634 gi|7259471|gb|AAF43780.1|AF116777_1 cytochrome c oxidase subunit I, partial (mitochondrion) [Tetraselmis aff. maculata]"
GACCGTTGACTATTCTCTACAAACCACAAAGACATTGGAACACTATACCTATTATTCGGC
GCATGAGCTGGAGTCCTAGGCACAGCTCTAAGCCTCCTTATTCGAGCCGAGCTGGGCCAG
CCAGGCAACCTTCTAGGTAACGACCACATCTACAACGTTATCGTCACAGCCCATGCATTT
GTAATAATCTTCTTCATAGTAATACCCATCATAATCGGAGGCTTTGGCAACTGACTAGTT
CCCCTAATAATCGGTGCCCCCGATATGGCGTTTCCCCGCATGAACAACATAAGCTTCTGA
CTCTTACCTCCCTCTCTCCTACTCCTGCTCGCATCTGCTATAGTGGAGGCCGGAGCAGGA
ACAGGTTGAACAGTCTACCCTCCCTTAGCAGGGAACTACTCCCACCCTGGAGCCTCCGTA
GACCTAACCATCTTCTCCTTACACCTAGCAGGTGTCTCCTCTATCTTAGGGGCCATCAAT
TTCATCACAACAATTATCAATATAAAACCCCCTGCCATAACCCAATACCAAACGCCCCTC
TTCGTCTGATCCGTCCTAATTACAGCAGTCCTACTTCTCCTATCTCTCCCAGTCCTAGCT
GCTGGCATCACTATACTACTAACAGACCGCAAC
">c102023_g1 orf length:504 frame:3 start:222 end:725 gi|763758729|gb|KJB26060.1| hypothetical protein B456_004G2231002, partial [Gossypium raimondii] gi|763758730|gb|KJB26061.1| hypothetical protein B456_004G2231002, partial [Gossypium raimondii]"
ATGGCAAATCAGGTGAATATCGAAGTGGGATCTCAAGTTTGGGTGGAAGATCCCGATGTG
GCCTGGATTGATGGGGAGGTGTTGGAGGTCAATGGTGATCAGGTTAAGATCAGCTGTTCT
TCGGGAAAGACGGTTACAGCTAAAGTGTCCGATGTATATGCCAAGGATGCTGAAGCATCA
CCTTGTGGTGTTGATGACATGACGAAGCTGGCTTATTTGCATGAACCAGGAGTTCTCCAA
AATTTAAAATCTAGATATGACATGAATGAAATATACACTTACACGGGAAATATACTGATT
GCTGTTAACCCTTTTCGAAGACTACCACATCTTTATGATATCCACATGATGCAACAATAC
AAAGGGGCCGAATTTGGCGAGCTAAGTCCCCATCCATTTGCCATTGCAGATGCTGCATAT
AGGCTTATGATAAATGATAGAATCAGTCAGTCAATTCTAGTAAGTGGAGAAAGTGGAGCA
GGTAAAACAGAAAGCACCAAAATG
>c102023_g2 orf length:837 frame:2 start:2 end:838 gi|147788258|emb|CAN60836.1| hypothetical protein VITISV_033822 [Vitis vinifera]
AAAACAGAAAGCACCAAAATGCTCATGCGCTATCTTGCCTACATGGGTGGGAGAGCTGTA
GCTGAAGGTCGAACTGTGGAACAACAAGTATTAGAGTCAAACCCTGTCCTTGAAGCATTT
GGGAATGCAAAGACGGTCAGAAACAACAACTCTAGCCGCTTTGGAAAGTTTGTGGAGATT
CAGTTTGATGAGATAGGGAAGATATCAGGAGCTGCCATAAGGACTTACCTACTGGAAAGA
TCCCGTGTCTGTCAAGTATCAGATCCTGAGAGAAACTACCATTGCTTTTATTTGATTTGT
GCGGCTCCTTCTGAGGATGTTAAAAGATTTAAGCTTGGAAACCCTAGATCGTACCATTAC
CTGAATCAGTCTAATTGCTATGAGCTTGATGGGGTAGATGATTCCAAGGAGTATCTTGAA
ACTAGAAGAGCTATGGACATTGTTGGAATCAGTTCTGAGGAACAGGATGCTATTTTTCGG
ACTGTGGCTGGCATTCTTCATTTAGGCAATATTGAATTTTCTGAGGGGAAGGAAACAGAT
TCATCAAAACCAAAAGATGAAAAGTCCCGTTTTCATCTAAAAACTGCTGCTGAACTATTT
ATGTGTGATGAAAAAGCCCTTGAGGATTCTTTATGCAAGCGTATTATCGTAACTCGTGAT
GAGAACATAACAAAGTGTCTTGATCCTGAAGCTGCAGCTCTCAGTAGAGATGCCTTGGCG
AAAATTGTTTACTCACGCTTATTTGATTGGCTCGTGAACAAGATAAATAGTTCAATCGGC
CAAGACCCTAACTCGAAGTTTCTAATTGGAGTGCTGGATATTTATGGCTTTGAAAGT
>c102025_g1 orf length:228 frame:-2 start:26 end:253 gi|992166131|gb|KXG27600.1| hypothetical protein SORBI_005G009900 [Sorghum bicolor]
TGCAGGGTGACATCACAAGAAGATCTCAACGGCTCCGAGACCGAGACATACTTTGGTAGG
CCGTGGAAGAACCACTCGCACGTGGTCTTCATGCAGTCCTTCCTCGACACCATCGTGCAC
CCCAGCGGATGGGTTGCATGGAACAAAACAAACGGCGACGTCCCGCCTACAGTCTTTTAC
GGCGAGTACGGGAACACGGGCCCTGGGGCAAACTTGAGCAAGCGTGTG
>c10202_g1 orf length:135 frame:-3 start:1 end:135 gi|475610364|gb|EMT27723.1| Transcription factor bHLH103 [Aegilops tauschii]
CAATCTGTCCATCTTGTGTTTCCGTTGCTGCGTGGCTGCTCATGTAATTTTGCTTGGTAG
GGTTCCGAGAATGCGAAGGACGACGGCGGCGAGCCGAAGAAGGACCTCCGAAGCCGAGGT
CTGTGCCTCGTGCCG
">c102036_g1 orf length:426 frame:2 start:5 end:430 gi|584596155|gb|AHJ11132.1| gag protease polyprotein, partial [Aloe vera]"
AGGGCTGCAAATATACCTGAAGAAGCTCATGTTGATATAGTGTAGCTGTAGCTAACAGAT
ATAGCAAACCATTGGTGGTAGGCTGAGCAGAATAGATTATTAGGACATGAGGTGACGTGG
ACAGATATCAAGAACCAATTTCTGAAGAAATATTTTCCTGAGTCAGAGAGATATTTGATG
ATCGAGTAATTCACTACACTCCGACATGAAGGTCGACCTTTGGAGACTTATATTCAGGAA
TTCGACAGGTTGGAGAAGTTTGCGCCCCATATTATTCCTACAGAGTTGGATAGAGCTTGA
AAATTTCAGAAGGGTCTAGATCTTGAGCTGTAAAGGTTTGTAGCTTCACAAAGATTGGAT
ACATTAGATAAGATAGTTACCATGGCATGGGATCAGGGCTATCTTTGTAAACAAGAAAAA
GAAGCC
>c102041_g1 orf length:207 frame:-3 start:392 end:598 gi|1025060850|ref|XP_016449536.1| PREDICTED: uncharacterized protein LOC107774498 [Nicotiana tabacum]
GACTTGTGGGATAATCTACTTGCTGTATATCAGTCTGTCACTGCTCCTTGCATATTAGGA
GGTGACTTCAAAGTTATCACTCCAACTGAAAGAATCAGGTGTGAACCTCAATACACTAAT
GCTATGGACGAGTTTAATACTTTTATCTCCTCTTGTTCACTTATTGATTGAGGGTTCGCT
GGTACTATGTCTACTTGGACAAATGGG
>c102043_g1 orf length:240 frame:3 start:555 end:794 gi|1029067202|ref|XP_016693812.1| PREDICTED: zinc finger BED domain-containing protein RICESLEEPER 2-like isoform X2 [Gossypium hirsutum]
AAGCTAAACCACGCAAAATATCCGATATTGTCTTGTATAGCAAGAGATATTCTTGCTGTT
CCTGTCACTATAGTTGCTTCAGAGTCAACATTCAGCACCGATAGAAGAGTTCTTGATAAG
TATCGAAACTCTATAAGACCCAAGACCATAGAGGCTTTGATTTGTGCACAGGATTGGTTG
CGACCAGCTAAAGGATCAAATATTGAGAAGATTTTGGAGAAGCTGCTATAGGTCGAGAAT
>c102044_g1 orf length:381 frame:1 start:64 end:444 gi|695069272|ref|XP_009381609.1| PREDICTED: uncharacterized protein LOC103969704 [Musa acuminata subsp. malaccensis]
ATGGCGAAATCCCTCAACAAGATTAAGTGTATCCTCAAGCGCTGGCACTCCTCCAACCGC
ATGGTCACCCGCGCCGCCGCCGGCGACGACGCCACCGGCCAATCGCCTCCCACCATGTGG
CACTCGGCGTCGTTCGGTGGTGACGAGTCCCCGCCGGGCTACCAGCCGGTGTACGTGGGG
CAATCGCGGCGGCGGTACCTGGTGAGCTCGGATCTCATCGACCAGCCGCTGTTCCAGAAC
CTTATAGAGAGGTCCGGTGGCGGCGAGTTGCCGGCGGTGATCGGATGCGAGGTGGTGCTG
TTCGAGCACCTGCTTTGGATGCTGGAGAATGCCGATCCCAAACCCGATTCGCTTGAGGAG
CTCGTCGAATTTTACGCGTGC
>c102044_g2 orf length:387 frame:1 start:43 end:429 gi|695069272|ref|XP_009381609.1| PREDICTED: uncharacterized protein LOC103969704 [Musa acuminata subsp. malaccensis]
ATGGCGAAATCCCTCAACAAGATCAAGTGCATCCTCAAGCGCTGGCACTCGTCCAACCGC
ATGATCACCCGCTCCGGCGGAGGCGCCGGCAACGACAGCAAAGGCCAATCGCCTCCGGCC
ACGTGGCACTCGGCGTCGTTCGGCGGTGACGAGACCCCGCCGGGCTACCAGCCGGTGTAC
GTGGGCAAGTCTCGGCGCCGGTACCTGGTGAGCACGGATCTCATCGACCACCCGCTCTTC
CAGAACCTTCTAGAGAGGTCCGGCGGCGGCGGCTCGCCGGCGGTGGTCGGATGCGAGGTG
GTGCTCTTCGAGCACCTGCTTTGGATGCTCGAGAATGCGGATCCCAAACCCGATTCGCTT
GATGAGCTCATCGAATTTTACGCGTGT
>c102053_g1 orf length:669 frame:2 start:95 end:763 gi|672107714|ref|XP_008781157.1| PREDICTED: homologous-pairing protein 2 homolog [Phoenix dactylifera]
ATGGCGCCCAAATCCGATAGCATCGAAGGGATTGTTCTCAACTACGTGAACGAGCAAAAT
AGACCGTTGAATGTACAAAATGCTGCTGATGCACTGCAAAAGTTCAATCTCAAGAAGACT
GCCGTTCAGAAAGCATTGGATACACTAGCGGACAGTGGAAAAATTTCGTTTAAAGAGTAT
GGTAAACAGAAGATTTATGTTGCTCGTCAGGATCAGTTCAAGATACCAAATGCGGAAGAG
CTTGATAGGATGAAGGAGGCCAATGCCAAGCTACAGGAAGAACTTGAAGACCAAAAGAAA
GCAATACAGGAGACTGAGGCTGAAATTAAATCACTGCAATCAAACATGACTTTGGAGGAA
ATACATGCCAAAGAAGCTAAACTTCAAACTGAAGTATCTGAAATGGAGGCAAAGCTAGAG
AAACTCAGAAGTGGAGTTATTCTGGTAAAACCAGAAGATAAGAAGGTGATTGAAGATACA
TACAATGAGACGGTTAAGCAGTGGAGAAGTCGAAAGAGGATTTTCAAAGAGTTATGGGAT
GCCATAACAGAGAGTTCACCCAAAGACCTGAAGGAATTTAAGGAGGAACTTGGTATTGAG
TACGATGAAGATGTTGGGGTGAACTTGCAGACTTTTGTTGAATTAATCAATCCCAGTAAG
AAGAGGAGA
">c102056_g2 orf length:222 frame:-2 start:21 end:242 gi|848912051|ref|XP_012854345.1| PREDICTED: uncharacterized protein LOC105973838, partial [Erythranthe guttata]"
GGCGAATTTGAAATGACCTTGTTGCATGTTAGGGATTGTTTTGGTCTTCCGATTACTGGC
GAGTTCTACGATGAATGCCTCCCAGAAGATCAATATCTATTTGGGCGAAATAAGAATTAT
AGGAATTTCACCCATCCCTCGTGCATTGATTTATGTCACATTTATTATATCTTAGCGACC
ACAGGTTCAGAAAGATCTCGAGCACCTCTCAGAGCAGTAACT
>c102058_g1 orf length:213 frame:3 start:315 end:527 gi|1029007282|ref|XP_016667532.1| PREDICTED: uncharacterized protein LOC107887818 [Gossypium hirsutum]
GGGATGGTGACGACTGTTCGAAGGACACAAGCTACTGAGAATAAAGGCAAGAAGATAGTA
TCCGTTGGACCAGTGCGTACCATTAACAAGGAATGTAGATACTGCCACAAGAAGGGACAT
CGGATTACCGAGTGCTGGAAGAAGAACGGGAGATGCTTGAAATGCGGATTAGATGCTCAT
ACGATTTTTGCATGCCGAAGAGGAGAGAAGACA
>c102059_g1 orf length:315 frame:3 start:117 end:431 gi|720010803|ref|XP_010259361.1| PREDICTED: transcription initiation factor TFIID subunit 13-like [Nelumbo nucifera] gi|720010807|ref|XP_010259362.1| PREDICTED: transcription initiation factor TFIID subunit 13-like [Nelumbo nucifera]
CTCAAGCGAAAACGTGGCGTCTTCCAAAAAGATCTGCAACACATGATGTATGGTTTTGGA
GATGATCCCAATCCTCTTCCTGAAACTGTTACCCTGGTTGAGGACATTGCTGTGGAGTAC
GTCACTGATTTGGTGCATAAAGCTCAAGACATTGCATCAAAGAGAGGAAAGCTTTTAACT
GAGGATTTCTTATATCTAATTCGTAAGGATTACCCGAAACTCCATCGAAGCACTGAACTG
CTTTCCATGAATGAAGAGCTGAAGCAGGCAAGAAAAGCTTTCGAAGTAGATGAAGAGAAG
CTAGCAAGTGCTGAA
>c102061_g1 orf length:414 frame:3 start:36 end:449 gi|672131280|ref|XP_008789200.1| PREDICTED: protein trichome birefringence [Phoenix dactylifera]
ATGAAGAACCCAAACTTAATCCCCTCTGATCTCAAATCTCTAATCTCTCTACCCAAAACA
AGGAGGAGAACGAAGCTCTTTGCCTATGGTTTCATCTTTGCATTCATGGTATGCACTGTT
TTCCTTGCCTTCAACCCATCAAACAACACATCTTCACCTTGGTTCTACAACGTCTTCTCT
TCTTCCTCAGCCTCTTCATTCAAGGCTTCAATGGCTCCTTACAAATCCCAAGTCTCCTCT
CTCTTGTCCCACTTTTTCCCCAATACCTCATCAGTGGCTGATGGGTTTGATAAAGAAGGT
GACGGCTCTTCTAAAGATGAGATTTTGGGGACTGGGTCGATGCAGAATGGAGCATTGAAG
GAGAATCAGACCCAGGTTGGAGTTGGGTCCTCTAAAGGTGAGATTTTGGGAAGT
>c102061_g2 orf length:996 frame:2 start:14 end:1009 gi|672131280|ref|XP_008789200.1| PREDICTED: protein trichome birefringence [Phoenix dactylifera]
GGAAGTGGGTTGGGGACAAATGAAGGTTTGAGGGAGAATCAGACTCAAACAGACAGGGTT
TTGGTGAAGAACGAGACTGTGAGTGCAAATGTTGGTTCTGATAACAATGGAGTTTTGGGG
AGAAAGAATCAGACTAATAGTGGAATTGGATCACAAGGAATTGGAACTTCAATAAAGAAT
CAGACTCTGAGTGCAATTGGGTCTAAAGAAAGTGGAGTTTCAGAAGAGAAACAGGCGAAA
AATGGGTTTGAGATTAAGAAAGGTGCAGTCTTGGAGAGCAAGAACAAGACTGACAGTGGA
AATGGAGCTTCAGTGAAGAATCAAACTGCTACCAATGGGCTCCCTTTAAAATCAAACTTG
ACAAGTTCACCAGTTAAAGGGAATGGATCGGCAAGGTCAAGTTCTGGTGAGGATGGGAAG
AAGAAGAAGGAGAAGTGGATAGAAGATATGATCGGTTGCGATCTATTTCATGGGAATTGG
GTGAAGGATGAATCTTACCCAATGTACCCTGAGGGATCTTGCCCTCACATTGATGAGCCT
TTTAATTGTTACCTCAATGGGAGGCCAGATCGATCTTATCAGAAGCTCCGTTGGCAGCCG
AGTGGTTGCAACATCCCTAGATTGAACGCAACGGATATGTTGGAGAGACTAAGGGGCAAG
CGCCTCGTTTTTGTTGGTGATTCACTCAATAGGAACATGTGGGAGTCTTTGGTTTGCGTC
TTAAGAAACTCTGTGAAGGATAAAACAAAGGTTTTTGAAGCTTCTGGTAGGCATGAATTC
AGGACAGAACACTCTTATTCTTTCTTGTTCAAGGATTATGGTGCCACCGTGGAGTTCTTT
CGCTCCCCTTTTCTTGTTCAAGAGTGGGAGATGCATGAAGGCAATGGAACAAAGGAAACC
CTGAGACTCGATATAATTGAGAGCTCAGCTTCTAAGTACAAGGACGCCCATGTTGTTATC
TTCAACACTGGCCATTGGTGGACTCATGAGAAAACA
>c102062_g1 orf length:135 frame:3 start:441 end:575 gi|568826004|ref|XP_006467365.1| PREDICTED: uncharacterized protein LOC102611819 isoform X1 [Citrus sinensis]
ATGGCGAGGAAGAAGGGGGCGGCGTTCATCCCCTGCGGCCACACCTTCTGCAGGGTCTGC
TCGAGGGAGATGATGGAGAGCCGCCGGAGCTGCCCGCTCTGCAACGCTTCCATTGCCGGG
GTCCTTGATATCTTT
>c102063_g1 orf length:351 frame:1 start:4 end:354 gi|672169749|ref|XP_008804914.1| PREDICTED: uncharacterized protein LOC103718049 [Phoenix dactylifera]
GGACTAGGAGGACATTTGGGTTGAGATAAAACCATGGCACTTGTACAACAAATGTATTAT
TGGCTGTACTTGCGAAGAGATGTCGGCCGATTTGTCGAGAAATGTATGGTTTGTCAATTG
GTTAAGGGCTGAACATAAAATACAAGCCTTTGTACTCCATTATCTATTCTGGCCAAGTTA
TGAGTCGGTATTTCTATGGACTTTGTACTCGGCCTACCTCAAACTCAGAGAGGCTTTGAT
TTAGTCTTTATAGTTGTTGACAAATTTTCTAAGATGGCGCATTTTATTCCATGTAAGAAA
GCTAGCGATGCGATGAATATAGCAATGTTGTTCTTTCGCGAGGTGGTTCAA
>c102068_g1 orf length:117 frame:-3 start:19 end:135 gi|475581140|gb|EMT18762.1| Patatin group A-3 [Aegilops tauschii]
GCCGCACCGACTTACCTCCCCGGCCACCATTTTGAAACGAAGGATGAGTATGGTAAACCA
CGGGCCTTCAACCTCATTGACGGAGGCGTAGCGTCAAACAATCCGGTGAGTTGTGCA
>c102072_g1 orf length:1098 frame:2 start:236 end:1333 gi|743808036|ref|XP_010928240.1| PREDICTED: dynamin-2A-like isoform X2 [Elaeis guineensis]
ATGGAGGAGATGGATGAGCTGATCAAGCTCTCGGAATCCATGCTGCAAGCTGCAGCTGTT
CTCGCCGACGAAGAAATTGACGAGAAGGGGGCAAGCAAGAGAACGTCGACTTTCCTCAAT
GTCGTTGCCCTAGGCAATGTCGGTGCGGGAAAATCTGCAGTGCTCAATAGTTTGATTGGG
CATCCCGTTCTGCCTACAGGCGAGAATGGTGCCACCAGAGCACCCATTACTATTAGTTTG
GAAAAGGATGACTCATTGAACAGCAAATCGATCATATTGCAGTCAGGCAGCAAATCCCAG
CAAGTTTCTGCAAGTTCTCTCAGACATTCTCTTCAAGATGCACTAAGCAAGGCCTCTGGA
AAGAGCCGCAGTGATGAAATAAATTTGAAACTACGAACAAGTACTGCAACTCCTTTGAAA
TTAATTGATCTACCCGGATTAGACCAGTGGGCCATGGGTGACTCTGTGGTCGGTGACTAT
GCTGCACGTAACGATGCAATTTTGCTAGTTATCATACCAGCTTCCCAGGCACCTGAAATT
TCATCTGCTGGAGCTCTTAGATTGTCTAAGGAATATGATGCAGAAGGGACCAGAACAATC
GGTGTTATCAGTAAAATTGATCAAGCAGCTGGAGATCAGAAAGCCCTTGCTGCTTCTCAG
GCACTTCTACTGAATCAGGGCCCGCCAAAAGCATCTGATATTCCATGGGTTGCCCTGATT
GGGCAGTCTGTTTCAATTGCTTCATCACAAGGTGGTTCAGCAGGCTCAGAAAACTCATTG
GAAACCGCTTGGAGAGCTGAGAGTGAAAGTTTAAGATCTATATTGACCGGAGTACCCCAA
AGCAAACTTGGAAGGGTAGCTTTGGTAGATATTCTTGCTAAGCAGATTCATAACCGGATG
AAAGTCAGGCTGCCAAATATCCTCTCTGGGTTACAGGGCAAGTCTCAGATAGTGCAAGAT
GAGCTGGCTAAGTTTGGTGAACAAATGGTAAATAGTGCAGAAGGTACAAGAGCTGTTGCT
TTGGAGCTTTGCCGAGAGTTTGAGGATACATTCCTCCAGCACATTACCTCTGGTGAGGGC
GGAGGATGGAAAGTTGTT
">c10207_g1 orf length:228 frame:2 start:2 end:229 gi|283520844|gb|ADB25184.1| ORFIII-like polyprotein, partial [Coprosma cheesemanii]"
ATATTCCAGAAATGGATGAATTCAATCTTTGGACATTTGCCTTATGTGGTAATATATATT
GATGATATTTTAGTGTTCACAAATTCAACTGAATAACACAAGAAACACTTACTCTTAGTA
CAATTACTACTTGACAACGGAATTATTCTTAGCTCAAAGAAAATTGAATTATTTAAAGAT
GAGATAGAATTTGTGGGCAAATACATTCAAAATGGGAGAATAGAACTG
>c102083_g1 orf length:309 frame:3 start:6 end:314 gi|1025283474|ref|XP_016495567.1| PREDICTED: probable LRR receptor-like serine/threonine-protein kinase At1g34110 [Nicotiana tabacum]
GACCAGATGAAATTACTGGGCACTTGGAACACCACCGATTGCTGCAAATGGGACGGCATC
GCCTGCAATCCGTCGACGGATCGTGTCGTAGATCTCATCCGTCCAGGTGTCTATGACGGC
GGCGACTACCCCGTCGACACGTTCATGACGGGCTCGATACCGTCGGCAATATCTGGCTTG
ACTTATCTCCGACGCCTCGATCTCAGCAACCTCAAACATCTCTATGGTACCATTCCCCCT
TCACTAGGCAACCTCACTTTGTTGACTCATCTTATACTCAACGACAACAATCTCAGCGGT
CCAATCCCC
>c102087_g1 orf length:192 frame:1 start:25 end:216 sp|A1ADJ6|NEUO_ECOK1 Polysialic acid O-acetyltransferase OS=Escherichia coli O1:K1 / APEC GN=neuO PE=1 SV=1
CTTCCCCCCAGCGACGCCAAGCTACTCTCCCAACGTCCAACCACCTCTGCTTCGACGACC
CACAGTAAAGACTCAAGACTCAAGACTCAAGACTCAAGACTCAAGACTCAAGACTCAAGA
CTCAAGACTCAAGACTCAAGACTCAAGACTCAAGACTCAAGTAACCCCTCCCAGCAAGCC
GAGTACTCAACC
>c102098_g1 orf length:123 frame:1 start:1 end:123 gi|475569479|gb|EMT15774.1| Inositol transporter 4 [Aegilops tauschii]
CGGTTTGGCCCCCCCATCCGTGGCAGCCGACTGGCAGCCCTCGGCCGCTTACCGTTTACC
TCAACGGTCCAGGACTACGCCGACCGATTCCAAGCCCTGGCATGCCACGCGCCAGGCATA
TCC
>c102099_g1 orf length:816 frame:-2 start:3 end:818 gi|743863732|ref|XP_010943863.1| PREDICTED: pentatricopeptide repeat-containing protein At5g66520-like [Elaeis guineensis]
ATCGATATGCATATCAAGTGTGGATGCTTAGAAAAAGCTCATGATCTCTTTAATAGCTTG
CAAACCAAAGGTCAGCCGTCATGGAATTGAATGATCGGAGGGTTTACGATTCACGGTCAA
GGCGAAGCAGCGATCAATCTATTTAAAGAGATGGACCGATCAATGGTGAAACCAGATGGT
ATCACTCTTTTGAATTTACTAAGTGCATGCACACATTCTGGATTGGTCGATGAGGCTAAG
TACTATTTTAACTATATGGTCAAAACTTATGGCATTGAGCCCAAAATGGAGCATTTTGGA
TGCCTGGTCGATATGCTTGGAAGAGCTGGGATGTTGGAAGAAGCTAAGAAGGTTGTAGAT
GAGATGCCAGAGTGTTGGGTGCACTTCTTGGGGCATGCAAGATCCATAAAAATATTGATT
TAGGTGAAGAGATTGGTTTTTGAGTCATTGAGCTGGATCCGAATAATCTACATTTTGTTA
GCTAACCTGTATGCATCGGTAGGCTGATGGGATGATGTGTCAAATGTTAGGCGATTGATG
AACAATCGAAATGTGAACAAGGAGCGAGGTTGGTCAATGATTGAATTTGATGGCATAGTT
GATGATTTCATTTCATGTGGGAGGTCACATCGTGATTCAAAGGAGATTTATGTAAAAGTT
GATTAGATGTTGGATAAGATTCGATTGGAAGACGGGTATGTGCCTGATAATAGTGGAGTG
TTACACGATGTTGATAGCGATGTGAAGGAGAATTTGTTACATTATCAAAGCGCAAAGCTT
GCGATTGCATTTGGGTCGCTGAAGAATAAGCGAGGG
>c102108_g1 orf length:225 frame:-2 start:1 end:225 gi|474159822|gb|EMS57239.1| hypothetical protein TRIUR3_19949 [Triticum urartu]
ATCAGACCTGCGTTGTCATGTGGAATAAAATACTGGACACCTAAGATACATCATTGGCAT
AAGATCAATGTAGCGGAGATGTGCATACTTCGTTGGATGTGTGGCAACACAATATGAGAA
AAGATGAGAAATGAGAATACTCGCGCAAAGATAATTATAGCCTCTATGAAGGAGGAGATG
CAAGAAAACTGTCTACGATGATTTGGCCATGTGAGATGCAGACCT
>c10210_g1 orf length:246 frame:1 start:19 end:264 gi|731440043|ref|XP_010646928.1| PREDICTED: DNA mismatch repair protein MSH3-like [Vitis vinifera] gi|296088374|emb|CBI37346.3| unnamed protein product [Vitis vinifera]
ATCACCACCACCGTCTCCTTCTCTCTTTCAAAGCGCGCCCTCTCCAAAATCCTAACCCCG
CCTTCCAAGAAACCCAAAACCCAAGCCCCACCACCATCATCAGCATCATCCCCATCTCTT
CACCAAAGATTCCTCTCCAAGCTCTTCGATCCCCTGATTCCCAACCCCACCCTCCAAAAC
CCTAACCCTAAGCCTAACAACACTCCCCTCGAGGTCCAGGTCGTCGATCTCAAATCCAAG
CACCCC
>c102110_g1 orf length:309 frame:3 start:3 end:311 gi|743876256|ref|XP_010907544.1| PREDICTED: LOW QUALITY PROTEIN: MLO-like protein 1 [Elaeis guineensis]
CTGCTGTTGACCGTATTCCAATGGTTGATTCTGAGTATCTGTAGGCCCGAGGGGTGGACG
AACCACATGCTCCCTTGCAGTAAGGAAGACAAGGAGGCCGAGGCCGATAACGAGGCTACG
AAGCATTTCATAGTTGGGGTTCTTGGAGGAGTTCGGCGATTGTTGGCTGAAGGAGGAGAA
GGGCCTACACATTGTAGCGAAAAGGGGAAAGTGCCATTGCTATCTCTTGAGGCGCTGCAT
CAGCTGCATATCTTCATTTTTGTGCTGGCACTCACTCATGTGATTTTCAGTGTACTTACT
ATGATTTTA
>c102112_g1 orf length:324 frame:1 start:1114 end:1437 gi|1035963932|gb|OAY84373.1| Protodermal factor 1 [Ananas comosus]
TGTAGCTATTGGATCTCGCACCCGGAAGCAGTAGGAGCCATTTTCAACTACTGGAGCACA
ATAGGTCAATCCTTTGGAGCCGCATGCAGCTCTGCCTTCGGGAAGAACATAAGCTTGTCC
GATGCCTTGAAAAACACACGAACTGATGGCATCGGAGCGCTGTATCGTGAAGGCACGGCC
GCTCTCCTCAACTCCATAGCCTGCAAGAACTACTCATTCACCAGTCAACAAGTGAGGGAT
GCTTTTGCTGCTGCTGTCATCTCTGACAAGGCCGCTGCCGCCCAGGCTGAGATTTTCAAG
CAAGCAAACACGGGTGGAGTGAAG
>c10211_g1 orf length:150 frame:2 start:2 end:151 gi|595830007|ref|XP_007205981.1| hypothetical protein PRUPE_ppa012138mg [Prunus persica] gi|462401623|gb|EMJ07180.1| hypothetical protein PRUPE_ppa012138mg [Prunus persica]
CAGGACTTGCCCAACGCCATGTCGACGACGGAGGTCCAGGAGAAGCTTGGCCTGCACTCG
CTGCGCCAGCGCAACTGGTTCATCCAGGGCTGCTGCGCCACCACCGCGCAGGGCCTGTAT
GAGGGCCTCGACTGGATGTCGGCGAACATC
>c102131_g1 orf length:906 frame:2 start:56 end:961 gi|672198379|ref|XP_008777314.1| PREDICTED: probable WRKY transcription factor 49 [Phoenix dactylifera]
ATGGCAGAAGTACTCGATGATTCGGAGACCAAATGGCTAAACGGGCTCGAAGAAGAACTC
TCGAAGGATCTCGTCGACTCTCATGAATCGATGATGAACAAGCTAATCTCTACCGTCTAT
TCAGGCCCAACGATCAGCGATATCGAGAATGCGTTGGCATCAAGCTATCAAGGAAACAAA
ATGGAAGGTCACAACAGGACACAGACTCTAATTTCGATACCAGATAAGGGAAAGATAGAT
AACAAGTACACACTGAAAATCAAGAGCTGTGGCAATGGAGGAATTGCGGATGACGGATAC
AAGTGGAGGAAATATGGACAGAAATCTATCAAGAACAGTCCCAATCCAAGGAGTTACTAT
CGGTGCACCAACCCTCGGTGCAACGCCAAGAAGCAAGTAGAGAGATCAATAGAAGACCCA
GAAACACTTATTGTCACCTATGAAGGCCTCCATCTCCACTACACATACTCCCACTTCCTC
CTACCACGGCCACAAAATTCACTGTCAAATCCTAGCCTTCATGTCCCGAAGAAACCTAAG
CTCCAAAACCCTACCTCAGAGAACCCTACCTCAGAGGACCAGAACAATGTGGAGGATAAG
ACACAAAGCCAAACAACAAAAGAGATGGAGGATAACCCACAAGAAGAGCTTCTGGATCAT
ATAACAATTGATCTGGGCATCCGAGAGGAATGCATGCAACATGATATACTCATCGAAGAG
GAACAGAGCACACGAGGCCTGTTAGAAGATATCGTGCCTTTGTTAGTGAGGAAGCCATGC
AGCTCAACCGTGCCTTCTAATGAGCCTTCCTCCTCCTCTATAGTATCATCACCTTCTTAT
TCTTCGTCACTTTCGTGGTCTCCCACCGATTTTTACTTTGATGTGGACATATTATCAAGC
ATCATT
>c102139_g1 orf length:381 frame:-2 start:3 end:383 gi|672180014|ref|XP_008810186.1| PREDICTED: uncharacterized protein LOC103721669 [Phoenix dactylifera]
AAAAAAGGTTGGATGTGTATGGTTCCTGAAATTGAAAAGTTTGTTATTTCTAGAGATGTT
GTCTTTGATAAGACATCTTATTTTGCTCCTCAAAGTATTTCCATCGATGTTAATGGTGGT
GGTGACAAGGTGGAACGTGTGCCAGAAATGGTCGTTGACTCGACTATGTCGCCTAGTGCT
CCTATGCCATACGGGTCTTCTTCTTTTTTGGTAGGGCAGCAAAGTAAAAGGAGGAGCAAA
TTTATTTGCAATGATTGTGAAGGTGACCGGGATGATGAAATTGTAGAGGAGGTAGAAAGT
GCACAACCTCTTCGGAGATCTTCAAGGAAGATTGTCAAATCCACTCAGTCTCGATATGAA
AATTTAGTGAATATCACTTCA
>c102139_g2 orf length:225 frame:-2 start:1 end:225 gi|672180014|ref|XP_008810186.1| PREDICTED: uncharacterized protein LOC103721669 [Phoenix dactylifera]
GCAAAGAATTTACCCAAAGCCTTGTGGGCGAAGGGTATGGCGTGGGCGGCTTATGTTATA
AATCGGATTCCGCTTAGTCCAAACAACTTGAAGTCTCCTTATGATTTGATGTTTGGAGGG
AAGCCTAGTGTGAAGCACTGTAAAGTGTTTGGCTCGCCTTGCTATGTTCATGTGCCATCC
TCTCAAAGAATCAAGTTGGATGCTAAGGCAAAGAAATGCATATTT
">c102141_g1 orf length:96 frame:2 start:2 end:97 gi|700255066|gb|AIU49153.1| diphthamide synthesis DPH2 family protein, partial [Asparagus officinalis]"
AACTACTCCTTCGAGCTCCACAAAACCCTCGCCCGCATCAGCTCCTCCCAATCCACCCTC
GTCGCCCTCTAATTTCCCGACGGCCTCTTAATGTAC
">c102154_g1 orf length:207 frame:2 start:2 end:208 gi|590724789|ref|XP_007052567.1| Gag-pol polyprotein, putative [Theobroma cacao] gi|508704828|gb|EOX96724.1| Gag-pol polyprotein, putative [Theobroma cacao]"
GAGCTAGATCATTTGATGCTTCGATATTGCATAACTGAACCTGATGAATAGACTATTGCT
CGATTTCTTGGCGGTTTATGGACCGATATTTAAGAGATAGTGCAACTCCAACTCTACTGG
TCCTCTGCTGATATATTCAAGCTCGCGACGAAGGTTGAGAAGCAGCTAAAAGAAAGATCC
AATCGACGAGCTACAACTACAATCGAC
>c102157_g1 orf length:150 frame:3 start:264 end:413 gi|743763629|ref|XP_010912006.1| PREDICTED: LOW QUALITY PROTEIN: protein YIPF6 homolog [Elaeis guineensis]
CTTGCAAACAATGCCATTGTCAGGTTACTCGTGGTGGCGATAACATTAGCATAGAGCTCT
TAGGAAGCATATACGTTCATGAGTGCAGCTATCAATAGAAGGAGAAAGGCCTTAGCCCTT
CATCTGCTCTTCCTTATGTATATCTCTATT
>c102159_g2 orf length:2025 frame:2 start:164 end:2188 gi|672161938|ref|XP_008800797.1| PREDICTED: LOW QUALITY PROTEIN: nucleolar protein 10 [Phoenix dactylifera]
ATGGAAACCAAAGGAGGAAGCATCAAATCGACCTCCATTAATGGCGTCAAGCTCTACTCC
ATCACCGGCCATCGGAATCCCGCCGCGTGGCTCGCTCCCAAGAAGTTCAAAGCCCTTCGT
AAAGACAAAGATTATCAGCGAAGGGTGGATTTGATTCAGGATTTGAGGTTTGAGACTGCT
ACTACCAAAGTTAAGGTGACTCCTGATGGTCAATATGTTATTGCCTCTGGTATCTATCCT
CCTCAAGTAAAAGTATTTGAGTTAAATCAATTGTCATTGAAGTTTGAAAGGCATCTGGTT
TCAGAAATAATAAATTTTCAGGTTCTTGCTGATGACTATTCCAAGATTGCATTTCTATGT
GCTGACCGCTCAGTTTGCCTTCATGCAAAATATGGAAGCCACTACAGCCTGCGTATCCCA
AGGATGGGAAGAGATATTGCTTATGACTGCTGGTCCTGTGACTTACTTTGTGCTGCATCA
TCCCCTGATCTATACAGAATCAACTTGGAACAGGGGCGTTTCCTGTCATCCCTCGGCACT
CAATCGCCTGCTGTAAATGTTGTTTCACGAAGCACAATCCATGGACTTGTTGCTTCTGGC
GGTGATGATGGGGCTGTAGAATGTTTTGATACAAGAAGGAAATCCTCTGTTGGTAGAATT
AATGCTGCTATGCTTGGTGGTGATGCTGATCAGGAGGTCACTGCAATCCAATTTGATGAA
ATCCACGGGTATTTCATGGCTGTTGGGACGAGTGGTGGGAAGATATTAATTTATGATTTG
CGTATGTCAGATCCTGTTCGAATCAAGGATCACATGTATGATAGCCCAATATTGAACATC
AAGTGGCACCAGACACTTAACTCTGCAGAACCAAAAATAGTCAGTGCTGATAGCCATATT
GTTCGGGTTTGGGATCCTAATACGGGGGATAATATGACCAGCATTGAGCCAACTGCTGGT
GCTGTAAATGATGCATGTCTCTTCCGTGACAGTGGCTTGATGTTGCTGGCTCTTGATTGC
AGCCAGATACCAGCCTACTTCATACCTGCTTTAGGGCCTGCTCCAAAGTGGTGCTCACAT
CTTGACAATCTAACGGAAGAAATGGAAGAAGGATCTCAAAGCGTCATTTACGACGATTAC
AAATTTTTAACCAAAGAAGACCTTGAGCGGCTGAATTTGACTAGTTTGATTGGCACCAAT
CTACTGAGAGCTTATATGCATGGGTTCTTCATTGACCATCGCTTATATAAGAAGGCACAA
GCTGCATGTGATCCGTTTGCATATGAAGCGTATATAGAGAGGCGAAAACAAGAAAAAATA
GAGGCTGAACGTGCTTCCCGTATTACGATCAAAAGGAAGTTGCCAAAAGTTAACAGGCTT
CTTGCAGCTCGTCTTCTTGAAAATGAGGAAGCAGAAGATGTAATGAAACCTGCAGATGAC
TCTAATGCAAAAAAGAAACCGTCCAAGAAAAGCAAAGGTTTAACCAGTGACATCTTGAAA
GATGACCGTTTTAAAGCAATGTTTGAGAACAAGGACTTTGAAGTTGATGAGCAATCCACT
GAGTATCAATCTTTGCATCCTCAATCTTCCAAGAAGCAGCCCTCTCTCATTGAGGAACAT
TTTGAGCCAGTGATGGAGGACGAGGAGCAGAGCATTGATGATTCTGATACTTCAGCCTCT
GACTCATCAGAAGAGGAGTCTGACAAGGTTTCAAAGAAACATAAGGCGTCAAAACAGCCG
AGATTGTATGAGGTGAAGGATGAGCGGCACGCCGAAGCATTTTTGAACAGTGTCTCCCTT
GCAGAAGAGGATGCCCTTCCTCTTGGCGAAAGGGTTGTTCTCCAAGGGCAGCAGCAGGCA
TCTAGTAGTCCCAATACCGATGTGAAATTGGGTCCTGGTGGGTCTCGAGAAATCTCCTTT
ATTTCTAGAAGTTCGAAAAAATACAGGTCCGATGAGCCCTGGGAGGGAAAAAGAAGGGGC
GTCCAATCACTAGGGTTGAAGCCTGACAAATCAGAGTTCTATAAT
>c102163_g1 orf length:504 frame:2 start:350 end:853 gi|147821596|emb|CAN74438.1| hypothetical protein VITISV_022954 [Vitis vinifera]
TGGATCTTTTATCCTTGTGCATCCGATCAAATGATTAGCGATTCAAGAGCATTCTCTTTC
TTGAGTATCACCCACGCACGGTCACCAGTTACAGTAGTTGATGGTTCTACCTTTAATGTG
GAGGATATTGAAGTTGTTCTGCTTACTTCATCTTTGTCATCGTCATCAACTTGATATGTG
CCTCGGTTCCCATGTAATTTTTTATTTCAGTTAGCAAGCTTACTAGCGAGGTGAACTGCA
CTGTATCGTACTTTCCTGATCGATGTGTGATGCATTGTATCATACTTTCCTGAACGTATG
TACGGTGGCTTGTATTATTTTGATGAGGCATATCTTGCCTCACTGTCACCTCTTGATATT
CATTCCTGATTAGGACACCTTTCGCTCCAGAATTTGAAGAAGCTTGTCTCCACATTGGGT
GATTTATCTATACGAGACTGTAATTCTTGTCATACGGGCAAGCAATGTAGAGCATCTTAT
CTGTTGAGAGTAGACTATTTAGCT
>c102168_g1 orf length:267 frame:1 start:1 end:267 gi|763816144|gb|KJB82996.1| hypothetical protein B456_013G224100 [Gossypium raimondii]
GTCCGGCCGGTTAGTGTTGCGTTTCAAGTTATCACTAGTTTCCGGTTTTACAAGACTGGG
GTTTTCACCAGTGACAAATGTGGTACCACTTCCCAGGATGTGAACCATGCCGTTCTTGCA
GTTGGATATGGTGTTGAAAACGGTGTTCCGTATTGGCTCATCAAGAACTCATGGGGAGCT
CAATGGGGTGACAATGGCTACTTCAAGATGGAGATGGGGAAAAACATGTGTGGTGTGGCA
ACATGTGCATCATACCCTGTTGTTGCT
>c102168_g2 orf length:267 frame:2 start:2 end:268 gi|694359117|ref|XP_009359733.1| PREDICTED: thiol protease aleurain-like [Pyrus x bretschneideri]
TCTGTCAATATCACCCTGGGTGCTGAAGAAGAATTGAAGCATGCCGTTGCATTTGTGCGG
CCTGTCAGTGTGGCGTTTCAGGTCATCAATGGTTTCCGCTTTTACAAGTCGGGAGTTTAC
ACCAGTGACACATGCGGCACCGGCCCCATGGATGTGAACCATGCAGTTCTTGCAGTTGGG
TACGGAGTGGAAGGCGGCGTCCCGTACTGGCTCATCAAGAACTCTTGGGGAGAAAGCTGG
GGCGACAATGGCTACTTCAAGATGGAG
>c102169_g1 orf length:129 frame:-3 start:105 end:233 gi|326532060|dbj|BAK01406.1| predicted protein [Hordeum vulgare subsp. vulgare]
GCAGTCACGAGGTCCGACAAGTATTTCATGAAGAAGTGCATATGCCCTCACCAGGAAGCT
GCTCCACACCTTGCTGAAGACTATGCGGCAGCTTGCAGAGGGGAAATGCCAAGTAATTTC
AGATTTACT
>c10216_g1 orf length:249 frame:2 start:2 end:250 gi|530278353|gb|AGT16350.1| hypothetical protein SHCRBa_020_D23_F_70 [Saccharum hybrid cultivar R570]
ATGGGATTCATCACCGTCTTCGGTGTTGCCAGCGTGCTCGTCTCTCTTGTGCCTGTGTTC
GAGAGGCCAGAACTGAGGGCGGTACGGGCAGGGCTTTTCGCATGCATGGGACTGTCAGGA
TTGGTGCCAATAATGCACAAGATGGCCGTGTTTGGAGACCGACCGGAGGCTCAAATTACG
ACCGCGTACGAGATGGTGATGCTGAATTTGTATGGAATTGGAGTGGTTGTGTACACGTTG
AGGATACCG
>c102172_g1 orf length:105 frame:2 start:185 end:289 gi|586707782|ref|XP_006846222.1| PREDICTED: protein INVOLVED IN DE NOVO 2 [Amborella trichopoda] gi|548848992|gb|ERN07897.1| hypothetical protein AMTR_s00012p00230440 [Amborella trichopoda]
CCCATTTTGCGCGGGAAAAAGAAGTAATCTTTCAAGCACAAGGGTCTCCTCCAGCACGCC
ACTGGCATCTGCGCCTCGATCTCCAAAAAATGCACCCAAAGAGCT
>c102174_g1 orf length:276 frame:2 start:5 end:280 gi|1024000613|gb|KZV29500.1| Cysteine-rich RLK (receptor-like protein kinase) 8 [Dorcoceras hygrometricum]
GTGGTTGGCTGTAAGTGGGTTTTCACTATAAAACATAATCCTGATGGTACTGTTGATCGC
CTAAAAACAATACTAGTAGCAAAGCAGTTTACCCAGCAATACGTCATTGATTACGAGGAT
AATTTTTCCCCAGTGGCTAAGCTAACATCTGTTCGAGTTCTTTTATCTCTCACAGTCAAC
CGTGATTGGCCCCTTCATCAGCTTGATGTCAAGAACACTTTCCTACATGGCAATCTTTTT
GAGGCAATCTTCATGCAGCAGCCTCCAGGCTTTGAG
>c102177_g1 orf length:603 frame:2 start:2 end:604 gi|734406916|gb|KHN34145.1| Cellulose synthase-like protein D1 [Glycine soja]
ATCTTCTTCTCAAGAAACAACGCCTTATTCGCTAGCCCAAAGATGAAACTTCTTCAAAGG
ATTGCGTATCTCAATGTTGGCATCTATCCATTCACTTCCATCTTCCTCATCGTCTACTGC
TTTCTTCCTGCACTCTCACTCTATTCTGGCCAATTCATTGTGCAATTCCTTAGTGTAACA
TTTTTGGCATATCTTCTCGCAATTACTGTCACTCTTTGCTTGTTAGCTGTGCTAGAAATC
AAGTGGTCCGGAATTGAACTCGAAGAATGGTGGCGAAACGAACAGTTTTGGCTTATTGGA
GGGACTAGTGCTCATTTAGCTGCGGTGCTTCAGGGATTACTGAAAGTGATTGCTGGTGTC
GAAATCTCATTCACTCTAACTTCAAAGTCTGGAGGTGAAGATGTCAATGATGAATTTGCA
GACCTATATGTAGTGAAATGGACATCATTGTTGATCCCGCCACTTACTATAATTATGGTG
AACATTGTCGCGATCGCGGTTGGAATAAGTCGTACAATTTATAGCCCGATTCCACAATGG
AGTCGGTTGTTGGGTGGCGTGTTTTTCAGTTTCTGGGTCTTGGCGCATTTGTATCCTTTC
GCA
>c102188_g1 orf length:144 frame:2 start:224 end:367 gi|297742091|emb|CBI33878.3| unnamed protein product [Vitis vinifera]
ATACAGGGAGTTAGTGGACTAGATGAAGAGAACAACCACCGTTGGCCACCATGGCTGAAG
CCAATGTTGAGGACGAGCTTCTTCGTCCAATGCAAGCTGCATGCCGATTCTCACAAGAGT
GAATGCAATATGTACTGCTTGGAT
>c102189_g1 orf length:207 frame:2 start:2 end:208 gi|743820318|ref|XP_010931750.1| PREDICTED: DNA replication licensing factor MCM7 [Elaeis guineensis]
AATATTGGCCAGCTAGTGAAGATCTCTGGCATTGTGACTCACTGTTCAGAAGTGAAGCCC
TTGATGCAAGTTGCTGTTTATACAGGCGAAGATTGTGGGTTTGAAATCTATCAGGAAGTG
ACTGCTCGTGTATTTATGCCTTTATTCGAGTGTCCATCAATGCGCTGTAAAGTAAACAAG
AGCAAGGGAAATCTTATTCTTCAACTT
">c102190_g1 orf length:930 frame:3 start:888 end:1817 gi|672111311|ref|XP_008800076.1| PREDICTED: LOW QUALITY PROTEIN: uncharacterized CRM domain-containing protein At3g25440, chloroplastic [Phoenix dactylifera]"
AAGGCTCGAAGAAAGGAAGAATGGCTTGTTGAGGCATTGAAGAAAATTGAACCTTCAGAA
TCATCGGAACCAACACATGACCCAGAGATTCTTACACCAGAAGAGCATTTTTACTTGCTC
AAGATGGGTCACAAATGCAAGAACTACGTGCCCGTAGGAAGGCGTGGGATATTCCAAGGA
GTAATTCTGAACATGCATTTGCATTGGAAGAAGCATCAAACGTTAAAAGTTGTGGTAAAA
ACTTTTACCAAAGAGGAGGTTCGTGAAATTGCTGCAGAGCTTGCTAGATTAAGTGGGGGA
ATCGTGCTTGACATTCATGAGGAGAATACAATTATTATGTATAGAGGAAAGAATTATTCT
CAGCCGCCAATGGAAATTATGTCACCGAAGACTGCACTTCCCAGGAAGAAGGCTTTAGAT
AAATCCAAGTGCAGAGATGCCCTTCGTGCTGTCAGAAGATTCATTCCCAAGCTTCAACAA
GACCTCGAAAATCTTCAGACACAGATGAAAGCAAAACCCGAGAATAAAATTAGGGTTTTA
ACCGAAAATGTGAATGAAATTGCATCCGATCATCTAGATGACAACCTTGATGACTTCGAA
GAAGCAGAAATCGCAAAATATGAACATGATGGAAATGAATTGGTGGAGTCGTCAGGCTCT
ATATCAGAATCTGAAGATCTCTCTGATATATTTGAAACAGATTCTGACGGAGAGATGGAA
CAGAAAGCAGAAGAGCCTCTATATTTGAGTACCTTTGAAAAAATTTCTTTACATGATGAA
AGAGAAGAAGATTTTGAACAACATTTGCGTGGGATTTCTGCTGCCTCAAAGAGAGGCAAT
TCATTAGAGAATGATGTAAAAGTAACATACTTTGATGAGATTGACAAGATTTTCTTGAGG
GCCGACTCTCTATTGAATAAAAAGAGAAGA
>c102197_g1 orf length:732 frame:2 start:2 end:733 gi|725827523|gb|AIY34663.1| 4-coumarate:CoA ligase-like protein [Ornithogalum longebracteatum]
CTCTTCCCCATCTCCTTCCTCTCCATCATCTCCCTCGGCGCCATCGCCACCACCGTCAAC
CCCCAGTACACCCTCCAAGAACTCTCCAAGCAAGCCCTCGATTCCAACGCCAAACTCGTC
CTAACCACCCTTGAACTTCTCGAAAAAGTCAAGCCTCTCAATCTCCCAACCATCCTCCTC
GACAAATCGCTCTACGACGATCTCGCGAGTAATTCGTCGTCCGGTTCGGAGTCGTTTAGA
CCTCCGGAGATTAGTCAAGATGACACGGCTGCGTTGCTCTACTCGTCGGGGACGACCGGG
ACGAGCAAAGGAGTGATCCTGACGCACAGGAACTTTATCACGACTTCCTTGATGGTGACG
GCGGATCAGGATGAGGATGGCGCGAATTATAACACTTATTTGTGTTTCTTGCCTATGTTT
CATGTGTTTGGGCTGTCGATCGTGAGCTACTCGCAGCTGCAGAGGGGGAACACGGTGGTG
GTGATGGAAAGGTTTGATATGGAGGGGATGCTGCAGGCGGTGGAGATGTATAGGGTCAGC
CATTTGTTCGTCGTGCCGCCCGTGATGGTCGGGCTGGCAAAATTTGGGAAGGCAATTGGG
AAGAAGTATGATTTGGGGAGCTTGAGGTGGGTGTGCTCGGGGGCGGCGCCACTCGGGAGT
GATGTCATGGCGGAGTTTGCCAAGAATTTTACGAACGTGGAAGTGGTGCAGGGATATGGC
ATGACAGAGACT
>c102205_g1 orf length:594 frame:-3 start:1442 end:2035 gi|595836320|ref|XP_007207232.1| hypothetical protein PRUPE_ppa026856mg [Prunus persica] gi|462402874|gb|EMJ08431.1| hypothetical protein PRUPE_ppa026856mg [Prunus persica]
CATCAGATTTGCATTAGGCCGGAAGACGAATGGAAAACGACCTTTAAAACAAAGGATGGT
CTTTATGAGTGGTTAGTGATGTCGTTCGACATAAGTATTGCGCCGAGCACTTTTATGTAC
CCAATGAATAATGTGTTAAAGCCCTTCATCGAAAATTTTGTTATAGTCTATATTGATGAT
TATATTAATTTATAGTAAATCTGAGGAGAAGCATTTTTCACATTTAAGAGAAGTTATTGC
CCTTCTATCAAAGAATAAACTGTACGTCAACCTCAAGAAGTGTAATTTCCTCACCGATAG
ATTATTATTCTTGAGTTTATTGTATCGACTGAAGGGATTCGCGTAGATGAAGAGAAAGTG
AAGGCAATCGGGGCATGGCCGACACCAAAATCGGTAATTGAAGTGCGAAGCTTTCATGGA
TTAGCAACTTTCTACCGACTTTTTATTAAAGACTTCATTAGTATCATGACGTCGATTACT
GAATGTATGAAAAAGGGGAAGTTTCATTAAAGAGAAGGCGTCGACAAAAGCTTAGCAATA
ATTAAAGAGAAATTGTCGAGCATGCCATTATTGGCATTGTCGAGCTTTTATAAA
>c102210_g1 orf length:99 frame:-3 start:106 end:204 gi|1025314808|ref|XP_016502814.1| PREDICTED: uncharacterized protein LOC107820961 [Nicotiana tabacum]
AATAAAATAAGAAATGATGATATTCACGTAAAGATAGGTGTAACTCCTATGGATGAAAAA
ATGCGAGAAAACCATCTATGATTGTTTGGTCATGTCAGA
>c102211_g1 orf length:231 frame:3 start:180 end:410 gi|672172509|ref|XP_008806348.1| PREDICTED: serine/threonine-protein phosphatase 7 long form homolog [Phoenix dactylifera]
CTGGAGCATGCAAGTTTCCTCCACTATTCCAGACTATCCTATATTTGTCTGGATCATGCA
TTGTTTACATCCTTTGTGGAGCGATGAAGGCCTGAGATATGCACATTTTATTTACGTATG
GGTGAGATGTCTATCACCCTATAGGATATTGTCATTCTCCTTATCCTGCGTATTAATAAG
GATGCAGTCATAGGAGCTACGAGTTACAACTAGCAGAATCTGTGCATGGAG
">c102212_g1 orf length:231 frame:3 start:3 end:233 gi|1029130036|ref|XP_016743331.1| PREDICTED: RNA-directed DNA polymerase homolog, partial [Gossypium hirsutum]"
AGAGGAGCTGGAGTATTTTCTAGGTTTGATCTTAGGTCAGACTGCAATCAGCTGAAAATA
AGGGAAGTAGATATACTGAAGATTGCATTTAGGACTCGGTATGGGTTGTACGAGTTCTTG
GTGATGTCCTTTGGACTCACCAATGCACTGGCGGTATTTATAGATTTGATGAATCGAGTA
TTTATGTCCTTCTTAGACCGATTTGTTGTCACCTTTATTGACGATATTATT
>c102215_g1 orf length:267 frame:3 start:72 end:338 gi|743781084|ref|XP_010920751.1| PREDICTED: uncharacterized protein LOC105044516 [Elaeis guineensis]
ATGGCCTTTAGCTGCAAATCTACCATTGAATGCATCGATTCTCAGTTTCCGATTAGAGCC
AACTATGTCAACCTCTACAAATGGCCTGAATCCGATGCAAAGTTTGTGAAGTCGATGATC
ATCGATGAGAAGAATCGAAAAAAGCTGGACCCAAGCCCACGAGTTATGGATAGTTACTCA
TGCAGGCAGATGTATTTAAGGAGCTACACTTTCTCGAAGAAGAAGCAGAGCGTGCACGAA
AAGACAAGGAAGTACCTCGCAAACTTA
">c102219_g1 orf length:249 frame:1 start:28 end:276 gi|969822377|gb|ALU11281.1| actin, partial [Derbesia tenuissima]"
GAAGTACAAGCGTTAGTCGTTGATAACGGCTCTGGTATGTGTAAGGCTGGTTTCGCTGGT
GATGATGCACCACGCGCTGTCTTCCCATCGATCGTAGGTCGCCCACGTCACAAGGGTGTT
ATGGTTGGTATGGGCCAAAAGGATGCTTATGTTGGTGATGAAGCACAATCAAAGCGTGGT
ATCTTAACATTAAAGTACCCAATTGAACACGGTATTGTTACAAACTGGGATGATATGGAA
AAGATCTGG
>c102220_g1 orf length:885 frame:2 start:2 end:886 gi|145340597|ref|XP_001415408.1| P-ATPase family transporter: sodium/potassium ion [Ostreococcus lucimarinus CCE9901] gi|144575631|gb|ABO93700.1| P-ATPase family transporter: sodium/potassium ion [Ostreococcus lucimarinus CCE9901]
TCACCTGCTTTGAAAAAGGCGGATATTGGTGTTGCTATGGGTATTGCTGGATCTGATGTA
TCCAAGCAGGCAGCTGACATGATTCTCTTGGATGACAACTTCGCATCCATCGTCACTGGT
GTTGAAGAAGGTCGTCTCATTTTCGATAATTTGAAAAAGTCCATTGTCTACACTCTCACT
TCAAACATCCCTGAAATTTCTCCCTTCCTTTTGTTTATTTTGTTCGACATCCCACTGCCC
CTTGGCACAGTCACCATTTTGTGCATTGATCTTGGAACTGACATGGTACCAGCTATCTCT
CTAGCTTACGAAGAAGCAGAATCGGACATTATGAAAAGGAGACCGAGAAACCCCGTAACA
GACAAACTTGTCAATGAAAGATTGATCTCTTTGGCATATGGGCAAATTGGTATGATACAG
GCCTCTGCCGGATTTTTTGTATATTTCGTCATTATGGCAGAATGTGGCTTTTTACCATGG
GATTTATTTGGCCTTAGGAAACATTGGGACTCGAGAGCCGTCAACGACCTTACAGACTCC
TATGGGCAGGAATGGACTTATGATGCCCGTAAACAACTTGAATACTCTTGCCACACAGCC
TATTTCGTATCAATTGTTATTGTCCAATGGGCTGATTTGATTATTTCCAAAACCAGAAGA
AACTCAGTATTCCAACAAGGAATGAGGAACAACATTCTCAACTTTGCTCTGGTTTTCGAA
ACCTGCTTGGCCGCGTTCTTATCATACACTCCTGGTATGGACAAAGGTCTTAGGATGTAC
CCATTAAAGATCAACTGGTGGTTCCCAGCTTTGCCATTTTCCTTTTTGATATTTGTCTAT
GATGAAGCCCGAAAATTCATCTTGCGTCGCAACCCTGGTGGCTGG
>c102235_g1 orf length:246 frame:-3 start:1 end:246 gi|1024016263|gb|KZV35814.1| hypothetical protein F511_09515 [Dorcoceras hygrometricum]
GAGGCCCAGATTAATGTGGTGCAGCTGCAGTTGACGGATCTTGCATATAACTGGTGGATT
GCTGAGCGACATCGACTACAAGATCAGGAGATGACATGAGCATTGTTCAGGACCAAGTTC
TTTGAGAATTACTTCCCTGAGGCAGAGAAGTATCGTATGATGGAGCAGTTTACTACTTTA
CGGCAGGGTGGACGATCGCTTGATGTCTATATACAGAAGTTCGACCGACTTGAGAAGTTT
GCACCA
>c102242_g1 orf length:336 frame:2 start:623 end:958 gi|672197194|ref|XP_008777005.1| PREDICTED: SUMO-activating enzyme subunit 2-like isoform X3 [Phoenix dactylifera]
AGGGAAGATTTTGATGAAGAGAAAGAACCTGACAGAATGTTACTATCTGGATGGACAGCA
CCCAGTGACAAAGATGGTTCTCTTACACGTAATGGGGAGAGCACATCAACTGCTGGACTT
GAGACATTGGATGAAGTTGATATTGCTTCAAAGAAACACGGAGTCATTACTGGGACAAAG
AGAAAACTCTCCGAAGTAGCAGAAATAACTCAAACTACTGATTCGAAGCATAATGCTACA
AGACACGAAGCTCCTGAAGATGTAGGGGACGATGATGATGATGTGGTTGTTATGCTCAAT
GAGAGCCCTGAAACGGGGAGGAAGAAAAGGCTGAAA
>c102246_g1 orf length:219 frame:2 start:224 end:442 gi|672165736|ref|XP_008802783.1| PREDICTED: probable cysteine proteinase A494 [Phoenix dactylifera]
CGGTCCCTCACCACCGAGCTCAAGTTCCAGTCCTTCATCAATAGACACAACAAGGAGTAC
CGCACCACGGAGGAGTACGCTCGCCGCCTCGGCATCTTCGCCCATAACTTAGCACGTGCG
GCAGAGAACCGGGCTCTCGATCCGACCGCCGTGCACGGGGTGACGCCGTTCTCCGACTTG
ACGGAGGAGGAGTTCGAGAAGAAGTTCTTGGGGTTGGCG
>c102254_g1 orf length:186 frame:3 start:234 end:419 gi|285804077|gb|ADC35579.1| chloroplast chlorophyll a/b binding protein [Lycoris radiata]
ATGGCAGCTACAATGGCTCTCTCTTCCCCCTCTCTCGCCGGAAAGGCAGTGAAGCTCTCT
CCTTCAGCAGCCTCTGAGCTCTTGGGCAATGGAAGGATCTCCATGAGGAAGACCTTTAAA
AAGCCTGTCCCTTCGGGAAGCCCATGGTACGGTCCTGACCGCGTCAAGTACCTTGGCCCC
TTCTCT
>c102259_g2 orf length:405 frame:2 start:26 end:430 gi|743765463|ref|XP_010912953.1| PREDICTED: cytochrome b5-like [Elaeis guineensis]
ATGGGAACTGAAGCAAAAGTAGTATACGCATTTGAAGAAGTGTCAAAGCACAACACCAAA
AAGGACTGCTGGCTCATCATTGCCGGCAAGGTTTATGACGTATCAAAATTCATATATCAC
CACCCAGGAGGCGTTCAAGTCATGTTATCGGCAACGGGTAAGGATGCAACCCAAAGATTC
GACGATGTTAGCCATAGCGAGGCCACCAAAAAAACGAAGATGGTCCGTTTCTGCATTGGA
GAGATCGATGCCTCCACTCTTCCATCCACAGAAGAATATATCCCTCCCAAAAAACGTCAT
AGCGTCCAGGACAAAATCCTGGACTTGATCATGAAGCTTCTTCAATTCTTGATTCCCTTG
GCAATATTGGGATTTGCTGTTGCTGCTAGAGCCTACACCAAGTCA
>c102261_g1 orf length:150 frame:1 start:79 end:228 gi|955360678|ref|XP_014621629.1| PREDICTED: splicing factor 3A subunit 2-like isoform X1 [Glycine max]
GCCTTATGTTTATTGCTGAGCTATTTTATTCATTGTTTCCTTCGATTTCAGGTTCCTAGC
ACTGAGATTGACAAGTCCACACCGAAGTTCTTCTCTCATTGGGATCCGGATCGAAAAATG
TTCACGCTGCAACTCTATTTCAAAGTGAAG
>c102267_g1 orf length:312 frame:2 start:68 end:379 gi|1035896646|gb|OAY26248.1| hypothetical protein MANES_16G032700 [Manihot esculenta]
GGCAAGCATGCATCGTCGAGGGTGGTGAAGGAGAATCCGGTGGTGGTTGTTGGCCGGCAG
GGCTGCTGCATGGTACACGTCATTAGACATCTGCTGGCGGTGCATGGAGTCAATCCAACG
GTGTACGAGGTAAGAGACGGCGCTGACGAGATCAGCCTGATCGACAGTATTGAAAATGAG
AGCGGGAACAAGAAGGAGTTGCCCATCGTGTTTATTGGAGGGAGTTTAATGGGTGGATTG
GAGAGAATTATGTGCGCCCATATATCAGGCGAACTTGTTACTAAATTAAAAGATGCTGGA
GCAATTTGGCTG
>c102269_g1 orf length:228 frame:1 start:1 end:228 gi|672168649|ref|XP_008804331.1| PREDICTED: probable serine/threonine-protein kinase WNK1 isoform X2 [Phoenix dactylifera]
GTCGACGAGTTGGATATAACTGATCACGAGGTGACAAGGATAGCAGCGATGATCGATGGT
GAGGTTTCTTCTTTAGTACCTGAATGGAAAGCTCATATGGGCCTCGAAGAGAATCCTGAG
CAACAAGTTTCATCATGCTCTCATAAATATGAGTCAAATTCTGCATCGCGTGGTTCAAAT
CTTGAGTGTTGTGCGATGTGTGGCCGACTTGAACAGCTAACATACAAG
">c102274_g1 orf length:663 frame:-2 start:93 end:755 gi|672207512|ref|XP_008779726.1| PREDICTED: uncharacterized protein LOC103699482, partial [Phoenix dactylifera]"
TGTTTGGGGGCTTCTAAGCCCTCTTTTTGTAGATTGCTTTTTAATCTTATTACTAAGTTT
GATCCTGATATGTTAGCTTTACTGAAAACTAGGCTATCTTCTCCTAAAGCTCTGCTTTTT
GTTCGAAAGTTGATATTTAATTATGTTGTTTTTGTAGTCCCTTCTTAAGGGAGAAGTGGG
GTATCATTTTGCTATGTAAAAAATGATATGAATATTAAGTTCTATAATTTGTCTCGTTAT
GCTGTTCATGTGTTTGTGCATCATGCTCAAAGTTGTTTCCTGATCTCCTTTGTATATGCA
TCAACTGATTATTTATTAAGAAGGCAATTGTGGTTTGAATTATCATTATTGTTTGCCCTC
CCCATCCCCTGTTTAGTCATGGGAGACTTTAATTCCATATCCAATGAGGAAGATAAGTCT
GAAGGATGTGCTTGGTCAATTAAACCAGGAAATTTGGAGTTTGACTTCATTTTGGCTAAC
AATTTGCACACTATCCCAACTCTCTCTACTTCAATATCATGGTGCAATAACCATAAGAAC
TCAGCCTCGTGGATTTATGAAAACTTGGATAAGGCATTTGCAAATCTCACTTGGTTTGAT
CATTTCCCTAATGCAGCTCTCATCAAAGCTATAATGTCAGGCTCTGATCATACACCCCTT
GTA
>c102279_g1 orf length:336 frame:1 start:196 end:531 gi|902180612|gb|KNA09584.1| hypothetical protein SOVF_152320 [Spinacia oleracea]
GGAGCGCACAGCATTGGGCAGGCACGATGCAAGGCATTTCGTGAACGCGTCTACAATGAG
AGTAACATAGACCCAACCTTTGCTAAACTTCATCAGTCCATGTGCCCAAGAATCAAAGGC
ATTGGAGATGACAACCTAGCTCCCCTCGACCCCCGGAGTCCCAGCACGTTCGACACGGAG
TATTATAGAAATCTTGTTGAATACAAGGGGCTTCTCCACTCAGATCAGCAACTTTTCAGC
GGTGGCACCACAAACGAACTGGTTCTCAACTATAGCTCCAATTCCACAGCATTTGTCGCA
GACTTCGTTGCAGCCATGATGAAGATGGGCGATATC
">c10227_g1 orf length:288 frame:-3 start:112 end:399 gi|62732709|gb|AAX94828.1| retrotransposon protein, putative, unclassified [Oryza sativa Japonica Group] gi|62734472|gb|AAX96581.1| retrotransposon protein, putative, unclassified [Oryza sativa Japonica Group] gi|77550394|gb|ABA93191.1| retrotransposon protein, putative, unclassified [Oryza sativa Japonica Group]"
AAAAAGTACGATTTTGATCTCTCTAGGACCGATGGGATCTTTAATTTGTTACTCAAGGAT
GGGCAGTTAAAGATTACACATAGATTGCCATTGACTAATGAGATCGCAAAGTTGAAGAAT
TATTGTAAGTGGCATAAATCACAAAGCTACTCTACAGTCAATTGTGCGGTGCTTTGGCTA
AAAATCCAGACTGCCAGTAAAGAAGGAAGACTTCAGTTTGTGACCGAAGATGAGCTGAAT
GCCATCGAAAAGAACCCATTCCCTCCAGCTGCTACAATCAGCATGGTG
>c102284_g1 orf length:522 frame:-1 start:1209 end:1730 gi|802701180|ref|XP_012083900.1| PREDICTED: uncharacterized protein LOC105643399 [Jatropha curcas]
GCGCACAAACTTTGGTTACATAATGCAGATGCTAATACAAGATATTTTCATGATTGCTTT
AAGTTTCGAGGAAATATTATTCAGCAATTCAAACTACAACTTCCAAATGGCAATACTATT
TCTAATCCAATAGATCTGATCCACGAGGTGTCTGCTTATTTACAGAACGTTTACACCATT
CTTGACGGGCAAATTGATATTGAGGAACAGAACAAAATCCTTCAACTCATTCACAGTTCA
GTTGAACATTCAGAAAATGCAACTCTTATCAAACCATTAACCATGGATGAATTGGAATTG
GTGATTGTCAACTTGCCAAAGAATAAAAGCACTGGCTCGGACGACATTCCGGTCGAATTC
TTTCAAACTTTTTGGCCAACTATTAAACTCCAACTTTTTGAGGTGATAAACTTATTTTTC
TCTAAAAGCATCCTACCAAAAGCCTGGAATGAGACTTTGATTTCTTGCTTGCCGTAGACC
AAAGGAACCAGTACAATTGAAAACCTGAGACCAATCAGTTTT
">c102286_g1 orf length:357 frame:-1 start:179 end:535 gi|1012352371|gb|KYP63559.1| Retrovirus-related Pol polyprotein from transposon TNT 1-94, partial [Cajanus cajan]"
TTTTACTCACTTGCTGCCACACACCATTGGTCATCATATCAGCTTGACATCAAGAATACC
TTTCTCCACAGTGATCTCCAAGAAGAGGTATTCAAGGAGCAATCTGCTAGGTTTGTTACT
CAAGGGGAGTCAGGGAAGGTTTGTCAACTTCCTAAGTTGTTGTATGGTCTCAAACAATCA
CCTCGGGCATGGTTTGATCGGTTCTCAAAAGTTGTGATTTCTTTCGTATTAAAGAGATCG
GGTAGTAATCACACAATCTTCTATCGTCACTTTCAAGGGTGAAAGATTTTTCTTGTGGTT
CATGTTGAATATATTATCATTCCGAGAGACGATGAAAAAGAGATTGTTTGATTAAAA
>c102295_g1 orf length:246 frame:2 start:59 end:304 gi|552825917|ref|XP_005846917.1| hypothetical protein CHLNCDRAFT_134811 [Chlorella variabilis] gi|307106570|gb|EFN54815.1| hypothetical protein CHLNCDRAFT_134811 [Chlorella variabilis]
CACGAAAACCACAGCATCACCTGGCAAAAGAAGGCCGGCAAGGCTTCGCTTGTAGCTCAA
GGTAAGCGTCGCTACGATCGTAAACAATCAGGTTTCGGTGGTCAAACCAAGCCAGTTTTC
CACAAGAAGGTCAAGACAACCAAGAAAGTTGTATTAAAGTTAAAATGCAACGTTTGTGCC
GGCTCTCACCAACACGTATTAAAGCGTTGTAAGCACTTTGAATTAGGTGGTAACAAGAAG
GAAAAG
>c102298_g1 orf length:309 frame:-2 start:72 end:380 gi|922546758|ref|XP_013601198.1| PREDICTED: uncharacterized protein LOC106308597 [Brassica oleracea var. oleracea]
GCCTCGATATGCGTGTTATGTAAAAAAGCCGAAGAATACGTTGATCACTTATTTCTCAAG
TGTCCCTTTGCACAATTGAAATGGAGTTAAAGTAGTTTCAAGCTAAACGTGAAGCTACAG
GCTTGTGAGACTGTGGAAGCTTTGGCTGTGCAATTTAAGAAACTCATCAATGGTAAGATA
TGTGCCATCGCCAAACTGGCCTTTGGTGCGGTGATCTGGAATATTTCGACAGAAAAGAAT
AGAAGATTTTTTGAAAATCGAAGTGTTCAACGAAGTCAGGTGATGAACACTATATGCGAG
TCTTCCCGG
>c102303_g1 orf length:507 frame:2 start:2 end:508 gi|326503984|dbj|BAK02778.1| predicted protein [Hordeum vulgare subsp. vulgare]
TCCTTCTCTGAACAACAAATCGTCGACTGTGACACCACCACCAACCAAGGTTGCGACGGT
GGTTATCCTTATCTTGCTATCGAATATGCCGGCCAAAACGGTCTTGAACTCGAAGCTGAC
TATCCCTACACTGCCGAAGACGGTACTTGCAGATTCCAAGCCAGCAAGGCCCACAAGGTT
GCCAGCAACTACACTTTCGTCACCCCCAACAGCACTGCTCAACTCAAGAGCGCTTTGGTT
AACTCACCCGTCTCCATCCTCGTCGAAGCTGATCAAGATGTCTTCCAATTCTACAGCTCC
GGTGTCATCAAGCTTAACTGCGGTGCTAACCTCGACCATGCCGTCCTTGCCGTCGGTTAC
CACAAGGTTGGTCCCCTCGAAGCCATCATTGTCAAGAACTCCTGGGGTACTGACTGGGGA
GAGGATGGTTACGTCCACATCTGGGACACTCAAACCGTCAACGGTGGCCAAGGTGTCTGC
GGTATCCTTGCTCAACCAGTTGTCCCC
>c102305_g1 orf length:216 frame:-1 start:3 end:218 gi|474244163|gb|EMS59906.1| hypothetical protein TRIUR3_33110 [Triticum urartu]
CGGTCCACGGGATTCACCCCTTTCTTTTTGGTCTATGGAGCAGAGGCTGTTCTTCCTACG
GACATAAGGCATGACTCTCTTAGAGTCGCCGCATATGTGGAGCAAGATAATGAGCTGGCG
CGTCAAGATTCTTTGGATGCCTTGGAGGAGGCGCGTGACCTGGCTGCGGCCCGTTCGGCT
ATCTACCAGCAAGATCTGCGGCGTTATCATAGTCGC
>c102308_g1 orf length:246 frame:2 start:152 end:397 gi|743832397|ref|XP_010934965.1| PREDICTED: putative glycerol-3-phosphate transporter 1 [Elaeis guineensis] gi|743832401|ref|XP_010934967.1| PREDICTED: putative glycerol-3-phosphate transporter 1 [Elaeis guineensis]
TTAAATGGAGAATCACGCGCCTTGGCGACCGTGACAGCAATTATTGATGGGACAGGGTCA
ATGGGGGCCATGATTGGGCCTTTGCTGACTGGGTACATATCAGCCAAGAGTTGGACCGGG
GTTTTCACAATGCTGATGGTGGCAGCTTTTGTGGCTGGGTAGCTGTTAACGAGGCTTGTG
GTGGCTGAGGTCTTGGAGAAAGTTGAGGCTAGAAGTTGTGCAAGGTCACAAACAGGCACA
AGTGTG
>c102308_g2 orf length:672 frame:3 start:3 end:674 gi|695047368|ref|XP_009411561.1| PREDICTED: putative glycerol-3-phosphate transporter 1 [Musa acuminata subsp. malaccensis]
GCCTTTCTAGCCATATATTCTATGGGGATGGATTGTGCCGGGCATTTAGGTGATCGGGTC
GACCTTAGAATCCTACTGACAATTGGAATGGTGGGTTCTGGTTTGTTCACTGCTTTATTT
GGTTTCGGTTATTGGCTAAACATACATAGCTTTTACTACTTCTTGGTGGTTCAAATGATG
GCGGGTATGTTTCAATCTACGGGGTGGCCTTCGGTGGTTGCAGTTGTAGGTAATTGGTTC
GGAAAAAGGAAGAGGGGTTTGATTATGGGGATCTGGAATGCACATACTTCTGTTGGTAAT
ATCTTTGGTTCCTTGATTGCTGCGGGTTTATTGAAATACGGATGGGGTTGGTCTTTCGCA
GCTCCCGGGCTTCTTATGGCATTTGTTGGATTGATGGTGTTTTTGTTCCTGGCTGTTAGC
CCCGAGGCAGTAGGGATCGAGAAAGAGGAAGAAACTGAAGTTGCAAAGTATTTTGAGAAT
GAGAAGAATGGAGTTACGAAGCCTCTGTTGGAGTCGGAGGGAGGGGGGGATGTTAAGCAT
AAAGCGGTGGGATTTATTGAGGCTTGGAGGATTCCAGGAGTTGCGCCGTTTGCTCTTTGT
TTATTTTTCTCGAAATTGGTCGCGTATACCTTCCTCTACTGGCTTCCATTTTACATCAGT
CATACAGGTATA
>c102316_g1 orf length:846 frame:-2 start:67 end:912 sp|Q5TP13|MED15_ANOGA Mediator of RNA polymerase II transcription subunit 15 OS=Anopheles gambiae GN=MED15 PE=3 SV=3
TCACGACTAAACACACCAGGACAAACACAGCAACCCTCTCCAGCACCAGTAATGTCCAGT
AGTCAGGTGGAGGAGGCTGCCTACATGGAAAAGTTACGACGCCTCAAAAAATATGTAGTT
CCTCTTGGCCGCATGATTCAACGTATTGGCAATGATGATGGTGAGAAATCAAAAAAGATG
AAGCAATTATATGACATGCTTCAGAATCCCACACGCCGCATGCCCATGGAAACCCTCATA
AAGTGTGAGAAAGTTCTCGAGCGCCTTGAAATCCAGCGTGATAATGAGGCTGAGGCACCT
GTACCTCCCAGCATGGAGACTTGCACTGCTGCCCTAGAGGAGGTCCTAGCCACAGTTCTC
AAGTCACCATGCGCAGCTCACACCCTACACCGCACATTATCTCCAGCCCTCTCTGTGTTG
TTGGGGCCAACCTATTCCACCCACCCAGCAACACTTGCTCCTGCCAGTCGTCCCCTACAG
CCACCTCCAGAAACTCCTGACATAAGTGACATTGTACAAGGAGAGGTGGCTCGACTCAAT
GCCCGGTTTAGGATAAACTTAGATTGTCAGATGCCACCGGGCAGTGATGAATTGACCCTC
ATCTGTCAGCTAGATGACCCAAACTTACCATGTGTTCCACCCATCACTCTCACTGTGCCG
GCCTCATATCCTGATAAGCCACCCCGCTGCCACTTGCTGGCTGTTGACTACGAAAGCACT
GAGTTTCTACGTAGCATCCGTGAGAGTATGAGTGAGAGGCTGCAGAGTATGCCCCCGCAC
TGTTCCCTCACTATGATGCTGCACAGCTGGGAAATGAGTGTGCGGCAGGCCTGCTCACCA
CAGCCT
>c102318_g1 orf length:474 frame:2 start:2 end:475 gi|657999213|ref|XP_008392037.1| PREDICTED: uncharacterized protein LOC103454222 [Malus domestica]
AGGTACCCGATTATCCAATTCCTCATAAATCTGGTTGCCGATGTAAAGATAAGGAGTAAG
AGAACGGCCATTCAGCTTGTAATTATTGAAGACATGTTGTTTAGAATGACCTTTGATGGC
TTAATGTAAAGGTGCATCGGTATGGACGAAGCAAAGCTGGTGATGGGGGAAGTTTACGAA
GGCATATGCGGAGCCCATCAATCAGGAATGAAGATGAGGTGATTGATCTGAAGATACGAC
TATTATTGGCCGACTATAGTGGCCGACTGTTTGGCCTATGCTAAAGGATGTCAGGCGTGT
CAGAAGCATGGGCACATTCTCAACGCACCACCTATCGAGATCAATCCAGTGGTGAAGGCG
TGGCCATTTAGAGGATGGGCAATGGACTTAATTAGGCAAATCCATTCGGCATCGTCTATG
GACCATATGTTCATCATCGTAGCAACTGACTATTTCACTAAATGGGTGGAAGTT
>c102328_g1 orf length:234 frame:-3 start:14 end:247 gi|222636229|gb|EEE66361.1| hypothetical protein OsJ_22664 [Oryza sativa Japonica Group]
TTTTATCAACTCTGTTTGGACACAATCAAAGAGGAATTATTTACTACAATCAATCTTTTC
TTCCAACATTTTTTGCTGCCAAAACAGTGGAATGAGACAATCATCTCGTGCATTCCAAAG
TTGGAAAATGCTAATTTGATGGACCATTTCAGACCGATAAGCCTTTGTAACTCTATTTTT
AAGATAATTTCCTCAACCCTTGTCGCCCGTTGGAGATCGATAATTAATCGTATT
>c102330_g1 orf length:1080 frame:3 start:147 end:1226 gi|672167754|ref|XP_008803850.1| PREDICTED: heterogeneous nuclear ribonucleoprotein U-like protein 1 [Phoenix dactylifera] gi|672167756|ref|XP_008803851.1| PREDICTED: heterogeneous nuclear ribonucleoprotein U-like protein 1 [Phoenix dactylifera]
TCCTGCAAGCAACAGCATCCACCATCCGAACCGGACGCCGAACCGCCGGCCAAACGGACC
CGAGCCGAACCTCCGGCGACCGGTTCGCTTGTGCCGGGTGGTCCGCTTCGAGTTGTGCTT
AATCCCGCCGACTGCGATCTAGATTTCAATGTTGACGACAATGGCCTTCAAGGGCATGCA
CTTCATGAACAAGGATTTGCCTATTGCTGGTCTGGTGCTCGAGCTAATGTTGGGATAACA
GGAGGAAAATATTGCTTTGGTTGCAAAATCATCTCTGAGCAAGCGGTTGACATGCCCGAC
ACACCCTCTGCCCAACAACATTTGTGTCGTATTGGAATCTCAAGAGGGGATGATGCTGTC
GGAAACCTTGGAGAAACTTTGCATAGTTTTGGATTTGGTGGAACAGGGAAATATTCAAAT
GCAGGGAAGTTTTCAGACTATGGTGAAAAGTTTGGTGTTGGTGATACAATCGTTTGCTCT
GTAGACCTCGAAAGTAGACCGCTAGCTACAATCGCATTCTCCAAGAATGGGAAATGGCTG
GGCATTGCCACGCAATTTGATGCGACTTCAAGTGGTCTTGGTGTGGTCTACACTTCCGTG
AAAAATTTACCCTGGGAGTCTGCAATATTTCCACATGTTCTGCTGAAAAATGTGGTGGTT
CAGCTGCAGTTTAACATTGAGGATGGATTGATTCCTCAAGAAGGCTATAAGCCGTGGAAT
TGTGCTGTTGAAGATGGGAATGTGATAATCGGTCCTTCATTTTTCAGTCAAGAAGAATGC
GAGGTTTTGATGATGGTTGGGTTACCTGCATCTGGGAAGACTACTTGGGCAGAGAAGTGG
GTAAAGGAACACACAGAAAAAAGATACGTTATACTTGGAACAAACCTTGCTTTGGATCTA
ATGAAGGTACCTGGACTGCTACGTAAACAGAATTACGGTGAACGTTTCGAGCGCCTAATG
GACCGTGCTACTAGAATATTTAATACTTTGTTAACACGTGCAGCCAGGACTCCACGCAAT
TACATTCTTGATCAAACGAATGTGTATAAGAGTGCTCGCAATCGCAAATTAAAGGCATTT
>c102335_g1 orf length:1245 frame:1 start:244 end:1488 gi|672174045|ref|XP_008807166.1| PREDICTED: GPI mannosyltransferase 1 isoform X1 [Phoenix dactylifera]
GTCTATGGCGAGTGGCAGGATGCTCACATGGAGGTCCGGTACACCGACATCGACTACTTC
GTCTTCTCCGACGCCGCAGAGTTGGTATTGAGGGGGAGATCGCCGTTCGAGAGATCTACG
TATAGATATTCACCGATTTTGGCGTTCTTGCTCGTTCCAAATTCTTTGATTCACCAATCT
TGGGGCAAATTTCTCTTCTCTACTGCCGATTTGCTTGTGGGGTACTTTGTGGATGCCATT
TTGAAGCTACAGGGTGTGCCTGAGAACTTACGACTTTGGTTCGTGGCAGTTTGGCTTTTC
AATCCTTTCACTTTCACCATTGGTACTAGGGGAAACTGTGAGCCTCTGGTTTGTGCAATC
ATTCTTTGGGTTATACTGTGTCATATGAATGGTAAGGTGTTTCAAGCAGCACTTTGGTAT
GGACTTATCGTACATTTCCGTGTTTACCCAATCATATATGCTCTCCCTCTTGTCCTTGTT
ATCAACAAACCAAATGCTGGACCTTCTGGGAAACCAGCCCTTAAGCAATGGGATCCAAAT
TTTAAAAAAACGTTTAAAAATTCTGGTGCGCGATTGGCAAAACCATCTATATGGTTATTA
TTAAGGGGCTGCATAACAAAGGAGAGAATATTCTTTGGTCTATCATCTGGTTCCATGTTC
TTCATCTGGACTTCTCTTTTCTTCTATCTGTATCGGTGGGATTTTTTAAATGAAGCTCTT
CTATATCATCTCACCAGGACTGACCCAAGGCACAACTTCTCGATATATTTTTATCATATA
TATCTCCATCACCAACAGGGCTTTTCAGTTTTGGAGAAACTCAGCTCTTTCCTGCCTCAG
ATGATGGTTCAGATCGCTCTCGCCTTTAGCTTCTGGGAAGATACTCCATTTTGCCTGTTT
GCACAAACAGTTGCCTTCGTTGCCTTTAATAAGGTCATCACTGCACAATACTTTGTGTGG
TACTTCTGCCTGTTGCCCTTGATTCTTCCTTGGAGCAATATGAAGCTCAAATGGGATGGT
TTGATTTGCATTTTAGTTTGGATGGGTTCTCAAATTCATTGGCTTATGTGGGCATATTTA
CTAGAATTCAAGGGAAAGAATGTCTTTGTTCAGTTGTGGGTGGCGAGCTTGCTGTTCTTG
GCTGCAAATACTTGGGTTTTATTCATGGTTATTAAGCATCATCGATACTCGCCAATCTTC
AACCCATTAGCAAGTTCTGCCCCTGATGATGATAGAAAATTGAAG
>c102338_g2 orf length:168 frame:-2 start:44 end:211 gi|1021053948|gb|KZN11726.1| hypothetical protein DCAR_004382 [Daucus carota subsp. sativus]
ATGTCAATCTGATTCAAATTCCAAAGCTCCGTCGCCTTCGATTCCATCAACATCGATGAC
CGCCGTTCAATTTCCGTTGGCGAGCTTCGTTCGAAGATCATCGCCCAAAAGAAGCTTGAA
ATCTGTAAGGATTTCAATCACCTCATCTCTGATACTGAAACTGGCCAA
>c102343_g1 orf length:390 frame:2 start:257 end:646 gi|695028351|ref|XP_009401550.1| PREDICTED: uncharacterized protein LOC103985544 [Musa acuminata subsp. malaccensis]
ATGGAGCACCCCCTACAAATTCCAAACTCATCCTCACCCAACAACGACAACACCAAGAGG
CGTCCACCAAGCCCAGAAGAGGTGCTCGCCCACTACGAATCCCGAGGCCTGGACTCCAAG
GAGGCATCCCTAAAAGCAATCTCCGATCTCCAGGCCCTCCTCTTCCGCTCCGTCGCCTCC
GGCCGGGGCAAGAAAGGCCGTCCCGTGACCGACGCAGCACGAAAGCTCGACAACCTCAGC
ACCCGCCTCTCCATTCTTGAAATGAAGCTCGACTCCAAGCCCGGTATCCCCGAATCCATC
GCCATCGGCGTCGCCTCCAGCGCCATCGTCCAGGCTCTCGTCGCCGCCAAGAACATCTGG
GACTCCGTAAACTCCGCCACCAAGAGCTCT
">c102346_g1 orf length:438 frame:3 start:150 end:587 gi|672189059|ref|XP_008813742.1| PREDICTED: bifunctional 3-dehydroquinate dehydratase/shikimate dehydrogenase, chloroplastic isoform X2 [Phoenix dactylifera]"
GGGGCGACGCTATTGTGCGCGCCGCTAGTGTCGAAGACGGCGTCGGAGATGCGGAGAGAG
ATGGAGTCGGTGAAATCACAGTCGGTGGACGTCGTCGAGATCCGGCTCGATCACCTCGCC
TCCTTCGATCTTTCAAAAGATCTCGAGTTCTTGATCAAGAATCACCCTTTGCCCGTTCTC
ATCACGTACAGACCAAAATGGGAGGGAGGTCAGTATGAAGGTGATGATTTCAAGCGGTTT
GAAGTACTACAATTAGCCATGGAACTGGGAGCAGAATATGTGGATATTGAACTTCAGGTT
GCTCAGGAATTTTTAGATTTCATATCGGGAAAGAGACCAAAGAGTACTAAGCTCATTGTT
TCTTCTCACAACTATCAGTGCACTCCATCTACCGAGGATCTTGGCAGCCTTGTAGCAAGG
ATACAAGCTGTTGGAGCT
">c102347_g1 orf length:1116 frame:2 start:1502 end:2617 gi|672189478|ref|XP_008775004.1| PREDICTED: methyltransferase-like protein 17, mitochondrial isoform X1 [Phoenix dactylifera]"
CCTGGGTTCTCTCCATCGAGGGTTTTAGATTTCGGTGCAGGGCCTGGTTCAGCACTCTGG
GCAATGAGGGAGGTATGGCCGCGTTCTTTGCAGCAGATTAATTTAGTAGAACCATCCAAA
GAAATGCAGAGAGCTGCTCAAAGCCTTTTGCAGGATTTGAAAGAGTTACCAGTTATTCAT
AGCTATGATAGCGTCCAAGCATTGAATCAAACACTTGATAAGCGTGATAGAAAGCATGAC
CTAGTAATTTCTTCATATGCACTTGGAGAGATACCTTCGTTGAGTGATCGGATTACAATT
GTGCGCCAGCTTTGGGATTTTACGCGAGATGTTCTGGTTCTGCTGGAGCCTGGAACCCCA
CATGGATCAAAAATAATACACCAGATGCGTTCCTATATCCTATGGATGGCAAAGAGGAAA
TGCCGCAAGAGCAAGAACAAATCCAGTGAAGTTTTTTCTAATGAGACAAGCATTGCTGTT
GGCACAACAACTTCAGATAATGACGCATTTGTAGTTGCACCATGTTCTCATGATGGCCGA
TGCCCATTGGAGAATAGTGGAAAATATTGCCACTTCGTTCAGCGCCTGGAACGGACATCT
TCCCAACGTGCATATAAGAGGTCAAAGGGTGAGCCGCTGCGAGGTTTCGAGGACGAGAAG
TTTTGCTTTGTTGCCTTACGACGGGGAAAAAGGCCATTGGAAGCTTGGCCGCTTGATGGT
ATGAAATTTGAAACTCTGAAAGAAGTACATGCTAAGAGGAATCCTGAGGATCTTATTATT
GACTATGAGGACCAGTTTGTAACTGAGACTGATGAAGAAAGTCAATTCGAAGATAGTCTA
GTTCCTTATGCTTCTGATGTTGCCGAAACCAGTATGTTTCACGAGCTCAATGAAGAGGAG
GAAGAAGAGGATGCTCGAGCTGATCTTGGAAGTGGTTGGGGCCGAATAATATACTCACCG
GTGAGAAGGGGTAGGCAGGTACAAATGGATGTATGTAGATCCACTAAGCGAGATGGGTCG
GAGGGGGTTTTTCAGCGTGTGGTGGTCACTCAGAGTAAAAATCCCACTTTGCATCATCAA
GCTCGCCGGTCACTTTGGGGTGACTTGTGGCCGTTC
>c102351_g1 orf length:300 frame:1 start:121 end:420 gi|923615061|ref|XP_013745519.1| PREDICTED: uncharacterized protein LOC106448141 [Brassica napus]
TTGACTCTGGTCGATAGAGCACAGATATTTGAGGAAGTGGCTAAGGAGACATGTATCATC
TATGCTTTAGTTGGCACTGAATGCAGAGCAGAAAAACCAAACATACTCGAAGAGGTTCGG
CCCTTATTGGACGAGTTCGGTGATGTACTCCCAGTCGAATTATCACTAGGCCTACCCCTG
ATAAGGAACATTTAGCATCAGATTGACCTCATTCCAAGGGTGCGCTTGCCGAACAAACTG
GCATATTGCATGAGTCCTAATAAGCACCGAGAGCTATGACGCCAGGTGGCCGAACTGTTG
">c102353_g1 orf length:279 frame:1 start:103 end:381 gi|1035943032|gb|OAY68519.1| 39S ribosomal protein L41-A, mitochondrial [Ananas comosus]"
ATGCCGTTGGGTTTGATATTAGGGTTAGGGCGAGCGATGAGGAGGAAGAGAACCTCATCG
TTGAGCATACTCTCTTCGAAGAGAGGTCCTCGCGATTACTACAAGGGAAAGAATTGCAAG
CCCACCGGTTTCCACACTCGCAAAGGTGGCTACGTTTTGCAGGATGAGAAGTTGCCTCGA
TATATAGTGCCCGATCTAACGGACTTTAAGCTTAAGCCGTATGTGTCTCAATGTGCTCGG
GATGCAACTGCCACCTCCACCAAGTCTTCCGATGCAAAA
>c102354_g2 orf length:363 frame:1 start:28 end:390 gi|1035892979|gb|OAY22583.1| hypothetical protein MANES_18G010000 [Manihot esculenta]
CTACTCTGGTTGGTATTCTTCGCCTTGTTCATCCTATGCTTAGGCATAAGCGTAATCTTC
CTAGTGTACATATGTATCATATGGTACGCCACATTCGTATCGCAACCAACCAGTTCCAAT
TCCAATGCCCCTGCCCACAAGACGGCAAAAAAGGGGTTGTCGGTGACGGAGCTGGAAATG
CTCCCTGGAGTCCTCGAGGACGGTGGCGGGGTAGCAAAGGGAGTGGAGTGCGCGGTCTGT
CTGGACAATATCGAAGAAGGGCAGCCCGCCAGGGTCATGCAGGAGTGCGGGCATCTTTTT
CACAGGGGTTGTGTTGACGCTTGGCTCGCGGCGAATGCCGTGTGCCCGATGTGCCGGACT
CGG
">c102356_g1 orf length:237 frame:2 start:2 end:238 gi|831250518|gb|AKM12491.1| reverse transcriptase, partial [Coffea ebracteolata]"
CTTTTAGCTATTGTTGCGGCGTACGACATGGAGTTGGAGCCACTTGATGTCAAGACGGCC
TTCTTGCATGGTGACTTAGATGAGGACATCCGTATGCATTAACCTGAGGGGTTTGTAGTT
GAGGGACATAAGCGTCAGGTATGTAAACTCAAAAAGTCTTTATACGGTTTAAAGCAGTCC
CCAAGAGAATGGTATAAATGCTTCGATAAATCTATGTTGGCTGTTGGTTTTGAAAAA
">c102356_g2 orf length:147 frame:3 start:3 end:149 gi|831250467|gb|AKM12471.1| reverse transcriptase, partial [Coffea costatifructa]"
CGGATCCTTTTAGCTATTGTTGTGGCATACGACATTGAGTTAGAGCAACTTGATGTCAAG
ACAACCTTCTTGCATGGTGACTTAGATGAGAACATCTATATGCATCAACCTAAGGATTTT
ATAGTTTAAGGGCATGAGCATCAGGTA
>c102360_g1 orf length:135 frame:2 start:398 end:532 gi|731360512|ref|XP_010691862.1| PREDICTED: uncharacterized protein LOC104905114 [Beta vulgaris subsp. vulgaris]
GAAGAAATTAAAGACCTGGTTGAACCAAGTTTCCATGATGGTGCTACTCCAATGACCCAA
GAAGAGATTTATCTTGAAGTTTTCGGGCCAAGGTCGGGTTATTTTCATGGGAAAGGAGCT
GGGAAGGAAGGTTAC
>c102366_g1 orf length:354 frame:1 start:169 end:522 gi|672115736|ref|XP_008781013.1| PREDICTED: LOW QUALITY PROTEIN: membrane-anchored ubiquitin-fold protein 4-like [Phoenix dactylifera]
ATGCAAGTAGAGGAATTGATTGAGCTTAGATTTCGGTTGTATGATGGATCAGATATTGGG
CCGATACGATATTCATCGAATTCGACGGTTGCAATGCTTAAAGAAAGAATCCTATCTGAT
TGGCCCAAAGATAAAAAGATAACGCCAAAGGTAGCGAATGATGTAAAACTGATAAGCGGG
GGAAAATTTTTGGAGAACAACAAAACTCTTGCCCAGTGTGGACCACCTTTTGGCGAACTT
CCTGAAGGGATCATAACGATGCACGCTGTTGTACAACCATCATCTACAAAGATAAAAACG
GAGAAAAAGATCGACGAGTTACCCAAGAAGAAAGCATGTGGATGCTGTATCCTA
>c102367_g1 orf length:195 frame:-1 start:77 end:271 gi|1002224716|ref|XP_015639817.1| PREDICTED: uncharacterized protein LOC4325185 isoform X1 [Oryza sativa Japonica Group] gi|13486671|dbj|BAB39908.1| P0028E10.12 [Oryza sativa Japonica Group]
GAGCTGAACATTCTTACAGATTCACAGGTTTTATGGATGCCATATGACGTAGCTTGTACC
GACGTCCTCCAGCCTATTTGCACAACTGATAGTCCGTTATGCTTGATGAGGGCACCACTA
GTACATTTTATGATGGTGGACTCGTATTTTGCACTTCGGACCTTACGACAGTTTGGTTTG
CATCAACCAGCACCT
>c102368_g3 orf length:159 frame:2 start:245 end:403 gi|743818709|ref|XP_010931302.1| PREDICTED: PRA1 family protein B1-like [Elaeis guineensis]
TTCGTCTCCCGCCTCGCCGACTCCGCCCGCTCCTCCCTCGGCAACGGCCGCCCGTGGTCG
GAGCTCATCGACCGCTCCGCCTTCTCCTGCCTGGACTTGATCTCCGACGCCACCTCCAGG
ACCCGCAAGAACCTGGCCTACTTTCGCGTCAACTACGTC
>c102370_g1 orf length:270 frame:2 start:77 end:346 gi|657978378|ref|XP_008381128.1| PREDICTED: prefoldin subunit 6-like [Malus domestica]
GATATATGCAACAGCCATCAAGTCAGAAAACAGTACACCATTTAACTCGGCGAAATCGAG
CTCATCCTCAAGGTAATCTCTGATTCTTTCATCGAAACAAAGCAAAAGGAGCAAGATTTC
TAATGGTTTCGGCTAATTATCGTAGGACTTGGATCTTTTGAATGATAACGCGAACGGGTA
CAAATTGATTGACCGGTACCCGTTAATCAGGATCTTACCGAAGCTCGGGCAAATGCGAGG
AAACGGGTCGAATACATATCGGCGGAGTTG
>c102373_g1 orf length:246 frame:-2 start:328 end:573 gi|1024055032|gb|KZV53197.1| hypothetical protein F511_27563 [Dorcoceras hygrometricum]
GACTTAGCGGTCGGCAAGTTAAGGAGTCTCACCGCTTTCTATGTTGTGCATGCCGAGGTA
AGCTACAATGCTCTTCTGTAAAGGGATTGGATCCATACCAAGCAGTGCGTGCCATCCACC
CTTCACCAAGCCATCATGTACTGGGATAACGAAGGCTTCAGAACGATCAAAACTGTTGGC
GAACCATTTCCCATCTAGACTGACGTCCCAGATTCGTGGTTGTACCACGCAAACATCGGC
CCCATT
>c102373_g2 orf length:360 frame:-3 start:23 end:382 gi|52353727|gb|AAU44293.1| putative polyprotein [Oryza sativa Japonica Group]
GCAAGATGTGTTAGTCGAATTGATATCGGTGATTCATCTTGTAAACGGCCACTTTTTATA
AGCAAAAATCTTTGTAACAAGTTCAAAGAAAAGTTAATAAAATTGCTTTCCAACTACAAA
GATTGCTTCGCATGGGACTATGCCGAACTCATAGGCTTAAGTCGAAACTTGATCGAGCAT
AAGTTGCCAATCTTACCTGGTTGTACATCAAAGCAACAGCCCCCTCGACGCATGGAAGCA
AGCGTGGTGCCAAAAGTCAAGGAGGAAGTTGGGAAGCTACTGCAAGCCGGGTTCATTCAG
CAATTATGGTATGCCGAATGGATTGCGAATATAATACTTGTGAGAAAGAAAATGGCAAGA
>c102375_g1 orf length:165 frame:3 start:126 end:290 gi|695063047|ref|XP_009420013.1| PREDICTED: dof zinc finger protein DOF2.1-like isoform X2 [Musa acuminata subsp. malaccensis]
ATGGAGATTTCTAGTGCTCAACAAGAGGCCATGACTAACAATAATAATCAATTAACGGGA
AGTGATCAAAAGCATCAAGAAAGGAGATTAGTGTGGCCACAGCCAGTTGATCAAGCCCTA
AAGTGCCCAAGATGTGAATCCATCAACACTAAATTCTGCTACTAC
>c102380_g1 orf length:459 frame:-2 start:1 end:459 gi|147791393|emb|CAN59786.1| hypothetical protein VITISV_042165 [Vitis vinifera]
AAAACCATTCACTCCGGATCCTTTGTCAAATTTGACGATCTAGAAGAGTTTAATGTTAAG
GAGTTATTCCAGTATCAGGGTTGGTTGTCTGTACTCACTTTAGATGTACCCACTTACCTA
ATGCCTGTAGTTTTGTTTTATTCCAACCTTACAAGCACAACAGATGATCCTATGACTTTG
ATTACACGTGCTTCTAAGAATAACATGACTATTACACCATCTTTCCTCTCTAGAGTATTA
GGAATTCCTGATTTTGGGTTAGATATCTATAATGAAACTCTAGAAACATTCGAGAGTTAC
CCAGTAGGTTTCACTAAGGAGATTGCTTCTCAGATCCTCCACGGTGAACAATACCCCCAT
CTATTCCATGATAATCTAGCTAAATCTCTAATCCCTAGGGCTAAGGTGGTATCTAATATT
CTAGCCCATACCTTGATCCCTAAGAGAGGTAGCAGAGAT
>c102388_g1 orf length:180 frame:-3 start:24 end:203 gi|475621099|gb|EMT31337.1| 3-ketoacyl-CoA synthase 12 [Aegilops tauschii]
CGTAGGGTTTGGAGACGGTTCGTAGATACAAAGGTCGGTGAATTCAAAAAAGAGCTAGAA
TTCAAAAGGTCAAAGCCGAAGAATGCTGGGGATATTCAGCCAGCGGGGACCAATCTATGT
GGATACTATGTCTGTGAGATGATCCGGAGATACACCTCTGAGCGGGTTCCGAGTGATACC
>c102391_g1 orf length:114 frame:2 start:2 end:115 gi|743785162|ref|XP_010921839.1| PREDICTED: BTB/POZ domain-containing protein At1g03010 [Elaeis guineensis]
AAGTTGGGGAAGTTGAATGCTTTTTTTCGGATGAGAGATGTGAAACCCATGAATCCCAAG
GCGGCTTCGGATGCTCGGTTTCTTTTTCAGAAGAAGAGGAGACATTCCATTTCT
>c102392_g1 orf length:138 frame:2 start:5 end:142 gi|672118387|ref|XP_008782401.1| PREDICTED: uncharacterized protein LOC103701948 [Phoenix dactylifera]
GATTCCATTACCCTCCTGCATGTATACCCTACGGCTCGGTCCGCTAAAAGACAAAAGAAT
CTCAGGCTCAAGGGGTTCCAACTGGCCCTTTCTTTTAAAGATATCTGTAATGGGATCGCC
GAGGTTCGTATTTCGATG
>c102398_g1 orf length:222 frame:1 start:127 end:348 gi|743802865|ref|XP_010926768.1| PREDICTED: mitochondrial import inner membrane translocase subunit TIM8-like [Elaeis guineensis]
ATGGAGAACTCAGCCGAGTTACAACGATTTCTTGAGCAAGAGAAGCAGAAAGCTGCAGTG
AGCGAGATGGTAGGGAAGCTGACGAACATTTGTTGGGACAAATGCATCACTGGCACCCCC
GGCAGCAAGTTCAGCTCTAGCGAGACCAGCTGCCTTACCAACTGTGCTCAGCGATATGTC
GACATGAGCGTCATCATCATGAAGCGTTTCCAATCAATGCAC
>c102400_g1 orf length:216 frame:1 start:220 end:435 gi|147784422|emb|CAN74951.1| hypothetical protein VITISV_030567 [Vitis vinifera]
AAAAGGGGATTAAATGAGTTCTTTTGTGCCAAAACTTCACAACAGAATGAAGTTGTTAAA
TGGAAGAATCGTTTCTTGCAAGAGATGGCATGAACTATGCTACTAGAAAGTAATTTACTT
CTTTCTCTTTGTGCAGAAGCGGTAAATGCTTCTGGCTATATTTTGAATAAGGTTTATATT
AGAAATATTTTTAATATAACCCCTTACGAGTTATTT
>c102406_g2 orf length:366 frame:2 start:2 end:367 gi|672110981|ref|XP_008798307.1| PREDICTED: probable transcription factor RL9 isoform X3 [Phoenix dactylifera]
AGTCATTTGCAGATGTATAGAACTGTGAAGACCACTGACAAGCCTGCATCTTTCTCAGAT
GGCTCAGGAGAAGATGATTTCTCTCATCGATTCATCGATCGGCGAACACAGAATGGCCCA
AGTCTACCACAAGATCATATAGACATCATTAATCCTAGGTTAAGGTGGAGCAACTCGTCA
AGCGGAGGACGATGGCTGCATACAAACTCAAATAACCTAGATGGGCATGGCCGAACTAGC
ATCTCATCACAGATTAATGCGGATGATGATACTTGCCGATCAAATCGTTCATCGGAATCT
CCTCATGAAATCAAGATTCTTAGCCTTGAGATCACCCTGGGAAGACCAGATTGGCATGAT
ACAGAG
>c102409_g1 orf length:297 frame:2 start:2 end:298 gi|147767251|emb|CAN71273.1| hypothetical protein VITISV_019661 [Vitis vinifera]
TTCTCTCCTGTTGCTAAAATGACTTCTATCCGCATACTTCTCTCATTGGCAGCCACACAT
CATTGGCCTCTACATCAGCTCGATATTAAGAATGCCTTACTCCATTGTCATTTAAATAAG
GAGGCATATAGGGAGCAACCACTTGGATTTGTTATTTAGGGGGAATCTCGAATGATATGT
AAGCTGTGAAAATCACTCTATGGCCTCAAATAGCCTCCATGTGCATTGTTCAGCAGTCTT
ACAGAAGCAGTGAGGACTTTCGTGCTTAGTCAATCCACTAGTGATCACTCTGTTTTG
">c102410_g1 orf length:237 frame:2 start:2 end:238 gi|149391201|gb|ABR25618.1| 60S ribosomal protein l2, partial [Oryza sativa Indica Group]"
AAGGCTGGTAACGCCTACCACAAGTACCGCGTGAAGAGGAACTGCTGGCCTAAGGTTCGT
GGTGTGGCTATGAACCCAGTCGAGCATCCTCATGGTGGAGGTAACCACCAACACATTGGT
CATGCTTCGACTGTTCGTCGTGATGCACCCCCTGGACAAAAGGTTGGTCTGATTGCTGCG
AGGAGAACTGGTCGGCTTAGGGGACAAGCTGCTGCCACTGCTTCTAAGGCAGATAAA
>c102419_g1 orf length:225 frame:2 start:11 end:235 gi|1024000613|gb|KZV29500.1| Cysteine-rich RLK (receptor-like protein kinase) 8 [Dorcoceras hygrometricum]
ATATCCTTAGCAGTCTCTTGACAGTGGTTTTTACACCAATTTGATATCAAGAACGTCTTC
TTGCACAACAATCTTAATGAGATAGTCTATATGCATCAGCCTCCTGGATTTGAGCGTCCG
GGGGAATCACTTGTATGTTATCTACACAAGTCCCTATACGGCCTCAAACAATCACTCCGT
GCCTGATTTGACAGGTTCAGCTAGGTAGTTTAGAAGATTGGCTTT
>c102419_g2 orf length:141 frame:3 start:81 end:221 gi|1024000613|gb|KZV29500.1| Cysteine-rich RLK (receptor-like protein kinase) 8 [Dorcoceras hygrometricum]
AAATTAGGAATTTTACGATCCTTACAGATATCCTTAGCAGTCTCTTGACAGTGGTCTTTA
AACCAGCTTAATATCAAGAACGCCTTCTTGCATGGCAACTTTAATGAGATAGTTTATATG
CAGCAGCTTTCTGGATTTGAG
>c102422_g1 orf length:459 frame:3 start:6 end:464 gi|147788658|emb|CAN61011.1| hypothetical protein VITISV_038445 [Vitis vinifera]
TACACACTCCAACAGAATGGTGTTTCAGAAAGTAAAAATAAGCACTTGTTAGAAGTAACG
TATTCACTTCTGTTTCATATGAATATGCCTAAACGTTGTTTGGATGATGCTGTTCTCACT
ACATGTCACCTTATTAACCGACTGTCAAGTTTTGTGTTGAAGGGGGAGATCCCCATGTCG
AGCTTATTACCCATCAAACTGTTGTTCCCTTTACCTCCATATGTTTTTGGGTGTACATAT
TTTGTTCACAATCATCAATCAGGAAATTCGAAACTTGATCTAAAAGCCATCAAATATGTC
TTTTTATGATATCCCCGCGATCATAAAGGGTACAAGTGTTATGGTAAAGAACTTGATAGA
GTGTTTATCTCTACTGATATTACTTTTCATGAAATCACTCCATATTTTAGTAATAGAACA
TATAACAATACCCAAACTATTAGTGAGAATTTTCCTATT
>c102423_g1 orf length:234 frame:-3 start:3 end:236 gi|699048987|gb|AIU39030.1| myb transcription factor 1 [Narcissus tazetta var. chinensis]
CAAAATACCCAGCAATTCCATCCTCAACCCCAAGATTGCTTCAATTCAAGTGGCAGTCAC
ACCAATTGTTACGACTTTCCGCAGATAGCACCATGTATGCCCTTTCAATACGGCTACGAT
TTCGATGCGTTGAACCTAGCAACAACTTCGATACCGGAGTTTGGATATTCTTCACCATCT
GAGTACATTGAAGAAGGAAGCATTGATGAACCATTGTGGGCCACGGATGAGTTG
>c102423_g2 orf length:354 frame:2 start:2 end:355 gi|699048987|gb|AIU39030.1| myb transcription factor 1 [Narcissus tazetta var. chinensis]
AAGCAAGCAAGGCAGCTCAAGATTGACGCAAATAGCACAACATTTCGTGACGCTATTCGA
TGCTATTGGATGCCAAAATTGCTGGAGAAAATGTCCTCCGGGAGTAATCAATGCATCCAA
CCAGCCAATCCAACTACCACAAGCCCCATCCAAAATACCCAGCAATTCCATCCTCAACCC
CAAGATTGCTTCAATTCAAGTGGCAGTCACACCAATTGTTACGACTTTCCGCAGATAGCA
CCATGTATGCCCTTTCAAAGCGGCTACGATTTCGATGCGTTGAACCTAGCAACAACTTCG
ATAGCGGAGTTTGGATATTCTTCACCATCTGAGTACATTGAAGAAGGAAGCATT
>c102426_g1 orf length:753 frame:2 start:2 end:754 gi|658002738|ref|XP_008393867.1| PREDICTED: putative UDP-glucose flavonoid 3-O-glucosyltransferase 3 [Malus domestica] gi|658063525|ref|XP_008367684.1| PREDICTED: putative UDP-glucose flavonoid 3-O-glucosyltransferase 3 [Malus domestica]
TCACTTTCTGATGGTAAGACCCCACCTGTGTACCCTGTGGGACCTATTCTGAACCTAAAG
AGCAGTGAAACCGAAGTGGGTTCGAAGCAGGCTCAGCAGAAGTCGGATATATTGGAGTGG
CTAGATGACCAGCCCGATTCATCTGTGGTGTTCCTGTGCTTTGGGAGCATGGGAAGCTTT
GGTGAGGACCAGGTGAGGGAGATAGCATCGGGGCTGGAGCAGAGCGGGCATCGCTTCTTG
TGGTCGCTGCGCCAGCCCCCACCAAAGGGGATTATCGCTTCCCCTAGTGACTATTCGGAT
CCTAAGGCAGTCCTACCTGAAGGATTCCTCGAACGGACAGCTGGGATTGGGAAGGTCATA
GGTTGGGCTCCGCAAACGGCGATCCTAGCCCACCCGGCCGTCGGAGGGTTCGTGTCCCAT
TGCGGGTGGAATTCCACGTTGGAGAGCCTATGGTTTGGCGTGCCGGTCGCCGCTTGGCCG
GTGTACGCGGAGCAACAACTAAATGCATTTGAGTTGGTGAGGGAATTAGGATTGGCCGTG
GAAGTTAATATGGAGTATAGGAGGGACTTGTACGGTGAGTACCCAAATGTTGTGAAGGCA
CATGAACTAGAGCGAGGGATAAAGGAGTTGATGGAGAAGGATAGTGATGTGAGGAAGAGG
GTGAAGGACATGAGTGAGAAGAGCAAGAAAGCCCTGATGGTTGGTGGCTCCTCTTACAAT
TCATTGGGACGTTTTCTTGATCAAATTTCCCTA
>c102428_g1 orf length:999 frame:-1 start:27 end:1025 sp|Q8WVB3|HEXDC_HUMAN Hexosaminidase D OS=Homo sapiens GN=HEXDC PE=2 SV=3
CTCTGCCCAACAAACAACAAAACTCTGCCTCTAATAAAACTGATGATTGACCAGGTTCTG
CAGCTTCACCCAGGTATTGACTGGCTCCATATTGGCTCAGATGAAGTGTACAACCTTGGT
GAATGTATGAGGTGTCAGCAGTATCTTCTCCACAACCAGTTTGGGAAAAGTGATCTGTTT
TTGTACCATGTCAAGAGTGTGGCTAAGTATGTGAAGGATAATTATGATGTGCAACCAATA
ATGTGGGATGATGAGTTTCGCAAAATTCCCCTCAAGGTGATGAAAGACTCCAAGGTAGGT
GAAATACTGGAAATCATGGTGTGGAAATACAGCAGTGGTATCATGGTGGACCTTCGGTCT
GATATTTGGGAAAAGTATTCCTCAGTCTTCAGTGGTATTTGGATCGCTAGTGCTTTTAAA
GGTGCAGCCAATCCTGACAGCTACATAACAAACATCAATGATCGTTTAGGCAACCATAAA
GAGTGGATGGAGATCTATGAAATGTACAAAAGCACCATTCCATTCCGAGGAATCATATTG
ACGGGGTGGCAAAGGTTTGATCATTTTGGTGTTCTGTGTGAACTTCTGCCTCAAGCTATA
CCTTCATTGGCAGTGAACTTGATGTACATTAATGAAAGGAAAGCAGACCATAGTGCATTG
GTTAGAGTTGGAGATATCCTCAAGTGCAGTTCATTTATCAACCTTGACCTTCAATATTTA
GAATATGCCAATAAGTGTGATTTCCCAGGCAGTGCATTTTATGAAGTGTCTCAAAAACTT
TACATTTTAAAGAGGGACATTAACACCATGATGAACAACCCTCATGTCACCGGCTGGGTT
TCTGATTACAACATTGAGCACAACTTTGTCAGTCCTCAGCATGCTGAACAGGGTTTTCAG
GACCTCACCATGTTGCTGTTTGACTATGGTAAAGTGATGAATGAAGCAGAAACAGCATTG
TCAGATGTATTTGATGAGCACACTGTTCAAGAGTGGATC
>c102429_g1 orf length:186 frame:-1 start:3 end:188 gi|147855537|emb|CAN83455.1| hypothetical protein VITISV_029958 [Vitis vinifera]
AAAGTTGTTTCCTGATCAGGAAACCCTCTTGATGATCCAGGGAGATATCAAAGATTGGTT
GGGAAGTTAAACTAGTTAACCGTGACACGACCAGGCATTGCTTTTCCGACCAGTGTGGTG
AGTCGGTTCATGGCTCATCCTCGAGTATCACACTGAGATGTTGCAGTACACATCCATAAA
TATTTG
>c102433_g1 orf length:438 frame:2 start:80 end:517 gi|195609234|gb|ACG26447.1| 60S ribosomal protein L13a-2 [Zea mays]
ATGTCGAGCTTCGAGCAAGTTGTCGTCATCGATGGCAAGGGCCATCTCCTTGGCCGACTC
GCCTCCATTGTCGCCAAGCAGCTCCTTAGCGGCCAGAAGATTGTCATCGTCCGCTGCGAG
GCTCTCAACATCTCTGGCGAGTTCTTCCGCGCGAAGCTCAAGTACCACGCCTACCTGCGA
AAGATGACCCGTTACAACCCCACCCGCGGAGGTCCCTTCCACTTCCGTGCCCCCTCCCGA
ATCTTCTACAAGGCCGTCCGTGGCATGATCCCCCACAAGACTGCCCGTGGTGCCGCCGCT
CTCGAGCGCCTCAAGGTCTTCGAGGGTGTTCCCCCTCCCTACGACAAGAAGAAGAAGATG
GTTGTTCCCCAGGCTCTCCGAGTTCTCCGTCTCCAGCCCGGCCGCAAGTACTGCACCGTC
GGCCGTCTCAGCCACGAG
>c102433_g2 orf length:252 frame:1 start:1 end:252 gi|195609234|gb|ACG26447.1| 60S ribosomal protein L13a-2 [Zea mays]
CGTGTCGTTGTTCCCCAGGCTCTCCGTGTCCTGCGTCTCCGCCCCGGCCGCAAGTACTGC
ACCGTTGGCCGTCTCAGCCACGAGGTTGGCTGGAAGTACCAGGATGTTGTTGCTCGTCTG
GAGGAACGAAGAAAGACCAAGGCTTCCGCCTACTACGAGCGCAAGAAGGTCGCTGCCCGA
CAACTCGCCGACGCGAAGAAGAACGCCGGCACCAAGGAGGAGACTGCGAAGGCCCTTGCT
GCCTATGGCTAC
>c102433_g3 orf length:606 frame:2 start:62 end:667 gi|195609234|gb|ACG26447.1| 60S ribosomal protein L13a-2 [Zea mays]
ATGTCCTCCTTCGAATCAGTGGTCGTCATCGACGGCAAAGGACACCTCCTCGGTCGTCTG
GCCAGCACTGTCGCCAAGCAGCTGCTCAACGGTCAGAAGATCGTCGTTGTGAGATGTGAG
GCCCTCAACATCTCCGGCGAGTTCTTCCGCGCGAAGCTCAAGTACCACGCCTACCTTCGC
AAGATGACTCGTTTCAACCCCACCCGTGGTGGTCCCTTCCACTTCCGCGCTCCTTCCCGT
ATCCTCTACAAGGCCATCCGCGGTATGATGCCCCACAAGACCGCCCGTGGTGCCGCCGCT
CTGGAGCGCCTTAAGGTCTTCGAGGGTGTTCCCCCTCCCTACGACAAGAAGAAGCGTGTC
GTTGTTCCCCAGGCTCTCCGTGTCCTGCGTCTCCGCCCCGGCCGCAAGTACTGCACCGTT
GGCCGTCTCAGCCACGAGGTTGGCTGGAAGTACCAGGATGTTGTTTCCAGACTCGAGGAG
CGCAGAAAGGTCAAGAGCAAGGCTTACTACGAGCGCAAGAAGGCCGCTCGCCGTGTCCTT
GCCAAGGCCGAGCAGGGAGCGAACGTGGACAGCAAGACCAAGACCCAGCTTGCTCAGTAT
GGCTAC
>c10243_g1 orf length:150 frame:2 start:2 end:151 gi|1004146271|gb|KXZ54247.1| rpL10 [Gonium pectorale]
AAGTTCCCTGGACGCCAGATCGTCGTCGTGTCGAAGAACTGGGGGTTCACTGACGTCAAG
CGCGAGGACTTCGAGGACGAGATCGCCTCCGGCAAGGTCGAGGATCGTGGCCACCACACC
AAGCCCATCCGCCCCAAGGGCAAGATCACC
>c102442_g1 orf length:402 frame:3 start:318 end:719 gi|958571854|gb|ALQ56932.1| chromoplast lycopene cyclase [Crocus ancyrensis]
TACATGGTGGCTAGAGCATTGAGATTGTGTCAAATAGTAGCTGATGCAATGGTGGAATGC
TTAGGCTCAACTAGAATGATAAGAGGAAAGCAAATGCATACAAGAATTTGGAACAGTCTT
TGGACAGCTGAGATGAAGCGAGAAAGAGAATTTTATAGATTTGGAATGGAGACTTTGTTA
AAGTTGGACTTGGATGGTACAAGGAGGTTTTTTGATGCATTTTTTGATTTGGAGCCATAT
TACTGGGAGGGTTTTTTATCATCTAGGTTGAGTTTGAAGGAGCTTGCTGTGTTGAGCTTG
CGTTTGTTTGGGCATGGGTCTAATTTGTCGAGGTTGGATATTGTAACTAAATGTCCTGCT
CCTTTTGTGAAAATGGTTAGAAATTTGGCTCTACAAGCTGTC
>c102445_g1 orf length:978 frame:1 start:160 end:1137 gi|695042172|ref|XP_009408725.1| PREDICTED: GDSL esterase/lipase At4g26790-like [Musa acuminata subsp. malaccensis]
CAAGTTCCGGCCATTATAGTGTTCGGTGACTCCACTGTGGATGCGGGCAACAACAACCGA
ATACCAACGGTTCTGAAGAGCAATTTCAAGCCGTATGGGAGGGATTTTTACGGGGGTAAC
CCCACCGGACGGTTTTGCAACGGCCGGCTCGCCACTGACTTCATCTCCGAAGCGTTCGGG
CTCGGGCCCACCATCCCGGCTTACCTTGATCCGGCTTATAGTATCAAGGAGTTTGCGACA
GGCGTTTGCTTCGCATCGGCGGGCACCGGATTGGATAATGCTACGTCTGATGTCTTGTCC
GTGATTCCTTTGTGGAAGGAGGTAGAGTATTTCAAAGATTACCAGAAAACACTTCAAGCA
TATTTCGGAAGGGCGAAAGCAAAGCAGACATTGAATCGAGCTGTGTACATTATCAGCATC
GGAACCAACGACTTCCTCGAGAACTACTTCGTGTTAATCACAGGCAGATTCAAACAGTTC
ACCGTCGATGAGTACGGAAACTTCCTGGTTGCCCTAGCCCAAAATTTTTTAATCGATATT
TATCGGTTGGGGGCCCGCAAGATCGCTTTTACGGGCCTTGGCCCAATGGGCTGCTTGCCC
TTAGAGAGGACCATAAATGTGTTGCATGGAAGTGATTGCATTGAAGAGTACAATAAGGTG
GCTAAAGATTTTAATGCTAAGATTCAGGCATTGATTGTGGAGCTGAATGCTGCCCTGCCT
GGGATCAGGCTCAGATATAATGCCATATTTGATGCATTACTTCACATTATTCAGAAACCG
TCGCTTTATGGAATCGAGAATGTGAGAGTAGGTTGTTGTGCTAGTGGCAAATATGAACTG
GGATATCTTTGCAACAAATTAACTGACACGTGCCCTGATGCGAACAAGTATATGTTCTGG
GATGCATTTCACCCCACTGAGAAGGTGAACCATATGATGGCGGACTTAGCGCTCAACACT
AGCTTGGCTGAATTTCTC
>c102446_g1 orf length:300 frame:3 start:3 end:302 gi|566164967|ref|XP_006384046.1| hypothetical protein POPTR_0004s04820g [Populus trichocarpa] gi|550340343|gb|ERP61843.1| hypothetical protein POPTR_0004s04820g [Populus trichocarpa]
GTTCCACTTCAGTTTGCACGTGTTGTCAGGATGGTTCGTGAGGGGTATTTTGGCTTTGAG
GACTACTTCAAACCTTTATGTAACTCACTAGAGGGAGGCGGTGATTTCTATCTCCTAGGA
AGCGATTTCACAAGCTACTTACAAGCTCAGGCTGAAGCTGACAAGGCATTTGTGGATCAG
GCAAGGTGGACCAAAATGAGCATTTTGAGTACTGCTGGCTCTGCAAGATTTAGCAGCGAC
CGAACTGTCGGTGAATATGCGGAGAAGACCTGGGGTATTGAACCTTGCAAGTGCCCCTTT
">c102449_g1 orf length:609 frame:-3 start:188 end:796 gi|1012328821|gb|KYP40438.1| Putative ribonuclease H protein At1g65750 family, partial [Cajanus cajan]"
TGGGTTCAGCTGATTAAAGCCAAATATTGGAAAGACAATGCTTGGTCCCTTCCAACTTGA
GCATCTTGAACCTGAAAAGCCGTTTTCAAAGAATATTTAGCTCTTGATAAACAAGTTTAA
TGGATTGTTGGACGTCCTAAACAAGTAAACTTTTGGTTCCAATCTTGATTGCGTAATATG
CCTCTTGCTGCTTACCCGTTGGAAATAGATGTTTCATTGATCCATAATGTTCTTATATCT
ACCTTGTGGTCGGATGAAGGATGAAATTTTGCCTTTCTATATCTCCTTCCTCTATCTCTG
CAATTTGAAAATCTTCGTTATAATTTCTCAGATAACGAAAACATTCCTATATGTAAGCAT
GTGGTACAACCAGTTTATTCTGTCAGAAAGGCTTTCTCACATCTTTTACAAAGCAAATTA
GAATCTATCGCAGTTTCAATTCAAATTCCTACCAAAATTAAAGCTTCTCGCAGGATTTGG
TGGTTCATCTGAAAACTAGTTAATGACAAACTCCCAACAGCTGAATGGCTTCTTCATAGA
AATGTGGTTGTACTCTTTTCTTGTCAAATGTGTAATCCTGAAACAAAGAAGCACTTATTT
GAGGAATGT
>c102449_g2 orf length:138 frame:-3 start:135 end:272 gi|731362961|ref|XP_010693172.1| PREDICTED: uncharacterized protein LOC104906154 [Beta vulgaris subsp. vulgaris]
TTCATATGGAAATTAGTTAACGACAAGCTCCCAACAACTGAATGACTTCTTCATAGAAAT
ATAGTTGTCCCTTCTTCTTGTCAAATGTGTACAATTCATAATCCTGAAACAAGAAAGCAC
TTATTTGAGGAATGTCCC
>c102455_g1 orf length:165 frame:3 start:27 end:191 gi|388514741|gb|AFK45432.1| unknown [Lotus japonicus]
CTCTGCTCCGACTCCACCCTCTTTGCGGCCGCCCTCCGGACCCTCTACCTCTGCGCCATC
ATCAACGTCATCTCCCTCCCCTTCATCACCGCCCCCTATGGCCGGCACGTCCGGTCCGGG
TGGGGACCCACCATCCCCCCTTCCCTCGCCTGGTTCCTCATGGAG
>c102467_g1 orf length:597 frame:2 start:41 end:637 gi|326529079|dbj|BAK00933.1| predicted protein [Hordeum vulgare subsp. vulgare]
GCAAAGAAGAGCCTCCGCGAAAAGGTCATGGGTCTTCGTGACCGTATCCCTCAAGAACAC
AAGGACCGCGCCAACGACCAGGTTGACAGGGCTCGCGACTTCCTCCGTGACGAGTTCCCA
GAAGAGCGTCGTGACCAATTCATCTATCGTATGAAGAAAGTCATCGTCGAGTGCCAGAAG
CATGACGACTACCAGGCTGCCATTCGTTGGTTCCTCTCCGCTATTGAGTCCTATCACGGT
CACTCCAAGACCATGGCCTCGACCGGTCAAGATTCAGCCAAGAACGTAACGAGCGACCCC
TCACTTCGCCTGGCCACTCGCGAGCTTCGCACCCTCCTCGAGCGTTTCGCCAATGGACAG
TCGATGGATCCTATCCTCGATGCTACCGGCACCCTTTGGGACGATGCGCAGAAGGACGAA
GAACTCCGCGCCTGGTTCAGGAAGTTAGACGAATACGTCCGCAAGGTCTTGCTTGAGCCC
GGTTACGTCCTCCAGCCTCAATGCAACTCGCGCGGCGACGAGATCCGTGAAGAGGGTCAC
CGCTTCTTCGACGAGAAGTACAAGGCTCACAAGGATAACCTCTTTGATTCAATTCAG
>c102470_g1 orf length:270 frame:2 start:185 end:454 gi|695048435|ref|XP_009412130.1| PREDICTED: cytoplasmic tyrosine-protein kinase BMX-like isoform X2 [Musa acuminata subsp. malaccensis]
TTGAATATACTGGAGTCGATGGGGCAGTCGGTTCATATTTTTGATCTTGATGGTAGGATT
ATATATTGGAACCAATCTGCAGAGCACCTTTATGGTTTTTCATCATCTGAAGCCCTTGGC
CAAGATGTCATTGAACTGCTTGTTGATTCCAGTGACTTTGAAATTGCAAGTAACGTAATC
TACCGGACAACCAAAGGAGAAAGCTGGACAGGGAAATTTCCTGTCAGGAACAAATCAGGC
GAACGGTTTCTAGCCATTGCTACCAACACT
>c102480_g1 orf length:177 frame:3 start:144 end:320 gi|661889944|emb|CDP06664.1| unnamed protein product [Coffea canephora]
GATAATTTGGTGCATAGGCTGGGGGATCTGAGGTTTGAGCTGCCAAGGCTTGATGTTGTA
GAGGTGATAGTGCTTGAAGTGGATTGGATTTATCATTTGGCTTGCTTCGCGAGCGCTGTG
CATTACAAGTGTAATCCCATGTAGACCATTATCCTTTTTGTAGATCTGTTTTGCTAC
>c102482_g1 orf length:747 frame:3 start:33 end:779 gi|971511704|dbj|GAQ86485.1| 20S proteasome regulatory subunit alpha protein [Klebsormidium flaccidum]
ATGACGGCCATTGGCACAGGCTACGATCTCTCAGCAAGCACTTACTCCCCTGATGGGCGA
TTGTTTCAGATTGAATATGCAAGCAAAGCTGTCGAGAACTCTGGGACTGCCATTGGGCTC
AAAGTTAAAGATGGAGTGGTTCTTGCTGTCGAGAAGTTGATTCACTCTAAACTCCTTATC
CCGGAGGCCAACCGTCGGATAGCTACCATAGACAGGCACATAGGCATGGCTACATCAGGC
CTATTGGCAGACGGTCGTGCTCTTGCGAACCGCGCACGAGATGAAGCCCAAAACTACCGA
GATACCTACATGGCCCCAACCCCATTGAAAGCGCTTGCAGATCGGTTGGGACTTTATGTT
CAGGCATACACTCTCTATTCCTCTGTCCGCCCATTCGGTATTAGCACTATCCTTGGATCT
ATTGACAAAGATGGACCTTCACTGTATGTAATCCAGCCCAGTGGTGTGTTCTACGGTTAT
AACGGCGCGGCAGTCGGAAAAGGCAGACAGCTTGCAAACACCGAACTCGAGAAGCTCAAC
CTGCCCCAACTCACAACTAGGGAAGCCGTATTCGAAGCAGCACGCATTATCCATCTCGTG
CACGACGATTCAAAGGATAAAGAGTTTGAGTTGGAGCTATCCTGGATTGGGCCAGAGACC
GGTGGGAAACATGCGCCCGTTCCACGGGAGCTATGGGCCGAGGCAGATCGTAAGGCTCGA
GAGGCACTTGACGCGGACATGGAAGAT
>c102483_g1 orf length:1131 frame:3 start:3 end:1133 gi|326516490|dbj|BAJ92400.1| predicted protein [Hordeum vulgare subsp. vulgare]
GAGACTGGTCGTGTCCTTTCCGTCGGTGATGGTATCGCCCGTGTGCACGGTATGGCCAAC
GTCCAGGCCGAGGAGCTTGTCGAGTTCGCCTCTGGCGTCAAGGGCATGTGCATGAACCTC
GAGGCCGGCCAGGTCGGTGTCGTGCTTTTCGGTTCCGACCGTCTCGTCAAGGAGGGTGAG
ACCGTCAAGCGTACCGGCGAGATTGTCGAGGTCCCCGTCGGCCCCGAGCTGCTCGGCCGT
GTCGTCGATGCTCTCGGTAACCCCATTGATGGCAAGGGTCCCCTTAACACCAAGGAGAAG
CGCCGTGCCCAGCTTAAGGCCCCCGGCATTCTGCCCCGTCAGTCCGTCAACGAGCCCGTG
CAGACTGGTATGAAGTGTGTCGACTCCATGGTCCCCATTGGCCGTGGTCAGCGTGAGTTG
ATCATTGGTGATCGTCAGACCGGTAAGACCGCTGTCGCTCTCGACACCATGCTCAACCAG
AAGCGTTGGAACAACAGCAAGAACGCCACCGAGCAGGAGAAGCTCTACTGTATCTACGTC
GCCGTTGGTCAGAAGCGTTCCACCGTCGCTCAGCTCGTCAAGACCCTTGAGGAGCAGGAT
GCCATGAAGTACTCTGTCATCATCGCTGCCACTGCCTCTGAGGCCGCCCCCCTGCAGTAC
ATTGCTCCCTTCACTGGTTGCGCCATGGGTGAGTGGTTCCGTGACAACGGCCGCCACGCC
GTCATCATCTACGATGATCTGTCCAAGCAGGCCGTTGCCTACCGTCAGATGTCTCTGCTC
CTCCGTCGTCCCCCCGGACGTGAGGCCTACCCCGGTGACGTTTTCTACCTGCACTCTCGT
CTCCTCGAGCGTGCCGCCAAGATGAACAAGACCCACGGTGCTGGTTCCTTGACTGCCCTG
CCCATCATTGAGACCCAGGGTGGTGATGTGTCCGCTTACATTCCCACCAACGTCATTTCC
ATCACTGACGGTCAGATCTTCTTGGAGTCCGAGCTGTTCTACAAGGGTATCCGTCCCGCC
ATTAACGTCGGTCTGTCCGTGTCCCGTGTCGGTTCCGCCGCCCAGGTCAAGGCCATGAAG
CAGGTCGCCGGTTCCCTCAAGCTGTTCTTGGCTCAGTACCGTGAGGTCGCT
>c102483_g2 orf length:300 frame:2 start:2 end:301 gi|326516490|dbj|BAJ92400.1| predicted protein [Hordeum vulgare subsp. vulgare]
GATGCCTCCACCAAGCAGACCCTTGCCCGTGGTGAGCGTCTCACCGAGCTCCTCAAGCAG
AAGCAGTACTCCCCCATGGCCGTTACCGACATGGTTCCCCTGATCTTCGCTGGTGTTAAC
GGTCTCCTCGACACCATCCCCGTCGACAAGATCCTCACCTGGGAGACTGAGCTCCTTTCC
CACCTCAAGAGCACCTACCCCGAGATCCAGGCCACCATCGAGAAGGAGGGCCAGGTCTCC
AAGGAGACTGAGGCCACCCTCAAGAAGACCATTTCCGCCTTCAACTCCACCTTCAACGCA
>c102483_g3 orf length:339 frame:2 start:2 end:340 gi|326516490|dbj|BAJ92400.1| predicted protein [Hordeum vulgare subsp. vulgare]
TACCGTGAGGTTGCCGCCTTCGCCCAGTTCGGTTCCGATCTGGATGCCTCCACCAAGCAG
GTCCTGTCTCGTGGTGAGCGCTTGACCGAGCTCCTGAAGCAGAAGCAGTACTCCCCCATG
GCCGTCAACGAGATGGTTCCCCTCATCTTCGCCGGTGTCAACGGTTACCTTGACAACGTT
CCCGTCGGCAAGATCCTCCAGTGGGAGTCTGATTTCCTTGCCCACCTCAAGACCAACGAG
GCCGACCTCATTGCCACCATTGACAAGGAGGGTGCCCTGTCCAAGGAGACCGAGGCCAAG
CTCCGTGACGTCGTCCAGACATTCGTCAAGAGCTTCCTG
>c102495_g1 orf length:99 frame:-3 start:182 end:280 gi|475488010|gb|EMT03334.1| hypothetical protein F775_52376 [Aegilops tauschii]
TTATGTAAACAAGTGTATTATTAGGTGCAACATGGACTTATAAGTCCTTGTAAACAAACA
GGTAGGGACTCGGGACTTATAAGTCCCTGTAAACAAACA
>c102498_g1 orf length:1347 frame:3 start:222 end:1568 gi|695077308|ref|XP_009385987.1| PREDICTED: protein ASPARTIC PROTEASE IN GUARD CELL 2 [Musa acuminata subsp. malaccensis]
TTTGACTACCTCGACATCCATGAGCTCATCGTCACCACTCGATGCCACCAGCACCCTCAC
GATATCCGCCCAACAAACCATGTAGATGGCAAATTCACTCTAGAACTCGTACACCGCGAC
GTAATCTCTCGTCGAATGTACTCTAGCCATAGCCACCGCATTGACGAACTCATAAAGCGC
GATGATCTCAGAGCCTCATTCCTCACCACCAAACTCACCAACCATGCTTATAATTACCGT
CTCAAAGACTTTGGCTCTAATGTCATCTCCGGACTTGAACAAGGCAGTGGTGAATACTTT
GTTCGCATCGGCGTCGGTTCTCCCCCTCGGGATCAGTTCATGGTGATCGATACGGGAAGC
GACATCGTCTGGGTCCAATGCCAGCCTTGCGCTCAGTGCTACCGCCAGGCTGATCCCGTA
TTTGACCCGTCCGACTCCGCATCCTTCACCGGGATTCCATGTACGTCCCCCATATGTAGC
CTACTGCCCAGCGACTCTTCGTCCTGCCACTCTGACGACAGCATGAATGACAGGTGCAGA
TACGAGGTCTCTTACGGGGACGGCTCCTACACGAAGGGCACGCTTGCATTAGAGACCCTC
AGGTTCGGTTCCACCACCATCAACAATGTTGCCATCGGTTGCGGCCACCGCAACCACGGG
CTTTTCACCGGGGCCGCTGGCTTGCTCGGTCTTGGGTGGGGCCCGATGTCATTGATTGGC
CAGCTCGGAGGACAGGTCGGCGGTGCGTTCGGCTATTGCCTAGCCAGCCGTGATGGCTCC
TCCGCCGCAACTGCCGGGACTCTCGTCTTGGGCCGTAGTGCTGCTGTACCTGTTGGGGCC
GTGTGGGTTCCACTACTACGGAATTCGAAAGCCCCTAGCTTCTACTACATAGGGCTTGTA
GGACTCGGTGTTGGTGGGGCCCAGTTGCCAGTGCCCGAGGATACGTTCTTGCTATCTCCG
GATGGCAGTGGTGGGGCGTTGATGGATACTGGTACGGCGGTTACAAGGCTACCGGACGCT
GCGTACGAGGCACTGAGGGAGGCGTTTGCAGCAGAGACAACAATGCTACCTCGGGCCCCG
GGCGTGTCGATATTCGACACGTGCTATGATCTCTCAGGGTATGGAAGCGTGAGGGTGCCA
ACGGTGTCGTTCTCCTTCGACGGTGGAACGTTGTTGACACTGCCCGCGAGAAATTTCTTG
ATTCCAGTGGATGATCTGGGGACCTTCTGCTTTGCATTTGCCAAGTCAGGGTCAGGGTTG
GCAATCATAGGGAATATTCAGCAGGAAGGGATACGGATTACGGTGGATTCTGCCAGTGGC
TTTGTGGGGTTTGGGCCTGATACTTGT
>c102499_g2 orf length:183 frame:2 start:2 end:184 gi|731348523|ref|XP_010685529.1| PREDICTED: potassium transporter 7-like [Beta vulgaris subsp. vulgaris] gi|870853148|gb|KMT05029.1| hypothetical protein BVRB_7g171890 [Beta vulgaris subsp. vulgaris]
GCTAAAGAATCTGGAGTTGTTTATCACCTTGGCCATGGAGATATTAGAGCGAGAAAGGAC
TCATGGTTCTTCAAGAAACTGATCATAAATTACTTCTATGCATTTTGAAGAAAGAATTCC
CAAAGAGGTACAGCAAATCTTAGTATTCTTCACTCCAATTTGATGCAAGTGAACACGACT
CAC
>c102501_g1 orf length:234 frame:2 start:2 end:235 gi|1035892777|gb|OAY22387.1| hypothetical protein MANES_S006200 [Manihot esculenta]
GCTGGTTTGAGGGAGGATTTCATTATTCATGAGGACGGATCTCTACATTTTGGTACTAGA
GTCTGTGTATCGGAAGGGAGTTTGAGGAAAGAAGTGATGGAGGCTGCTCACAGTTTTTCA
TATTCTGTACATCCTGGTGGCACCAAGATGTATTGAGATTTGTGACCCCTGTATTGGTGG
CCATGGATAAAGCAGGATGTAGAGCGGTTCGTTTCTAGATGCCTCATATGTCAA
>c102508_g1 orf length:252 frame:-3 start:1 end:252 gi|720032227|ref|XP_010266047.1| PREDICTED: uncharacterized protein LOC104603664 [Nelumbo nucifera]
CTAACAGGATGGCTATCAAAATTCTTCATACCCGATATTGAATACTATTCACGATACAAG
TCTTCAACTCCGTCCTATAATAGGCTCGAAGCGCCTCCTCTCCTAATAATTTGTCACGAC
TGGTCAAACTCAATCAAGAAGCTTCCGGATAAATCCGTGTCTTTTGCAATGAAAGGCTTC
ATAAAAGCTACGAGGGTGTTATGGGTTAACCAAGGAGACGAGCAACAGCAAAAAAGGAAA
GTAGATAGCCTC
>c102511_g1 orf length:396 frame:3 start:3 end:398 gi|695076965|ref|XP_009385798.1| PREDICTED: uncharacterized protein LOC103973057 [Musa acuminata subsp. malaccensis]
ATGGACTATAATCCCAAGCTCCAAAAGCAACGCTCATGCTCTTGCTCTTTCCCTACCTTT
GACATCGCCAATTGTTTCAACGGTCGTCTACAAACAACAACTCAATTAAATCGTGAACTC
GACAACGAGGAGAACTACGACGACGAGGAATTCAATTCTAGCTTCCATCAATCCCAGAAC
AACGTTGGTTTGATGAGATTAAGAGGCATTTGGAGGAAAATTGTTAAGGAAAAGCGAAGG
ATACTTGATTCAGGTGCATCGATGCATGAACCTTATTATGATGCTTGTACGTATGCTCAA
AATTTCGATGAAGGGTCTGCGTGGGTCGAACCGGAGAACTTGTCCCGGTCTTTTTCTGCG
CGGTTCGCTGTGCCTTCGACCACAATAATGTTGAGG
>c102512_g1 orf length:69 frame:1 start:358 end:426 gi|695055219|ref|XP_009415777.1| PREDICTED: protein cornichon homolog 4 [Musa acuminata subsp. malaccensis]
TATCAGCTAATGTGTTTGGCGGACCTAGAGTTTGATTACATCAACCCATATGATTCAGCT
TCACGAATA
">c102516_g2 orf length:201 frame:2 start:203 end:403 gi|527199415|gb|EPS67206.1| hypothetical protein M569_07567, partial [Genlisea aurea]"
CTGAAGGAGAAAGGTAACGAGCTCTTTAAAGCAGGCAACTACCTCAAAGCCGCTGCTCTT
TACACTCAGGCCATCAAGCTTGATCCCTCTAACCCCACTTTCTACAGTAACCGCGCGGCA
GCATTTTTGCATCTGGTCAAGCTGAATAAGGCACTCAGCGATGCTGAGACAACAGTTTCA
CTAAAACCCGAATGGGAGAAA
">c102523_g1 orf length:297 frame:3 start:3 end:299 gi|743891105|ref|XP_010911237.1| PREDICTED: probable 3-beta-hydroxysteroid-Delta(8),Delta(7)-isomerase [Elaeis guineensis]"
ACTGTTGAAGGAATCACTGCTGTGCTAGAGGGGCCAGCTAGCCTACTTGCAGTGTACGCC
ATTGCTGCACTGAAACCATACAGTTACACCCTTCAGCTCGCGGTTTCTCTTGGCCAGCTC
TATGGTTGCTTGGTTTATTTCATAACTGCATATCTAGAAGGCGACAACTTCGCGACGAGC
CCTTATTATTATGGGATATATTACATTGGAGCAAACAGCTCTTGGGTTGTTATTCCAACC
CTCATCGCCATCAGAAGCTGGAAGAAAATAAGCTCTGCATTCACCATTGACAAAAAG
>c102527_g1 orf length:597 frame:2 start:2 end:598 gi|743833972|ref|XP_010935395.1| PREDICTED: protein TRANSPARENT TESTA 12-like [Elaeis guineensis]
CACCTGAAGAATGCACAAGTAGCAGTTGCTGCCGTGTCAATCTGTGTGAATTTACATGGA
TGGGAGCTCATGGTCTTCCTTGGCTTCAATGCTGCAATCAGTGTAAGGATATCAAACGAA
CTTGGTGCTGGGAGGCCAAGAGCTGCAAAGTTCTCGATTTTGGTGGTGGTACTTTCATCT
ATCATTCTCGGCCTCGCATTCTTCATCATCGTGCTTGCTTTGAAGGATGTATATGGCCTT
CCTTTCACCGATAGCCCAAAAGTCGTGCACGCAGTATCTGATCTTGCTGTAGTCTTCGCC
TTTACGCTGCTCCTTAACAGTGTCCAACCTGTTCTTACAGGTGTGGCAGTAGGAGCAGGA
TGGCAGTGGTTGGTGGCTTATGTGAATTTGGGGTGTTACTATGGAGTGGGAATCCCGGTT
GGCTACTTGTTGGCATATAAACTAGATTTGGGTGTTAAGGGAATGTGGAGTGGCATGCTA
GCTGGAGTAGGCTTGCAGACATTGGTACTCACTGTCATCACACTCTGCACAAACTGGAAC
AAAGAGGCAATGGTAGCGGAATGTCGGATTAAGAAGTGGGGAGGATCTTCAGTTGAT
>c102530_g1 orf length:624 frame:3 start:69 end:692 gi|901819883|gb|KMZ72343.1| Ribosomal protein [Zostera marina]
CGAGGCTCTATCAAGGAGTTGTTGGCCGAGGCCAACGGCGAGAAGAAGCGCAACTTTGTT
GAGACCATTGAGCTCCAGATTGGCCTCAAGAACTACGACCCTCAGCGTGACAAGCGTTTC
TCTGGAACCGTCAAGCTCCCCAACGTTCCTCGCCCTCGCATGTCCATCTGCATTCTTGCT
GATGCTGCCGACATCGATCGTGCTAAGCAGATTGAGCTCGAGTACATGTCTGTCGATGAC
TTGAAGAAGCTCAACAAGAACAAGAAGCTTGTCAAGAAGCTTGCCAAGAAATACGATGCT
TTCCTCGCCTCTGAGGCTCTTATCCGTCAGATTCCCCGTTTGCTCGGCCCCGGTCTCTCC
AAGGCCGGCAAGTTCCCGACCCCCATCTCCCACTCTGAAGACCTCAGTGACAAGCTTACT
GAGGTTCGTAGCACCATCAAGTTCCAGCTCAAGAAGGTTCTGTGCCTTGGTGTTGCCGTC
GGCCACGTTCAAATGACTGAGGATCAGGTCCTCGGAAACGTCATGCTTAGCATTAACTTC
CTTGTCTCCCTCTTGAAGAAGAACTGGCAAAATGTCAAGTCCCTCCATGTCAAGACCACG
ATGGGAAAGCCCGTCCGTCTGTTC
">c102531_g1 orf length:165 frame:1 start:1 end:165 gi|695033826|ref|XP_009404397.1| PREDICTED: 1,4-alpha-glucan-branching enzyme 3, chloroplastic/amyloplastic isoform X2 [Musa acuminata subsp. malaccensis]"
TGGTTGTGGCTTCTTCAAAATGTTCCCGATCAAGAATGGAGCATGAATAAGATTGTGAGC
GTGCTCATAAGCAACCGCCATAGTAGTGATAAGATGCTTCTATACGTTGAGAATCACAAT
CAGGTATTTTCTAAACGTATTCCTTTTGCACTATTTGCGTTTGCA
>c102532_g1 orf length:186 frame:-1 start:145 end:330 gi|719991140|ref|XP_010253180.1| PREDICTED: uncharacterized protein LOC104594546 isoform X3 [Nelumbo nucifera]
TCTCGGATCAGAACAATGCCTGCATGAAACCATGTTCTTGAGGAGGTATGGGCAACAGTT
AAATGGCATCTTAATTTGCAACGGCATATGAAGAATTCATTAGAGCAGCTCGAGGCTTGG
GATTTTGCAATGAGTGATGGATGGATGAACTTATTATTGGATGTCGAGGGAGTAGGGATT
GAGTTG
>c102533_g1 orf length:369 frame:-2 start:13 end:381 gi|947117531|gb|KRH65780.1| hypothetical protein GLYMA_03G060700 [Glycine max]
ATGAGCCAAAATGAGAATTTCGCTAAAACTAGGTCATCGCCCGCAAGCTGCGCGCAACAT
CGGAGCTCGGATGTAGTGTCAAATTTTGCAAAGGTGGCTAGATCGATGTCCAGAAGCGGC
GCATTACATCGAAGCCTGGCTGTAGTATCAAATGAGCGAGAGTTGCTAGGTCGTCATCTA
GAAGCGACGTACCATATCGGTACCAGTATGTGGTGTAAAATGGATAAGGGTTTTTATAGG
ATTCAACTAGGCTCTTGGAATATAAGATCTCTTACGAGTAGATTATCAGAAGTAGCTAAA
GTAAAGATTAGAAGAAGAATTAGTATTTTATGCTTGCAGGAAACTAAATGGATAAATGAG
AAAACTAAG
>c102534_g1 orf length:249 frame:-3 start:168 end:416 gi|475616969|gb|EMT29944.1| UDP-glucose:glycoprotein glucosyltransferase 1 [Aegilops tauschii]
TCTTCCCGTGGGTACCTTTTATCACAGAAGAAGTATATCTCAGATCTTATTACTCGTGCT
ACTCTCATAGACTCTTCGATTGCAGCATCCTCGATTGTTGCTACTCCTATGGAACTTCAC
CTCAATCTTCATTAGTCGGATGGGGATCCATTACCCAATCCCACCAGATATCGTGAGATT
GTTGGTGCGTTTATTTATCTCTCAGCCACTCGACTGGACATCACTCATGCAATGCATACG
CTTAGTTTA
>c102535_g1 orf length:165 frame:-1 start:557 end:721 gi|695021789|ref|XP_009397996.1| PREDICTED: GDSL esterase/lipase EXL3-like [Musa acuminata subsp. malaccensis]
AACTTCAATTCAAATCAATTCATGCTGCACACAAGACTGAGCCTCTGGTGCCTGCTGATT
GCATTCGCTGACTCCATTGTTGATCCTGGTAACAATGTCAAGCTCCTAACGGTGCTTAGA
TGCGACTTGCCTCCCTATGGCATGGATTTCATCGAACACGAAGTT
>c102537_g1 orf length:276 frame:-2 start:20 end:295 gi|1012359797|gb|KYP70981.1| Retrovirus-related Pol polyprotein from transposon TNT 1-94 [Cajanus cajan]
TCTCAGCAAAAGTATGTCCTTGACAAGTTGGCTGAGGCAGGTATGTCAGGGTACAAACCG
ATTAAATCACCAATGGATCCAAATTCAAAGTTGTTTCCAGGATAAAGGGAGCCTTTAGAA
GGCCCATCAAAGTATTAGTGATTAGTGGGAAGACTTAATTACTTGACAATGACGAGACCA
GACATTGTATTTCCAGTTAGTATTGTAAGCCAGTTTATGTTAAATCCACGAACTCATTGG
AACGCTGCTATTCGCCTAATAAGATATTTGAAGCAA
>c102537_g2 orf length:306 frame:-2 start:143 end:448 gi|1012346297|gb|KYP57489.1| Retrovirus-related Pol polyprotein from transposon TNT 1-94 [Cajanus cajan]
TATCTTCAAAAGCAGTTTCAAACTTAATATCTAGAAAAACTTAAATACTTATTAAGCATT
GAAGCTTCACATCGATCAAAGGCATCTTTATTTCTCAGCAGAAGTATATCCCTACATTTT
GGCTGAGGCAGGTATATTAGGGTACATACTGACTGAGTCACAATGGATCCAAATTCAAAG
TTGTTTCTATGATAGGGAGAGCCTTTAGAAGACGCATCAAGGAATAGGCAATTGGTGGGA
AGATTGAATTATCTAACGGTGACGAGATCAAACATTGCATTTCTAGTTAGTGTTGTAAGC
CAACTA
>c102537_g3 orf length:579 frame:-3 start:2 end:580 gi|147789609|emb|CAN74064.1| hypothetical protein VITISV_028146 [Vitis vinifera]
CACTTTCCACATGCTTGGTTCGACAAGCTTACAGAAGTGGTGAGGACTTTCAAGCTCACA
CGATCAAGTAGTGATCACTTAATGTTTTATAAGCATATGCTCAAGGCAGGAAAATTCTCA
TAGTGGTCTATGTTGATATTGTTATTACTGAAAATGATGAAAAAGGAATTATTGAGTTGG
AAGTATATCTTCAAAAACAGTAAAGATCTATGAAAACTGAAATACTTATTAGGCATTGAA
GTTTTATGATCGACCAAGGACATCCTTATTTCTAAACAGAAGTATGTTCCTGATATGTTG
GCTGGGGCAAGTATGTCAGGGTGCAAACCGACTGAGTCACCAATGAATCAAAATTCAAAG
ATATTTTCAGGATAGGGGAAGCCTTTAGAAGACCAGTCAAGGTATCGAAGATTGGTGGAA
ATACTGAATTATTTGACAATTATGAGATCAGACCTTGCGTTTTCAATTAGTGCAGTGAGC
CAATTTATGTCGGATCAATGAACAACTCATCAGGATGCTACTATTCGCATATTGAGATAT
TTGAAGAGTACGCCTAGAAAGGGATTGATGTATTCCAAT
>c102539_g1 orf length:99 frame:2 start:2 end:100 gi|1026103483|ref|XP_016550803.1| PREDICTED: protein EARLY FLOWERING 3 isoform X3 [Capsicum annuum]
CGTGTAATTAGGGTTGTGCCTCGTAATGCGAGGTTGGCGACAGAGTCAGCGGCTCGGATA
TTCAGGTCTATACAAGAAGAAAGGAAGCAATACGACTCA
>c102541_g1 orf length:192 frame:2 start:2 end:193 gi|695007512|ref|XP_009390305.1| PREDICTED: putative lipoate-protein ligase A [Musa acuminata subsp. malaccensis] gi|695007514|ref|XP_009390306.1| PREDICTED: putative lipoate-protein ligase A [Musa acuminata subsp. malaccensis] gi|695007516|ref|XP_009390307.1| PREDICTED: putative lipoate-protein ligase A [Musa acuminata subsp. malaccensis]
GAAGCTTTTCGTGGGTTTGGTGATTTCCATCTTCATGAGAATGATTATGCATTTGAGACT
CGCAAATTTGGTGGTAATGCTCAGTCCATTATCAGGAATCGATGGATCCATCACACATCA
TTTTTGTGGGATTATGATGTGAAGAATATGAGTTATCTCAAGTTACCCATACGGGCACCT
AAATATAGATCG
>c102551_g1 orf length:324 frame:1 start:4 end:327 gi|743802754|ref|XP_010926713.1| PREDICTED: dynamin-related protein 3A-like [Elaeis guineensis]
CTCTTTGAAGACATGCTGAGGGAACCTGATGATATAATGGCCAAGAGAAAACGTATACGA
GAAACACTCCAAGTTCTGCAACAGGCCAACAAGACGCTGGACGAGTTGCCACTTGACGCC
GAAACTGCCGAGAAAGGTTATGACCTAGACAACGATTCAACTGGCTTGCCAAGAATCCAC
GGCCTCCCATCGTCTTTCTACGCATCAAACAGCGGCGACTTCAGTCCATCATATATGTCC
TCCCCCACAAAACCAAGGCACAGAAAGTCCTCTCATTCGGGAGAGCAGCAGCCATCACCT
TTGCACTCGACTGCAAATTTCAAT
>c102553_g1 orf length:297 frame:3 start:126 end:422 gi|672176705|ref|XP_008808425.1| PREDICTED: ankyrin repeat domain-containing protein 13C-like [Phoenix dactylifera]
CACAGCCCAACTCACCTCTTCATCTTCTCAAACGACCTCAAGCGCTTAACGCTACTCCTC
TCCACCCTCCCCAAGCTCTCTCCTCCTTCTCACATCCATACCGAAGCCGACGCTATCGTC
CAATCCAATATTTATGACAGAATTTCTTGTATTGTGGACCGCCGCGACGTGCCTAATGGG
GACACGCCACTCCACCTGGCGGTCCGACTTTCCAACTTCGCTGCTGTTAATTGTCTCCTT
GCCGCCGGGGCCGATCCGTCCCTGCAGAACTCTTCCGGGTGGACCCCGCTTCAGGAA
>c102563_g1 orf length:855 frame:2 start:53 end:907 gi|672124732|ref|XP_008785762.1| PREDICTED: probable xyloglucan endotransglucosylase/hydrolase protein 10 [Phoenix dactylifera]
GTATTATGGTTATCTTTCACAAGCCTTCTTCGAATTTCGCTGGGTTCTGTAGTCTCTACA
GGGGATTTTAATAAAGATTTCTTCATCACATGGTCTCCTAACAATGTATATACTTCAGCA
GATGGTCATTATAGGACCCTTAAGCTAGATCAAGCATCAGGTTCGTCCTTCGCTTCAAAT
GATTTGTTCTTGTTTGGAGAAATTGACATGCAAATCAAATTAATTCCTGGTCACTCTGCA
GGCACTGTGGTTGCATTCTACCTTACTTCTGATCAACCTAACCGAGACGAGATAGACTTC
GAGTTTCTTGGCAATGTTACTGGGCAGCCATACATACTGCAAACAAATGTGTATGCCGAT
GGATTCGACAATAGGGAAGAACGAATCTATCTATGGTTTGATCCTACGGAAGATTTCCAC
ACATATTCAATCCTTTGGAACCTTCATCAAATAGTGTTCATGGTGGACTGGGTGCCCATC
AGAGTGTACCGCAACCACGCAGACAAAGGCGCCGGCTTCCCTAGATGGCAGCCGATGGCT
CTCAAGGCAAGTCTTTGGAACGGCGACACCTGGGCGACACGCGGGGGTCATGACAAGGTC
AACTGGTCAAAAGGGCCCTTCATAGCCTCTTTCAGAAACTACAAGATTGATGCTTGTGTT
TGGAATGGCAATCCGAGGTTCTGTAGGGCTCAGAGCCCTACAAATTGGTGGAACCAACCC
AGATTCAGTAGCCTGACTTGGATGCAAAGGAGGCTTTATAGATGGGTTAGAAAGTATCAT
GTTATATATGATTATTGCCATGATCCTCTGAGGTTTCAAGGTCATCTCCCTGTAGAATGC
TCTCTTCCGAAATTC
>c102564_g1 orf length:702 frame:1 start:118 end:819 gi|695060121|ref|XP_009418439.1| PREDICTED: transcription factor DIVARICATA-like [Musa acuminata subsp. malaccensis]
TGGAGCTGGAACGAGGACAAAGTCTTCGAGAACGCGATTGCAAATCTCGAACTTGGTGGT
GATGGATTTGATTGGGATTTGATCGCTTCAATCGTCTCGACAAAGACGAAGGAGGAGGTG
AGGAGACATTACGAAGTCTTGGTGGAGGATATCGAGGCGATCGAAGCTGGAAATATTCCG
ATTCCTCGGTATTTGGGAGAGGAGGCTGTTAAGGAGAAGGAGAATCGAGGTGGATTTTTG
AAGGCAGAGCTCGAGCGGAGGAAAGGGACGCCGTGGACCGAAGAAGAGCATAGGTTATTC
CTACAGGGGCTTGACAAATATGGGAAGGGCGACTGGCGAAGCATATCAAGGAACTTTGTG
GTCACAAGGACGCCTACACAGGTAGCAAGCCATGCTCAGAAGTTCTTTATTCGCCAGAAT
TCCATGAATAAGGACCGTCGGAGAACAAGTATCCACGACATCACAACGGTGAATGGTAGC
GATGCACCTTCTAGTACTAAAGGATCTACTACTGAACGGTCCAATGGAAACCCTTCAACT
CTTGATGGATCATCATCGTCATCTATGATACATGGAGTGGAAATGTATGGACATCATCAT
ATGGGTCATCAAGTTGTAGGTACTCCGGTCATGCTTTCTCACGGACATCATGCGCCTTAT
GTGATGCCAGTTGTTTATCGATTATCCCCATCAACAACGCAT
>c102566_g1 orf length:192 frame:2 start:62 end:253 gi|218185541|gb|EEC67968.1| hypothetical protein OsI_35722 [Oryza sativa Indica Group]
CATTCTATTCAACATCAAAGATGGACATCTAAAGCTAACTTTCTTCTTAAGTTAGACATG
TCAAAGGCTTACGACCGTGTGAATTGGGAATTCATTCTGAAAATTATTGCTAAATTGGGT
TACAGTCAGAAATGGATATCCTGGATTCAAACGTGTATTCAATCCGTTTCAATTAGAGCT
ACTTTTGGAGGC
>c102568_g1 orf length:93 frame:-2 start:244 end:336 gi|695060880|ref|XP_009418848.1| PREDICTED: origin recognition complex subunit 4 [Musa acuminata subsp. malaccensis]
GATGCAGACCAGCTCTTGGAAAAAAGGGTGAGATCGCGTTTTTCACATAGGAAGCTTCTA
TTTGTTCCTCCAACCATAGAAGATACAATCAGG
>c10256_g1 orf length:102 frame:3 start:99 end:200 gi|629089865|gb|KCW56118.1| hypothetical protein EUGRSUZ_I01874 [Eucalyptus grandis]
GAATTCCTATGCCCTATCTCTCGCTCTCTAATGGCAGACCCTGTCATAATTCCTACTGGC
CACACCTTTGAACGAGCGTACATCGAAGCTTGCAAAGAACTG
>c102573_g1 orf length:162 frame:-2 start:89 end:250 gi|1035956681|gb|OAY78232.1| Tubulin-folding cofactor C [Ananas comosus]
AAGAAAAAATCCAATGCCGGCGTTTCGTTTAGGCAGATTAGGGATTCGCCGGGGTTTAGG
AGCAAGAAAGGAGAAATCTTGGTGAAGAATTTTAGGGCTTTGGAAGAAGGACAAGGGGAT
TTCACTTTATCAGATCTTGATTCTTGCGAAGTTCACCTGAAA
>c102575_g1 orf length:147 frame:-3 start:82 end:228 gi|848877081|ref|XP_012838985.1| PREDICTED: uncharacterized protein LOC105959427 [Erythranthe guttata] gi|604331723|gb|EYU36581.1| hypothetical protein MIMGU_mgv1a015223mg [Erythranthe guttata]
CATATCACCAAAGCATTGAATGGGGCTGACAAAAATGATCTGATGAAGAAGTTGCCAAAT
TTTATATATGACGAGAAAAAGGCCTTGGAGGTATCCGTTATTTCTACTACAATTTTAATG
AGATCAAGATTGGCTTCATCTCTAGAA
>c102583_g1 orf length:132 frame:-3 start:4 end:135 gi|223544227|gb|EEF45749.1| conserved hypothetical protein [Ricinus communis]
CTCAGTCCCTCTAGTCAGGTGGGCGTCGGCCGGTCTTTTGGCCGGATCCCCTTGAAAACC
GTAGGTGCAGGTCTCCCCGCATGCGGCTCATGCCATTCGAGGTGGCCTAGTCCAGCATTC
ATTCAAAAATCC
>c102585_g1 orf length:918 frame:2 start:2 end:919 gi|326531850|dbj|BAK01301.1| predicted protein [Hordeum vulgare subsp. vulgare]
CTTGCCATCACTGGCATGGGCGTCAAGACCGTCAAGATCACAAAGGCGACTTGGGTCTGG
CCCCTTCAGCGATGCACACGCTTCAGCGTTCAACCTCACGACTATGCTATGGATCTCCAG
GCCATGACAAAGGAGAAGCTTCAGTTTTCGCTTCCCGTAGTCTTTACCGTTGGTCCCGAT
GTGAACCAGCGGGGGGCAAACACCCGTGAGCCCGTTGCGGATGACGAGCACGATTTCAGG
CGCGAGGACCGCGGTGACTCGCTGATGAAGTACGCCATGCTCCTGGCTAGCTCCGAGGCT
GGCAACGGCACGCCCATCCAGGAGAGCCAGCACGTCGCCAACATCGTCAAGGGCATCATC
GAGGGTGAGACCCGTGTCCTCGTGTCCAGCATGACCATGGAGGAGATCTTTACCGAGCGC
GAGGTCTTCAAGAAGCGCATCTTCCGCAACATCCAGAGCGAGCTCGACCAGTTTGGTCTC
AAGATCTACAACGCGAACGTCAAGGAGCTCAAGGACGCTCCCGACTCTGTCTACTTTGCT
TCGCTGTCCCGCAAGGCCCATGAGGGTGCCACCAACCAGGCCCGAATTGACGTTGCTGAG
GCCCAACTGCGCGGTAACGTCGGTGAGGCTAAGCGCAAGGGTGAGCAGGAGCGGGAGATT
GCCAAGATCAACGCCGAGACGGCTGTTCAGAAGACGGAGCGTGACATTGAGCGCGCTCAG
GCAGAGGCTCACCTCGACACCAAGCGAACTGGTCTCACCCGTGATGTCGACATTGCTCGT
GTCACTGCTCAGCGTACCCTCGAGTCCAAGGATGAGGATCTCAAGAAGGAGGTCGAGATC
AAGCGTGCTGCCGCTGAGATGGAGCGTCTGCGTGCCACTGATGTCGTCAAGGCTACCATC
TCCCGAGAGAGCAAGCAG
>c102589_g1 orf length:246 frame:-1 start:6 end:251 gi|147819741|emb|CAN67309.1| hypothetical protein VITISV_028165 [Vitis vinifera]
TGCTTTTATTACAAGGAGACCAGGCATTGAATAAAGAATTGTCCCAACATTAAAGCCAAG
ACGGAAAAGAAAACTCAAGATTCTGCGGTGTTGGCAGAAGAGGGAAAATCTAGCGGCGAA
GAGGGTTCCGTTCTCACGACATGTGCTTCGGAGGAGGCACCGGGGTCATAGTTGCTTGAT
TCGGAATGTTCGTACTATGTGTCTCCGAATATGAATTGGTTTGCTTCGTATGATTCGGTG
GATGGG
>c102594_g1 orf length:285 frame:-3 start:6 end:290 gi|147826517|emb|CAN64075.1| hypothetical protein VITISV_017997 [Vitis vinifera]
GAGGAGATCTATATGGATTAACCAAAAAGATATATTGTCGAAGGTTGAGCGACAAAATCT
GTAAGTTGATCAAGTCCCTCTATTGGTCTAAAGCAAGCTCAGGAATTATGGCACGAAAAG
TTTAACAAGATCATCCTAACTGATGGATTCCATATCAGTGAATCAGACAAGTGCATGTAT
GTGAAGGTCGCAGGAAGAAAGATAGTAGTTATCTTCCTTTATGTTGATAACATGCTTATC
GTTGGGTCTGATATGCAAATTGTTGTCTCTACAAAGAAGTTTCTA
>c102595_g1 orf length:357 frame:2 start:5 end:361 gi|326496204|dbj|BAJ94564.1| predicted protein [Hordeum vulgare subsp. vulgare]
GACAAGGGCTGGAAGAAGTCCCACTCCGGCACTGCCCTCAAGGCTAACCCCTTCTCCGGC
TCGTCCCACGCCAAGGGTATCGTCCTCGAGAAGCTCGGTATTGAGGCCAAGCAGCCTAAC
TCCGCCGTCCGTAAGTGCGTCCGCGTCCAACTCATCAAGAACGGCAAGAAGATCATCGCG
TTCGTGCCGAACGACGGTGCGCTCCACTTCGTCGAGGAGAACGACGAGGTCCTGGTGTCG
GGGTTCGGCCGCTCGGGCCACGCCGTCGGTGATCTTCCCGGCGTCCGCTTCAAGATCGTC
AAGGTGGCGAATACGTCGCTGATCGCGCTCTTCAAGGGCAAGAAGGAACGCCCGCGA
>c102595_g2 orf length:228 frame:1 start:1 end:228 gi|669030482|emb|CDM85021.1| unnamed protein product [Triticum aestivum]
ACAGTTTCTGTACTTTATTGCTTCAAGAGCACCATGACGAAGGTCAACGGTCAGCACGCC
GCGCGTAAGCTCGTCCGCCTGCGCCGCAAGGGGCGTTGGGCCGACAAGGGCTGGAAGAAG
TCGCACACGTTCACGGCCATCAAGGCCAACCCGTTCGGCGGCTCGTCGCACGCCAAGGGC
ATCGTGCTGGAGAAGATCGGCGTCGAGGCCAAGCAGCCTAACTCCGCC
>c102596_g1 orf length:462 frame:2 start:5 end:466 gi|1009178790|ref|XP_015870723.1| PREDICTED: phenylacetone monooxygenase-like [Ziziphus jujuba]
AAAGCAGGTGAAGTCAAGGTCTTTCAGCGAAGTCCTAATCTGGCTCTACCTATGAATCGA
AAGAAGATTTCGATTCAGGAGCAGGAACGGGGTAAGGAGGGGTATCCTGAATTGTTCAAG
CTTCGCGAGAAGAATTTTGCTGGATTCCACTACGACTTATATGAGAAGAACACCTTTGAC
GATACACCAGAAGAGCGAGAGGCTGTCTATGAGAACGCCTGGACTCAGGGTGGATTTCGC
TACTGGGTGTCGCTTTACAAGGACAATCTCGTTAATCCGGAAGCTAATAAAGAGTCATAC
AAGTTCTGGGCTAAGAAGACGCGAGCACGGATTGGAGACCCGAAGAAGAGAGATCTCCTT
GCTCCATTAGAAATGCCCTATTTCTTCGGGGTAAAGCGACCCTGCCTGGAGCAGAATTAC
TACGAGCAATTCAATAGGCCAACTGTGGACCTTGTTGATATT
>c102596_g2 orf length:537 frame:1 start:76 end:612 gi|1009178790|ref|XP_015870723.1| PREDICTED: phenylacetone monooxygenase-like [Ziziphus jujuba]
CCATATGCTGAAAACCTTGAGGTTGATGCCCTAATTGTTGGTGCTGGGTTTGCTGGAATA
TTCATGCTCAAGACTCTCCGAGATCGTGGCTATAAAACTGTCATCTACGAGGCAGGGAAC
GACACAGGAGGCACCTGGCGCTGGAACTGCTATCCTGGGGCAGGAGTCGACTCTGAAGTC
CCGGAATATGAGTTTTCTTGGCCGGAAGTATGGAAGACGTGGAACTGGACGAGCAACTAT
CCTAACTATGAGGAGCTGCGATCCTACTTTGATCACGTCGATAAGATCATTGGTGTCAAG
AAGGACTGTTCCTTCAACACTGTTGTTACTGCTGCACAGTTTGATACAGCAGCTGGACGA
TGGAATGTGCAGACAGAAGATGGCCGCACCACAAAGGCTAAGTACCTTATCCTCGGCACC
GGGTTTGCGGCAAGACGATATATCCCTGACTGGCCGGGCATCGACAAGTTCACGGGGGTG
ATCCACCATTCATCCTTCTGGCCAGACGAAGAGGTTGACGTAAAGAACAAGCGCTGT
>c102605_g1 orf length:285 frame:1 start:1 end:285 gi|672144720|ref|XP_008796260.1| PREDICTED: ubiquitin carboxyl-terminal hydrolase 21-like [Phoenix dactylifera]
TACCTCAATTCAGTTCTCCAATGCCTGATTCACACTGTTCCATTAGTGGAGAAGCTGCGG
TCATCTGATCACCACTATCTTAACTGTGGTAATTACGGTGATTTCTGCTCCCATTGTGCC
TTCATGAAGCTTGTTGATTTGTGCATGGACAAATCAGGATCAGCTGTAACTCCGTTTGAT
TTCCTTGACAACTTAAGTAAGATATCATCTGCTTTTTGGCTAGGGGAGCAACAGGATGCC
CATGAATTTCTCACCTGCTTCTTGAACAACCTTCATAGTTGTTGT
">c102611_g1 orf length:333 frame:3 start:528 end:860 gi|1012352371|gb|KYP63559.1| Retrovirus-related Pol polyprotein from transposon TNT 1-94, partial [Cajanus cajan]"
ATACACCATTGGCCTTTACACTAGTTTATTGGGAAAACTGCATTCCTCCATGGTACTCTA
AAGGAGGAAGTTTACATGGAGGGCCCACCCAGTTTTGTTACTTAGTGGGAGTCAAGTTTG
GTATGCAGGTTTTGGAGGTCATTGTGTGGACCTCAAACAGTTTCTTCATACCTGGTTTGG
TTTGAGAGACTCACAGAGGTACTAAAGTTTTTTGGATTGAGATGATCAAGCAACGATCAC
TTAGTTTTCTACTGCAACTCTCATGGCCGAAGGATCCTCATGGTGGTGTATGTTGATGAT
ATGATTATTATAGGCAATGATGAAAAGGGAATT
>c102619_g1 orf length:561 frame:2 start:56 end:616 gi|672129502|ref|XP_008788260.1| PREDICTED: uncharacterized protein LOC103706066 [Phoenix dactylifera]
GCTAGGTCGAGGACCGCGTGGGAGGTCTCAGATCGAAACCTCGCGATTGCGCTGCTAAAT
CGGTCCAAAAACTTGATCTTTGGATCTCCGCAAGCCTATAAAACCTTAGCGGAACAGTTT
CTGCATTTCGGCAAGTTAGAGATCTCCAAGGACTCCATGGATGCGGCAAAGCTCCTGACC
GAAGCCCTTGATTTGTGTGAGAAGGGGATCTTGGCATCCAAAACCCTAGCCCTAACCCTA
GATATTGAATCGCTGAAGGAGAAATGCCTCCGATTTCTCGCGGCAGAGAGGCTCCAAGTG
GAAGACTTTCAAGGGGTTCTGAAGTGCGTGAAGGTATTGAGGTCCGAGAAAAGGGAAAGA
TCAACAGAGCATCCGAGTATCGGGTACATAGCGTTGAAGGCATGGCTGGGTCTAGGGAGG
GTTTCCGAAGCCGAGAAGGAGCTGAAAGGAATGATGGGGAACAGAGAAGTGCCCGAAAAC
GTGATTGTTTCGGCGTCGGAGTTGTACCTGTCATTGGCGGGGGCAGAAGCGGCGATGGGA
GTGCTGATGGGGCTGGTGGGG
>c10261_g1 orf length:294 frame:3 start:6 end:299 sp|O74631|FD123_TRAVE Protein FDD123 OS=Trametes versicolor GN=FDD123 PE=2 SV=1
GTCAGCTTCCTCGTCTACCTTGCCCTCAGCCTCAAACCCGCCCATGGCGAAAAGATCTTC
CACTACCTCTTCACCATTGGCCTCCTCGTCGGCACAATCACATACTACGCCATGGCCTCT
GGCCTCGCCTACTCGGTCATCCCCACGCAGCGCAACCGCGGACACGCCGCCTCGTACCAG
ATCTTCTTTGCAAAGTACATCAACTGGGTCGTGGCATTCCCCGTCGTCATCCTGGCCCTG
GGTCTCCTGAGCGGTGTTAGCTGGGCTACCATTGTGTTCAACATCTTCCTCGCC
>c102621_g1 orf length:321 frame:-3 start:110 end:430 gi|590720737|ref|XP_007051412.1| DNA/RNA polymerases superfamily protein [Theobroma cacao] gi|508703673|gb|EOX95569.1| DNA/RNA polymerases superfamily protein [Theobroma cacao]
GATGGCTACTTATTCTACAACGATCGGCTATACATTCCCAAAGGATCTTTAAGGGAGCAA
TTCATTCATGAATTTCATGGAAGTGGATTAGGATGACATTTGGGCCGAGATAAAACCACG
ACACTTGTAGAATAGAGGTATTATTGGTCGAACTTACGAAGAGATGTCGACAGATTTGTC
AAGAAATTTATGGTTTGTCAACTGGCTAAAGGCTGATCCCAAAACATAGGTCTCTATACT
CCATTACCTATTCCGGACGAACCTTGGGTTGATATTTTAATGGACTTTGTACTTGATTAC
CTCGAACTCATAGAGGGTTTA
>c102628_g1 orf length:285 frame:3 start:3 end:287 gi|743784451|ref|XP_010921667.1| PREDICTED: putative receptor protein kinase ZmPK1 [Elaeis guineensis]
TCTATTTCATGGGAAACTCTTCCGCAACTCTGCAAAGTTCACAGGTTGTGTGGTAGAAAA
GGAATCTGTGTATATGCACCGATGCCACAGTGTTTGTGCCCTCCTGGTTATGAGATGATG
AATGCGAGCAAGTGGAACAATGGTTTTAAGCGAAAGATTGACGTAAGTTGCAATCACCAC
CAACAATTCAAATACTTGGACATTCCAAATTCGGATTTCTGGGGGTATGATCTCAATTAC
ACAAAGTCTATGTCATTGAAGCAGTGTGAGAAGCTATGTAGTGAG
">c102629_g1 orf length:165 frame:2 start:50 end:214 gi|584596155|gb|AHJ11132.1| gag protease polyprotein, partial [Aloe vera]"
TTCAGGAAGATGCGTCCAGATTTCTTCTCGGGGACAGAAGGGCCTATGAGGGCGGAGGAA
TGGATCGAACAGATGGAGGAGCTTCTTATTGCAGCGAGGATTCCTGAGGACCATCATGTT
GAGGTGGTCAAGCTTCTGCTAAAGGATGTGGCGAAGACTTGGTGG
>c102631_g1 orf length:447 frame:-1 start:2 end:448 gi|645271214|ref|XP_008240806.1| PREDICTED: uncharacterized protein LOC103339315 [Prunus mume]
TCAAGCCAGCAGCACGAACACATGTTGAACGCGCCCACCACTAAGCTGAATTCAATAATA
AAGCATTGGCCATTTCACGGATGGGCAATGGACCTCATCAGCCAAATCCATCCGACATCT
TTGAAAGGGCATAAATTTATTATAGTTGCAACTGATTATTTCACTAACTGGATAAAAGCG
GCGTCGGTAAAGAACGTAACTCAGCAAGTCATTATTGATTTCATTAAGCAGCATATTATT
TATAGATTTGGCTTACCCAAGTCCATCACTGATGATCAAGAAACCATGTTTACTGGTCAG
GAAGTCATGATTTTGCTCAGCAACGTTGATTCAAATGATGCATTCTACGACTATGCTCAG
GCAAATGGTCAGGCCGAATCAACAAATAAAATTTTAAAGGAAATTATGCAGAAAATGATC
AATGAAACAGGTCAACTGAAAAAATGG
>c102631_g2 orf length:315 frame:-2 start:5 end:319 gi|645271214|ref|XP_008240806.1| PREDICTED: uncharacterized protein LOC103339315 [Prunus mume]
TATCTTTTGCCTGCCGAGATTCATTTGATAAGCCAAGTGGATGTACTGAAGTATATGCTC
AATAAACCAATCTTAAAAGGTTGGATCAGCCTACGAACCCCCGGGCTATCCAAATTTAGT
ATAGCTTACATACCCATGAAAGTTGTGAAGGAACAAGCCGTGACCGATTACTTAGCTGAC
CATCCTTGCTTAATTACAGGATTCGAAGAAGCCGATATAGTTCATGTTTGGCCATGGATC
CTATATTTTGATGGACCAAGTACCTAAATGTCGGTTGGGGCAGGGGTTTTGTTGGTTTCT
CTAAATGGATTGAAG
>c102632_g1 orf length:273 frame:-2 start:1 end:273 gi|590635400|ref|XP_007028624.1| Uncharacterized protein TCM_024518 [Theobroma cacao] gi|508717229|gb|EOY09126.1| Uncharacterized protein TCM_024518 [Theobroma cacao]
ACGTCTACGACTTATAAGGTTGAGAAGTTCGATACCCACTATAGCTTTGCTCTATGGAGG
TTGAAGATGCAGGCTTTGTTGAAACAGCAAGGTGTGTACAAGATTATGTTCGAAAAGGAC
AAGATTCCAGCAACAGTCACGGAGATTGAGAAAGAGGAGATGAAGGCCAAAGTACATAGT
GTGATCTAGTTGTCGTTAGCGAATGAGGTGTTATGTGAAATGACGGAGAAGACTGCAACG
GGACTATAGTTAAAGTTAGAGTCTCTTTATATA
>c102632_g2 orf length:285 frame:-3 start:49 end:333 gi|1012342183|gb|KYP53379.1| Retrovirus-related Pol polyprotein from transposon TNT 1-94 [Cajanus cajan]
ATGGCATATACGACTTACAAGGTTAAGAAGTTCAATGGCCACAATAGTTTTGCTCTATGG
AGGTTGAAGATGCGAACTTTGTTGAAACAACAAGGTGTATACAAGATCGTGTTCCAGAAG
AACAAAATTCTGGTGGTCACTGAGATTGAGAAAGAGAAGATGGAGGCCAAAACACATAGC
GCGATCCAATTGTCATTGACGAATAAGGTGTTATGTGAAGTGGTGGAGGAGAAGACTGCC
AAAGGACATTGGTAGTTAGAGTCTCTTTATATGACGAAATCGCTT
>c102634_g1 orf length:204 frame:-2 start:234 end:437 gi|1035916814|gb|OAY46406.1| hypothetical protein MANES_07G141200 [Manihot esculenta]
CATGATAAAGTGAAAAGAACATTAACGAGCATTAGGTATGTACCGGATCTTAAGAGGAGT
TTGATCTCATTGAGGGCTTTGACAGATAAGGAATGTAAGACGATCATCGAGGATGATTAG
TTGTTGATATTCAAGAAGGTTTGGATTGTCATCAAAGAAAAAAAAACATGAAATTTGTTT
GTGCTTCAGGAACCCACGATTGTT
>c10263_g1 orf length:264 frame:2 start:107 end:370 gi|474009439|gb|EMS52533.1| ATP-citrate synthase [Triticum urartu]
AGAGAAGAAAAGAATTCTAACTACATGGACTTCAATTGATTTAGAAAAGTATCTTATAAG
ATTCCTAGGGAATTAATGCGGTGGAGTTGGAAAAAAAATGATGTGTCCAGTATATATTTT
AATGTGATTAAGGGCATGAAAGTTAGACTAGTAATTACCCATGTTGAAAAATGTAGTTGG
TCTGATATCTATTATGGTATTACTATAAACTTATATCAAGGATTTTCATTGAGAACTTCC
CTTATTGCATTAGATATGGACAAA
>c102653_g1 orf length:288 frame:3 start:456 end:743 gi|147777583|emb|CAN69307.1| hypothetical protein VITISV_001120 [Vitis vinifera]
CCTCATCCTATCTCTAACTTTGTTTTCTACTCGAACTTATCGTCTACCTACAATTCCTCC
TCACTGTCATCCACTAAGTTGCCCAGCGCTGTGCAAGAAGCTATACGTCATCTAGGATGG
AAAGCTGTTATGAAGGAAAAAATGAATGCAATGTATCAAAATGGTACATGGGACTTGGCC
CTTTTACCCTCTGGCAAATCTTCTGTTAGATGTTGTTGGGTATATACCATCAAACATCAT
CCAGATGGGATAATTGAGAGGTTGAAGGCTAGACTAGTTTGGAAAGGG
>c102657_g1 orf length:231 frame:2 start:2 end:232 sp|P07921|LACP_KLULA Lactose permease OS=Kluyveromyces lactis (strain ATCC 8585 / CBS 2359 / DSM 70799 / NBRC 1267 / NRRL Y-1140 / WM37) GN=LAC12 PE=3 SV=1
TACAACGTCATGTGGCCCGTCGGAGCCCTCGTTGCTAGCGGTTCTTCTCGAGGCAGCCTT
CATCATTCGGGTAAAACTTCCTGGATGGTCCCCCTCGGTCTCCAGCTGATGTTCCCCACC
GTCATCGCCTTCGGTGCCCTCTGGCTCCCCGAGTCCCCTCGATGGCTCTACACTCACAAC
AAGAAGGAGCAAGCCACCAAGAACCTGGTCAGGCTCCACGGCCATGGCAAC
>c102658_g1 orf length:216 frame:3 start:3 end:218 gi|802592778|ref|XP_012071764.1| PREDICTED: F-box/FBD/LRR-repeat protein At1g13570-like isoform X2 [Jatropha curcas]
TTATCACGAGGTTGGAGATACGTATGGAGTAGTCTTCCAGAACTTGTCATAGATGAGCTA
TCATTCCCACGTCCGAATGACCTTGCACAGCTGGAGTTTGGTAAAAAGATCGTGAAAGCT
GTCGATCACATTCTTCTTCTCCATTGTGGACCAATTAGAAGGTTCAAACTCTCTATTGAA
TTTGAAAGCCATGCAAATATTGATAGATGGATCCTT
>c102671_g1 orf length:81 frame:-1 start:1133 end:1213 gi|720004021|ref|XP_010257188.1| PREDICTED: uncharacterized protein LOC104597391 [Nelumbo nucifera]
GCCGCAAAGAAGACATGTGGAGGTTTGCATTTTCTTGCCATCCAAGAAAGTTTAGATTCA
GATGATTGTGTTGGGTTCTGG
>c102687_g1 orf length:165 frame:2 start:485 end:649 gi|586685707|ref|XP_006841746.1| PREDICTED: uncharacterized protein LOC18431561 [Amborella trichopoda] gi|548843767|gb|ERN03421.1| hypothetical protein AMTR_s00003p00261050 [Amborella trichopoda]
TGGGGGACGTGGGAGGAGCTGCTCTTGGGTGGTGCCGTCCTCCGCCACGGCACCCACTCC
TGGCACGCCGTCGCCTACGAACTCAGGCTCAGGGCTCCCTCCTCCTCCTCCCCCCTCACG
CCGCTGGAGTGCCAGGTTAAATACGAGGATATTCTACACCATTAT
>c102689_g1 orf length:225 frame:1 start:511 end:735 gi|1035953939|gb|OAY76079.1| BI1-like protein [Ananas comosus]
CTGTATCCCAACATGGCGGAGGACGTTAAGCTCCGATGGGCCTTCATAAGGAAGGTGTAC
TTCATCCTGGGCGTCCAATGCTCGTTCACGGCCGCGATCGCTGCCACTTTCAGTCGTGTC
CGTCCAATCCCGAGGTTCATCAAGGAGGGATCCCATGCATCTCTTTGGTTCTTCATCGTG
ATCCTCATCCTCCCTTTTGTTGCTCTTATTCCAATGTTGTACTAC
">c102691_g1 orf length:255 frame:1 start:40 end:294 gi|590651722|ref|XP_007032963.1| Glutamine dumper 2, putative [Theobroma cacao] gi|508711992|gb|EOY03889.1| Glutamine dumper 2, putative [Theobroma cacao]"
AACTCTCTAGTCCCCTTTCTCTTCATAGTCCTTGCAGCCATGCTTGGTCTTGTTGCCATA
ACTTTTGTATTTTTCACTTTGTGCTTCAACTCAAAACCTCATGCAACAACTAGGAATGGT
GATAGTGATCGTTTGACGTTGTCGATCGATTGGATGGATAAGGCCTCGTCAATCATCGCC
CCTTTGGAGATGGAGCCTCAGATTGCAGTGATTATGGCCGGAGGTCAGAATCCCAGTTTC
TTGGCTAAGCCCCTT
>c102705_g1 orf length:231 frame:2 start:155 end:385 gi|116519153|gb|ABJ99597.1| pyruvate decarboxylase [Lycoris aurea]
ATGGAAACTTCTATCGGATCCGTGGACGCGGCGAAACCCGCACCGAACGGCATGGTGGGG
TCCCCGCCGTCATCAACCGCCCACCCGATAACCCCATGCTTGCCCGCCGCCGCCATCCCC
TCGGAATGCACTCTGGGCGGCCACGTGGCTCGGCGGCTGGTCCAGGTGGGGGTCCGCGAC
TTCTTCGGCGTTCCCGGCGACTTCAATCTGACCCTCCTCGACCACCTCATC
>c102706_g1 orf length:306 frame:2 start:80 end:385 gi|658039278|ref|XP_008355209.1| PREDICTED: uncharacterized protein LOC103418879 [Malus domestica]
GGTGATTTTAAATGCGAAAGCCTAAACCTGGTGCAATATGTAAAAACAGTCAAGGAATTG
ATTGGCCGATTCTCAGAGTTGAGGGCGAAGCATGTTTCGAGGACGTCAAATGGCCAGGCA
AATGACTTGGCTCAGCTAGCATCGAGTTTGAGCAAAGTGATAATGACCGAAGACACCAAA
GTCAAGATATGATGAAAGCAGAAACCTTCGGTCGAAGAACGTTCGATGCAATGGATAATC
GGAGCATTAGAAGTAACCAAACAAGATTGGAGATATTTGATTGTTCAATTTCTTAGAAAT
CCAACT
>c102706_g2 orf length:240 frame:3 start:3 end:242 gi|697119483|ref|XP_009613699.1| PREDICTED: uncharacterized protein LOC104106777 [Nicotiana tomentosiformis]
ATCTTGGGCTTAGAGTTATTGGCGGATATGAGGGTAATGAAGGGAGATGTATTCGGTGAC
TCGAAACTAATAATTTATCAGAGCCTTGACGATTTCAAATGTGAAAGTCCAAACCTAGTG
CAGTATGCAAAAACAGTCAAGGAATTGATTGGCCGATTCTCAGAGGTAAGGGTGAAGCAT
GTTGCGAGGACGTCGAATGGCCAGGCGAATGACTTAGCTCAGCTAGCGTCAAGCTTGAGC
>c102711_g2 orf length:294 frame:-2 start:1 end:294 gi|342365809|gb|AEL30343.1| RNA-directed DNA polymerase [Arachis hypogaea]
CTTACCATTCAAAATCAGGATATAAACCAAGATTTTATACATAGAATTAGAGTATATAAG
GTTAAAAAGGCTCTGTAGAGGACAAAATCAAAAAAAATTGTTGGTCCGAACGGAATCCCC
CTTGTGGTATAGAGATAGTTAGGAGAGATGGATGTTAAATGACTGACAGGTCTTTTTAAC
AAGATTTAACAAATTAAAAGGATGCTAAATGAATGGAGAAAGAGTACCATAGTACATTTC
TATAAGAACAAGGATGACATTCAAAGTTGCTCCAACTACTATGAAATAAAACTC
>c102712_g1 orf length:210 frame:-3 start:2 end:211 gi|147856033|emb|CAN78616.1| hypothetical protein VITISV_003658 [Vitis vinifera]
TATTGGAGTGATGTTGTACTGACTGTTTGTTACCCCATCAGTCATTTACCTACTCATGTA
TTAAATAAGATGTCTCCACATCAAATCTTATGTCTAGAAATTCAACTATTTCCTTTACCT
CCAAAGGTATTTGAAAGTGTTTGTTTTGTTTATAAACTTGGACCATGCATTGACAAATTT
GATTCTTGATCAATTAAATGTATCTTTTTA
>c102712_g2 orf length:258 frame:-2 start:2 end:259 gi|147820834|emb|CAN74129.1| hypothetical protein VITISV_041770 [Vitis vinifera]
CACCAACTCGAAGTGTCTCGTGCATTGTTGTTTCACAGGAGTGTACCTAAGAACTATTGG
AGTGATGTTGTACTAACTGCTTGTTATCTAATCAATTGTTTACCTACTCCTATATTAAAT
AAGAAGTCTCCACATCAAGTCTTATTTCCAGATATCCCAACATTTTCTTTACCTCCTAAG
GTCTTTGATAGTGTTTGTTTTGTTTATAAACTTGGTCCAGAAGGTGATAAATTGAATCCT
CGATTAATTAAATGTATC
>c102712_g3 orf length:123 frame:-2 start:4 end:126 gi|147856033|emb|CAN78616.1| hypothetical protein VITISV_003658 [Vitis vinifera]
GATGTTGTACTAATTGCTTGTTATCCATTCAATCGTTTACCTACTCTTCTATTAAATAAG
AAGTCTCCACATCAAGTCTTATTTCCAGATATCCCAACATTTTCTTTACCTCCTAAGGTC
TTT
>c102713_g1 orf length:144 frame:-1 start:519 end:662 gi|743776129|ref|XP_010918463.1| PREDICTED: LOW QUALITY PROTEIN: ALG-2 interacting protein X [Elaeis guineensis]
AAAAAAAATATCACTGAAGGATTGAAGCTCCATGTCACTCTTCAGGATGCATTTTCAAAT
ATAAAGCAACAGTGCAGTGATTTCGTGATGACCATGAACATTCAGTGCCGGGAAATGATG
GAAGAAGTGCCCCTAGAAATTAGC
>c102714_g1 orf length:216 frame:-1 start:6 end:221 gi|57863805|gb|AAS98452.2| putative polyprotein [Oryza sativa Japonica Group]
AGCACAAGCGGGACATGTCAATTGTTAAGTTTGTCTCTTGTTTCATGACATAGCAAGAAA
TAAAACTCAAATGCGTTGTCCACTACCGAAGCAGAATACGTCTCCGCCGGTAGTTATTGC
GCCCAAATTCTTTGAATGCGACAAACGCTATCGAATTATAACGTGAAGTTTAATCCGACT
ACGATCTTTTGTGACAATACAAGTACAATAAACTTA
>c102724_g2 orf length:159 frame:-3 start:175 end:333 gi|586829792|gb|AHJ81032.1| orf108a (mitochondrion) [Panax ginseng]
AAGGGCATTTCCATCACTCAGGATTCAATCCAGCCATAAGTTCCCCTACGGCTACCCTGT
TATGACTTCACCCCAGTCAAAGACTCACTATGGTATGCGCCAATAAAGACCACCAAAAGC
CTTCGTGGTTCTAGTGGTACATAGAAGTCATAAGTGATA
>c102726_g1 orf length:195 frame:3 start:144 end:338 gi|695038362|ref|XP_009406690.1| PREDICTED: uncharacterized protein LOC103989542 [Musa acuminata subsp. malaccensis]
ATGGGGTGGAAGTGGGAAGAAGAAGACGATGACGTGGCATCATCATCAGCAAACCCTAAC
CCTAGGAATTCGACGGAGGATCGTTGTTCGACGAGGAAGATCGTGAGATCGAGCTGCAGA
ACCGAGGAGGTGGAGCCTGGCCGATTCGTTAGGAAGTGCGACAAGACCGAGCAGATCCTT
AGGGATTGCGTTGGA
>c102733_g1 orf length:1506 frame:3 start:60 end:1565 gi|672118984|ref|XP_008782717.1| PREDICTED: cytochrome P450 714B3-like [Phoenix dactylifera]
ATGGAGATTGTAATGATAGCCTTCTTCTCTTTGTGCTTAATATTTTTTTGCAGCGTGGCC
TTGTATTTGTATAACATCGTGCTGTTGCATCCTCGAAGAATCCGTAACAAGTTAAAGCAG
CAAGGAATTGATGGGCCGCCGCCTTCATTTCTATATGGCAACTTATCAGAGATGAGGAGA
TTAGTTATGAAAAAGAAGGCGAGCGAACCGACAAAACATGACTATACGTCCATTGTACTC
CCATACTTTGAGAAATGGAGGAAAAGATACGGGCCAATTTTCTTTTATTCAATGGGAAAC
GTACCCTTTTTACATGTAAGTCACCCAGATTTGGTTAGGGAAATGAGCTTGTGCCTGTCA
TTGGATTTGGGAAAGACTACATACATGAAAAAGACCCATGAGCCACTCTTTGGTCATGGC
ATTATAAAATCAAATGGGAAGGCCTGGGCTTTCCAGAGAAAAATTATTGCCCCCGAGTTT
TTCTTGGACAAAGTTAAGGTAATGGTGGAATTAATGGTCGATTCTACAAAACCGTTAATA
GAATCATGGGGAAGGAAAATCCAGCATGGAAGAGGGATGGAAGATATAAAAGTGAACGAG
GATTTGCGAAATTATTCTGCTGATGTAATATCGAAAGCATGCTTTGGGAGCAGCTATTCT
GAAGGAAAAGAAATATTTTCGAAGCTATGGGAACTACAAAGAGCTCTGTCCGAACCAAAT
CTACTCGTCGAAATTTCTGGACTGAGGTACCTCCCCACAAGACGCAATCGAGAAGTATGG
AGGCTTAACAAAGAAGTCCGGTCCCTAATCCTCAAGGTGGTCAAGGATGAAACACGCAAA
GGTTGTGCAATAAACAAGGGTCTATTGCAGGCTATCTTCCAAAGTGCAGGTGATAGCAGG
AACACCGATGACTTGGTGGTGGATAACTGCAAGACTATCTACATAGCTGGGCATGAAACC
GTAGCCGTGACCGCAGCTTGGTGTTTGTTGCTGTTGAGTCTCCATCTAGAATGGCAAAAT
CGAGTTCGTGACGAGGTATTGGAGGTTTGTGGTGGATGCCCACCGAATGTGACTTCACTT
CAAAAGATGAAGACGTTGACGATGGTGATCCAAGAGACTCTTCGACTCTACCCTCCCACC
GCATTCCTTGGGAGGGAAACACTTCAAGATATGAATTTTGGAGGCATTCACATACCGAAA
GGCGTCAACATTTACATTCCAGTAACAACGCTGCATCATGATTCTAGCACGTGGGGTCCC
GATGTTCACGAATTCAACCCTGAGAGGTTTTCTAAAGGGGCCAGGCTGCATCCATACATG
TATGCACCTTTTGGCGTCGGGCGTCGAACTTGTTTAGGCCAGAACTTTGCCATGGTCGAG
TTGAAGGTCGTGCTCTCTCTTATCCTCTCGAAATTTAGCTTCTCTCCGTCACCAAACTAC
CGGCATTCTCCCTGCATGAGATTACTTGTAGAACCTGAATTTGGTGTAGACCTCTTACTG
AAAAGG
>c102742_g1 orf length:279 frame:-1 start:33 end:311 gi|731366105|ref|XP_010694888.1| PREDICTED: uncharacterized protein LOC104907627 [Beta vulgaris subsp. vulgaris]
AGCAATCAGTTTAGATATATAAGTTTCATTATCTAAAAGAATATGGGGATCGATAGTGAT
GTCAAACATAAAATCCAAGAAAGTTGGTTGAAATGAAGGAGTGCAACAGGGATTTTGTAC
GATCGTAACTTTTTGTTAAGGCTAACGAGAAAGTTTTATCGAAGTGCTACTAAGCCTGCC
TTATTATATGCTACGAAATGTTGGGCACTTAAGATATGGCATACACGAAAGATTATTGTA
GCAGAGATGTGCATGCTTTGTTGGATACTTGGATATGTG
>c102746_g1 orf length:168 frame:2 start:245 end:412 gi|743808356|ref|XP_010928319.1| PREDICTED: flowering time control protein FCA-like [Elaeis guineensis]
GAAGATGTATATCTCATGAAACATAAATTAAAGTAATTTTAAGGGTGTGGCTTTGTGAAA
TTCTCAAATAAAGATGTGGCAGCAGCAGCTATGGATGCTTTGCATGGAACTTATGTGATG
AAGAGATATGATCATCTATTAATTATTCAGTTTGCTCATCCTAAGAGG
>c102747_g1 orf length:228 frame:3 start:936 end:1163 gi|1025371166|ref|XP_016514736.1| PREDICTED: uncharacterized mitochondrial protein AtMg00810-like [Nicotiana tabacum]
ATGTATTCAGACTTGGGATACTCTCGAGTATATGGTTTCATAAATGCAGATTGAGCGGGA
TCGTCTGGTGATTGACGATCTACAAGAAGGCATTGTATGTTTGTGGGAGGCAACCTGGTC
TCTTGGAAGAGTAAGAAATAAAGTGTTGTTAATCGATCCAACGCAGAGTCTGAGTATCGA
GCCATAGCCAACGCTACTAGTGAAATTGTGTGGATTGGATTCTTACTT
">c102754_g1 orf length:201 frame:-3 start:1 end:201 gi|108707890|gb|ABF95685.1| retrotransposon protein, putative, Ty1-copia subclass [Oryza sativa Japonica Group]"
ATCACCTTTATAGATGACAGTAGTAGGTATTGTTATGTTTTCTTATTTAAAACCAAAGAT
GATGCTCAAGAAAAATTTCTAATCTTTAAGAATGAAACTGAAACTCAAACTGGCAAAAAA
CTTAAAAGGTTAAGATCTGATTGAGGACGAGAACACACTTCGACAGCGTTTACTCCTATG
TGTCAATCCTTTAGGATTATA
>c102764_g1 orf length:465 frame:2 start:2 end:466 gi|672129851|ref|XP_008788443.1| PREDICTED: E3 ubiquitin-protein ligase UPL3-like [Phoenix dactylifera]
GAAAAATCTCTTCGTGATTATTCTTCTAACATTGTTCTCATCGACCCTCTGGCAAGTCTA
GATGCTGTTGAAGAGTTTATGTGGCCAAGGGTCCAGCGGAGTGACACTGGACAGAAGCCT
TCGGTTTCAGTGGGAAACTCTGATGCAGCGGCTATAGCAACTGGGGTCAGTGCTCCATCA
CTGTCTGCAACAACTCCTGCTTTGGGCTGTCTCCCTTCAACCAGATCCAAGTCCTCATTA
ACAATTGGAGGTACTACTAAAAAGGATGGTAACGAGGCCAACTTTAATTCTTCCAAAGGA
AAAGGTAAAGCTGTCCTAAAGTCTACTGTTGCAGCGAAAGGACCTCAAACAAGAAATTCC
GCTAATAGAAGAGCAGCAGCTGATAAGAACACCGAGATGAAACCTACAAATGGGGACTCT
AGCTCAAAGGATGAGCTAGACATGTCTCCTTTTGTGATTGATAAT
>c102765_g1 orf length:345 frame:-2 start:196 end:540 gi|802600138|ref|XP_012072785.1| PREDICTED: uncharacterized protein LOC105634530 [Jatropha curcas]
AGAGTTATGCTGGCTCAGGAACTGATCAAAGATTTGAAGAGGAAAGTTAGAGGTCACAAC
ATAGTACGAAAGGTGGATATGGAGAAGGCTTGAATAGCCCATTTATCTTTTCTGTTCTTG
AGAAATTTGGTTTCACCTCATCAGTCACCAAATTGATAGCCGGTTGCTTGAAATTACAAC
AATTTTCAATTCTTCTATTCCAAATGGTCGACGTTTCAAGTTTCTTAGGTTTCTTCAAAG
GAATTAGAGGGCATCAGACAAGGTGATCTTACATCTCCGTATTTTTTCACTATTGCCAGT
GAAGCCTTAAATAGAGGGATTACTGATTTGGTCAGCTCAAGAAAG
>c102768_g1 orf length:273 frame:3 start:51 end:323 gi|14586968|gb|AAK70406.1|AF369930_1 pol polyprotein [Citrus x paradisi]
GAGGCAAATGCGAGTTGTATGTTGATTGGCTATTATGATGTAGATTATACAGGTGATAGG
GACAGATGAAGATCGACTATGGGTTATGTATTCACATTGGGTACTGACGCAGTATTATGG
AGGTCGGTGCTTCAGTTAGTCATTGCGTTGTCCTTAACAGAGGTGGAATTGATTGCTGCT
ATGAAGGCAGTGAAGGATGCCAAGTATCTATGAAGTTTGTTAAGGGATTTGGGCGTTCCA
CAGGTTATCACGAATGTTTATTGCGATAATCAG
>c102769_g1 orf length:1530 frame:3 start:213 end:1742 gi|3551960|gb|AAC34858.1| senescence-associated protein 15 [Hemerocallis hybrid cultivar]
ATGGACAGGGAGCAGCTGACGGCCGAGATGGCGTTCAAGGACTCTTCGATCGTCATCAAG
ATCCGGCGCAGGCTACCCGACTTCCTAAAGTCAGTGAAGCTCAAGTACGTCAAGCTCGGG
TTCCGTTACACGACGAACCCCGCGCTTCACCTACTGCTTCCGCTTCTGGTTCTTGCGGCG
GCCCTCGCCATACGGATCGAGGCCAGGCCGACCGTGCCGGCAGTGGATTTTGTTACTGCA
CTGACGACGTTGGCGGTGATGGTGTTTCTTTTTACGGTGTACTATTTCAAACGCCCACGG
CCTGTGTATTTGGTGGACTACGCTTGTTTTAAGCCTCACGACAAGCACAAGATCTCGAAG
GAGGGGTTTCTTGAGATGACTGACAGCACGAGAGCGTTCAATGGCGAATCTCTAGATTTT
CAGACCAAGATCACTAACCGTTCAGGGTTAGGCGACGAGACTTACCTTCCGCCAGCTATA
CAAGCACGCCCGCCGAGGCTGAACATGGCGGAAGCGCGTTTAGAAGCCGAAGCCGTAATG
TTTGGCTGCCTCGACGCGCTTTTTGAGTCGACAGGTGTTGACCCGAGCCGTGATGTCGGC
ATTCTGATTGTAAACTGCAGTCTGTTCAATCCGACACCATCACTGTCGGCAATGATCGTG
AACCGATACAAGATGAGAGAAGACGTGAAGAGTTTCAACCTAGGCGGGATGGGATGCAGC
GCTGGGCTGATCTCGGTCGATTTGGCCAAAGACATGCTGCAGGCAAATCCGAACTCATAC
GCGGTCATGCTTAGCACGGAGAATATCACTTTAAATTGGTACTTTGGCAATGATCGCTCA
ATGCTGCTGTCGAATTGCATTTTCAGAATGGGAGGCGCGGCCGTATTGTTATCAAACAAA
AACGTTGATGCTCGTCGCGCAAAGTACAAACTAGTGCACACAGTCAGGACGCATAAAGGT
GCCAACGATAGCTGTTACAACTGCGTGTATCAGCGTGAAGACGAGAAGGGAGCAATCGGA
GTTTCGCTAGCCAGAGAGCTAATGGCGGTGGCTGGCGACGCTTTAAAAACCAACATAACG
ACGCTGGGGCCATTAGTGTTGCCGCTCACTGAACAAGCGAAATTCGTAGCGACTCTGCTA
GCCAGAAAAATTCTGAAAGTGAATGGAATACGACCTTACATCCCCAATTTCAAGCTCGCC
TTTGAGCATTTCTGCGTGCACGCGGGCGGGCGAGCAGTACTCGAAGAAGTGCAGAAAAAC
CTAGGGTTAAAAGAGACGGACATGGAAGCGTCCAGGAGCGTTCTGCATCGATTCGGAAAC
ACCAGCAGCAGCTCATTGTGGTACGAACTCGCGTACGCAGAAGCCAAAGGGAGAGTCAAG
CGTGGAGATCGAGTCTGGCAGATTGGATTCGGGTCCGGATTCAAATGCAACAGTGTGGTG
TGGCGCGCATTGTGCGATATTCCGACTCCGGAGATGGACGTTGGAAAATGCAACCCGTGG
GTGGATTGCATTGACTGCTACCCCGTAAAG
>c102771_g1 orf length:120 frame:-1 start:242 end:361 gi|658051336|ref|XP_008361395.1| PREDICTED: CDPK-related protein kinase-like [Malus domestica]
CCCTTCCTATCCATGCATGCTGTGCTCCATGACTGGATTAGGCACACCGATGGCAAGCTG
AGCTTTCTTGGATTTGCCAAGTTGCATGGTGTCTCTAGCCGATATCTCCCAAAGACGCAC
>c102774_g1 orf length:297 frame:-3 start:40 end:336 gi|474222244|gb|EMS59319.1| V-type proton ATPase subunit B 2 [Triticum urartu]
CACACTATGAAGTTCTGGAAAAAATAAATTGAACACGGGTTAAGGCAGAATATTAAGATA
ACAGAGAATCATTTTGGGTTCATACTAGGACGATCGACGACAAAGGCTATTAATTTGCTC
CTCCAACTTGTCGACCGTTTTCGAGAGAGGATAAGAAATTTTCATATCGACTTAGAGAAG
GCCTATGATAATGTACAGAAAGAGGTACTACAATGGACATTGATGAAGAAGGAAGTTCCC
ATCAAGAACATTAATATAATCAAGGACATGTATAGTAGAGTAGTAAATGTAAGAACT
>c102783_g1 orf length:114 frame:-1 start:425 end:538 gi|339431362|gb|AEJ72555.1| putative retroelement polyprotein [Malus domestica]
TATATTGCTAACGATCACGTATTTTATAGGAGGACAAAGCACATGGAAATGGATTGTCAT
TTTGTTCAGGAGAAGGTAGAAGAAAGTGCAATTGATATTTATCCTGTAAAATCT
>c102785_g1 orf length:360 frame:2 start:2 end:361 gi|672120914|ref|XP_008783740.1| PREDICTED: uncharacterized protein LOC103702886 [Phoenix dactylifera]
TTTGCACAGTGCATTGGTGGGCTTCTCAGCGTGGTGGTCCAAGAGCTTCGTGTCAACGTC
AAATGCGTGCATCCTGGTGTCTGTCTTGCCCCGATCAAATCCGGCAGCTACGCCAGTCGA
ATATCGGAGAATCACCGAGCAGGATTTATAGATGTAGGGGATCTATATGCCGATGAAGAA
AGGGATTTCTTGGTCTCTGTCAACGTTCCCTCTGCTTCTATTTCAGACATCGGGTTGATA
AAGGTCAGCTGCACCTACAAAGACCTGGTATCTAAAGAATCAGTTTCTTTGGAAGGTGAA
GAGCTAAGAATCGAAAGGACGGAGTCTGTTGCATCAAGAGCTACGTCAATCGAGGTAGAT
>c102787_g1 orf length:591 frame:1 start:154 end:744 gi|672115473|ref|XP_008780885.1| PREDICTED: low affinity sulfate transporter 3-like [Phoenix dactylifera]
ATGAGCTCTGTACCAACTGAGCCAAGCTCTGCAATGGAGCTCAATGGCCATGTCTTTCCA
GTGCTCGACATAGCTGAACCTCCATCTCTATTGTTTGAGCTCACTGACTCAATCAAAAGT
GCAGTTTCTCCTTACAGGAAAAAACAATCTTCACTTTTCCAGTGGATTGTCTCAGCCTTT
AAAGGTTTATTCCCAATTCTCTATTGGGCAAGAAAATATGATTTGAAGTCTTTTCAAAGG
GATCTACTGGCCGGCTTAACCATTGCTAGCCTTGGCATTCCACAAAGCATTGGGTATGCT
AATTTGGCGAAGCTCGATCCTCAATATGGCCTTTATACAAGTGTTGTACCACCTTTGATC
TATGCTCTAATGGGAAGTTCAAAAGAAATAGCTATTGGTCCAGTTGCTGCAGTATCATTG
CTTCTGTCTTCCATGGTTCAGAAAGTAGTAGAGCCATCAGTCGATCCGACTGCCTATAAA
AAGATGATTTTTACTGTCACATTTTTCGCAGGCATATTTCAAGCTGCATTTGGATTTTTA
AGGTTAGGATTCTTAGTGGATTTCCTTTCACATGCTGCAATTGTTGGATTC
>c102800_g1 orf length:255 frame:1 start:1 end:255 gi|475522433|gb|EMT06747.1| Transcription factor bHLH35 [Aegilops tauschii]
CGGGCGAGCAAGAACATAATCATGGAGAGGGACCGTCGCAGGAGGCTCAACGAGAAGCTT
TACAACCTCCGCGGCGTCGTTCCAAACATCAGCAAGGTGAGCGCGCCCTGCCGCCCGCCC
GCGTGGGACTGAGCAATTAGATCACTATACAACAAGAGAACCTGTGTGTTTAATTTACTT
GCGTTTGTGCGGCGACGTTAGATGGACAAGGCGTCCATCATCCAGGACGCCATCGCGTAC
ATCGAGGCGCTGCAA
>c102800_g2 orf length:279 frame:3 start:3 end:281 gi|326522925|dbj|BAJ88508.1| predicted protein [Hordeum vulgare subsp. vulgare]
GACCGCGCCAACTCAGGGATGACGAGGAGGTGGGCTGGCAGGAACATGATCAGCGAGAGG
GACAGGCGCAGGAGGCTCAACGAGAAGCTCTACGCCATCCGCGGCGTCGTCCCAAACATC
ACCAAGGTTTGCTCCACGCATGAAGAGGAATTGCGCCTACTTCGTAATCATCCCCAACAG
TCCGATTTGATTGTGTTTTTCTCTTAATTTGTGCGACGTTAGATGGACAAGGCGTCCATC
ATCCAGGACGCCGTCGCATACATCGAGGAGCTGCATCAG
>c102804_g1 orf length:207 frame:1 start:238 end:444 gi|719963850|ref|XP_010250890.1| PREDICTED: trihelix transcription factor GTL1 isoform X2 [Nelumbo nucifera]
GCGGAGGGAGCTCCGCCGATCAGCACCCGTCGCCCCACCGACCCACCACCTGGTCCCAAT
TTTTAAGAATTGGGGCCCGGTGATGATCCGCTCGACACCGGTGGGATCTCCGGCGGCAAC
CGGTGGCCGAGGCAGGAGACCCTAGCCTTGCTGAAGATCAGGTCGGATATGGACGCTGCT
TTTAGAGATGCCACTCTCAAAGGCCCC
>c102811_g1 orf length:183 frame:2 start:5 end:187 gi|1027106860|ref|XP_016650522.1| PREDICTED: uncharacterized protein LOC103336407 [Prunus mume]
TATTCCATGAATTTGGAGGCTGAACTTACTAACAATCAAGTTGAATATGAGGTTTTGATT
CTCGGCTTGGAAATGTTAATTGAGATGGGAGTCCAAAGAATAAAGATATTTGGGGACTCG
GATTTGGTGATCTAGCAGATTGCTGGTAGTTACAAAATTTTAAGTCCTAATCTACTAATG
TAC
>c102817_g1 orf length:222 frame:1 start:574 end:795 gi|743791444|ref|XP_010923435.1| PREDICTED: uncharacterized protein LOC105046525 isoform X2 [Elaeis guineensis]
TCTGATAAAATTGTAGACATAAATCTTGATCGAGATATGATAACTGGCATGGAGAGTACC
GGGGAAATGCCCGAGATTTCAAGATCATACCTTTCATATTCTGCTGTTGCGCTCTTAATT
CTTACTATTTTCAACAACATAATTTTCAATGTCTTCATCAAGCCATCTGTTGATGGAATC
GAACAAGCTTCGACAATCGAAAGAGTTCCTTTAAAAGAACCT
>c102817_g2 orf length:357 frame:2 start:260 end:616 gi|743791444|ref|XP_010923435.1| PREDICTED: uncharacterized protein LOC105046525 isoform X2 [Elaeis guineensis]
GCAATTGAGAAAGAAGAGCCTTCTTCAGAGCTGGGGCTGGATACAGAGAAAGCGCGAGAG
GCTCTGCAGCAGCTGGACCAGCAGCTGCAGTCACTAGCCCAGAAAGAACAAACCCAGCTC
CCCAAATCAAGGAAGCCTCCTCCTTACTCAGACATAAATCTTGATCGAGATATGATAACT
GGCATGGAGAGTACCGGGGAAATGCCCGAGATTTCAAGATCATACCTTTCATATTCTGCT
GTTGCGCTCTTAATTCTTACTATTTTCAACAACATAATTTTCAATGTCTTCATCAAGCCA
TCTGTTGATGGAATCGAACAAGCTTCGACAATCGAAAGAGTTCCTTTAAAAGAACCT
>c102822_g1 orf length:1455 frame:3 start:348 end:1802 gi|743873608|ref|XP_010906870.1| PREDICTED: phospholipase D Z-like [Elaeis guineensis]
CTAGCCTCACCATCTTCATCTTGCAAGGCATGGCTCGTCCAGTCGATCCCCACCGATATG
CCCCTCCTCCGCCGCGTCCCCGGCGTCCTCTCCTCCGGGGAGGTGTTGAAGTGGATGGCG
GGAAACGCGACGGAGAGATTGGATATCATAGCGCAGTACTGGCAGCTGATGGCCGAGCCC
CGAAACCCTAACTCTGGTGATTTCGGGTACTCGGACAACGAGATGGAGAGATTTGGGGCA
AACGAAGGGAGGGATGTTTATGATGCGCTTGAAAATGCTGCGGATCGAAAGGTTGATATG
AGGATTGTGCAACACTCTGGTATCTATCCTGACTATGCCAACGAGTCAGCTAATCTTGCT
TTTGGAAGGCCAAATGTGCAAAATGTGACTTTACTTTTTAAAGATTGGTGGGGATCCGGC
ATCGTCCATGCAAAAGTTTGGATATCGGATTCTAAAGACATCTATATTGGATCAGCTAAC
AATGATTGGAAATCTCTCACTCAGGTGAAAGAAGTTGGGATCTATCTTGTTGGCTGTCCT
GGAATAGCAAAACAGTTGGAGATTTATTTTGACAACCTGTGGAAACTGTCATCATTAAAT
TCAACAGCGTACACAAAATTCGTGTGGGATAAACAATGGCAGGTTAATAGGAAAGTGCCT
TGCTGGTCACATTTCATCAACCCTAGAAAGAGATGCAGGTCGCCTCTACCTCACTATTTA
ATGGTTCCCCATATTGATGGTTACCCGGTACTATCAGACCCTTACATGTTCAGAATTCCT
ATAGAGACTCCTGGATTCAATATCTCAAGTTCCCTGCATCACCCGAGCTATCTGTCATTT
GCCCCACCGGAGCTGTTGTTTGGCAGGTTCCAGGCAGATGAGCAGGCATGGGTGGAGACG
ATTAAATCTGTACAATTTCAGGGTACTGTCAGAATTAGCACCATGGATTGGCTAGGGCAA
TCAGAATATGCTGATCAAACAATTTACTGGTCTTCTCTCTCCTCTGCAATATCAGAGGTC
ATCTTCTCCAAGAACGTGACAGTCAAAATATTAGTGGCCCATTGGGCACATTTCATCGAT
AGCACCGATCAATATCTAAAGTCACTCCTCTATTCCAACGTTCTATGCATGTCTTCAAAG
TACAACAATTGTGCTGGTAAAGTTGAGATTAAGTACTACGAGGTGCCTGGGTACGAGAAG
ACTGGACCTGCACTAAGAAAAGGAACCCCCACTGGAAACATCTATCCGGGCTATACACGT
GTCAACCATGGAAAATATGCAGTCAGTGATGTTCGGGCACATATCGGAACGAGCAACCTC
ATATGGGACTATTTTTACACGACTGCGGGTGTTAGCTTTGGTACTTATCATCCTTCGATT
GTAGCACAACTGCAAGCAATCTTTGATGCAGATTGGGACTCGCCCTATGCTATCCCAGTT
GAGCCATTATCATCG
>c102824_g1 orf length:282 frame:1 start:439 end:720 gi|743772467|ref|XP_010916543.1| PREDICTED: oxysterol-binding protein-related protein 1C-like isoform X4 [Elaeis guineensis]
CAGGAAAAGCTGCCACCTACTGATTCAAGGCTGAGACCTGACCAGAGATGTTTGGAGAAT
GGCGAGTATGAAATGGCAAATGTGGAGAAGTTACGGCTGGAGCAGAGACAACGTCAGGCG
AGAAAGATGCAGGAACGGGGTTGGAAGCCTCAGTGGTTTGTTAAAGATAAAGGTAGTGAC
ACATATCTTTACATTGGTGGTTATTGGGAGGCTCGAGAAGAAGGCAATTGGAATGGATGC
CCTGATATCTTTGGGCAAGTTCCAAATGATCAGATTATCGAC
>c102828_g1 orf length:405 frame:1 start:172 end:576 gi|657943347|ref|XP_008366650.1| PREDICTED: phenylalanine ammonia-lyase 1 [Malus domestica]
ATGGAACCAGGAAATAACCAAACCGGCAACGGAAACGGCTCCCTGGAGTCGTTTTGCGTA
GGCCATGAGAAGGTACTTGCGACACATGACCCATTGAACTGGGGGATGGCAGCTGAAGCA
ATGAAGGGGAGCCATCTTGACGAGTTCAAACGGATGGTCAACGATTACAGGAAGCCAGTG
GTGAAGCTTGGTGGGGAGAGCCTGACGGTGGCTCAGGTTGCTGCAATTGCCAACCACGAC
GGTGCCAAGGTGGAGCTGTCGGAGGAGAAAAGGGCTGGGGTGAAGGCCAGCAGTGATTGG
GTTATGGATAGCATGGGCAAAGGCACAGACAGCTATGGTGTGACCACTGGTTTTGGTGCA
ACCTCACATAGGAGAACCAAGCAAGGTGGAGCTCTTCAGAGGGAG
>c102834_g1 orf length:204 frame:2 start:188 end:391 gi|596119909|ref|XP_007221754.1| hypothetical protein PRUPE_ppb023061mg [Prunus persica] gi|462418690|gb|EMJ22953.1| hypothetical protein PRUPE_ppb023061mg [Prunus persica]
TGGATTATTGATTCAAGAGCTTGTTACCACGTTTACAATACTTTGCAGATTTTAAGAGAA
AAAACAAAGTTGGGGAGAAGTGAAGCCTTACTAAGAGTTGGTAACAGGACTATAGTAGCT
GTCCATGCGAAGGGAATTGTTCACCTTCGCACTAGTATACACCATTTTGTACTGCACGAA
ATATTGTATCTACCTACTTGTATA
>c102839_g1 orf length:237 frame:-2 start:16 end:252 gi|55792398|gb|AAV65310.1| universal stress protein [Hordeum vulgare subsp. vulgare]
TGCAGCGCCGTCGACAAGCACCACGCCGACCTGCTCGCCGTCGGCAGCCACGGCTACGGC
GCCATCAAGAGGTAATTGGCGGTTTGTCCTTCGTGCTGCTGGCTGGCTAATGGCCGTGGG
TTTCATCTGAACCAGCTTGACGCTTGTTGCAGGGCGTTTCTTGGGAGCGTGAGCGACTAC
TGCGCCCACCACGCGCACTGCTCCGTCATGATAGTCAAGCAGCCCAAGTCCAAGAAC
>c10283_g1 orf length:456 frame:1 start:19 end:474 gi|695006548|ref|XP_009389776.1| PREDICTED: transcription repressor OFP13-like [Musa acuminata subsp. malaccensis]
CAAAAGCTAAGATCCTCTATCAAAGCCATCCAAGAAACCATAAGCATCAAACCAATTAAC
CCCACATGCATTCATCAACCAAGAACAAACTCATTTAGAGACGAATCCACGAAATTTGTA
CAAGGCTCGGCAAGCAATTTCTCCTCAATGATCTCCAATAGGCTCTTCTTCTCCCCTTGC
ATGACAAAATCCATAATGGAGGAGGCCGGGGCGAGAGCTACGGGGATCAATCTTGAGATA
GAAATGACTGACGATCTCTGCAGTCGAAGTGTAATTGTAGTTTTGGCTTCGGACGATCCT
TACATCGATTTCAAGCTATCAATGGAGGAGATGGTAAAGACTCATGGAGTGACTGTGAAG
TTAGAGGAGCTGCTGCTATGTTATTTGAGGCTTAATGAGAGGAGAAATCATGAGGTTATA
GTGATGGCATTTGTAGATTTGGTCAAGGATTTAATG
>c102843_g1 orf length:222 frame:-3 start:58 end:279 gi|743754907|ref|XP_010923418.1| PREDICTED: pentatricopeptide repeat-containing protein At4g13650-like [Elaeis guineensis]
CCCATTTGTAAAATAGGGAGCATGGCCAATGTGTTAGAGATTTTGGAGTCTTTCGATCAA
TTTTTTCCTACATCGAATGCCAAATCTTACCTGGATTTTCTTCAATAATGCATAAAATTG
AAGAATTTCTTCATGGGTGTTTTTGTTCATTCTCACTTGGTTGCGAAAGCAGGGCTTTTG
GGTAGTGCAGTTAATGTGTTTGATAAAATGCACAAGAGGGAT
>c102851_g1 orf length:252 frame:2 start:98 end:349 sp|Q9P7K6|SDO1L_SCHPO SDO1-like protein C21C3.19 OS=Schizosaccharomyces pombe (strain 972 / ATCC 24843) GN=SPBC21C3.19 PE=3 SV=1
ACTATTGCCATCTACAAGCCGTCAACTCAGAGCACTGAGGAGTACATGGTTGTGGTCAAT
CCCGTCGAGTACAAGAAATACAAGGATGGAGACACCTCGGTCGCACTAGCGTTGATCGTT
GACTCGTTCAATGTTTTCCATTCGTCTACCGGCCACACCGGACAATGGGGCAAGGCTTCT
AAGCAGCAGCTAGAAGGGGTGTTTGGCACCTCGCGGGATGACGATGTTGTGAAACAGATA
TTGGACAAGGGC
">c102862_g1 orf length:357 frame:1 start:1 end:357 gi|698435988|ref|XP_009801333.1| PREDICTED: uncharacterized protein LOC104247083, partial [Nicotiana sylvestris]"
CGTAGCCTCCAGCACTTGTTCAAGCAGAAGGATCTCAATTTGAGGCAGCGGAGATGGTTG
GAGCTGCTAAAGGACTATGATATTACTATTCTGTATCATTCCGGGAAGGCCAATGTAGTG
GCCGATGCCTTGAGTCGTAAGGCGGAGAGTTTGGGCAGCTTAGCATACTTACCGGTAGCA
GAGAGGCCTTTAGCCTTGGATGTTCAGGCCTTGGCCAACCAGTTTGTTAGATTGGATGTT
TCCGAGCCGAATCGAGTTTTGGCTTGTGTGGTTTCTCAGTCTTCTCTTTATGATCGTATC
AGGGAGCGTCAGTATGATGATCCCCATCTGCTTGTCCCTAAGGATACGGTTCAGCAC
>c102863_g1 orf length:1008 frame:1 start:7 end:1014 gi|672167881|ref|XP_008803919.1| PREDICTED: ABC transporter G family member 17-like [Phoenix dactylifera]
ACTCCACAAGCCTTTCCATCAAAAACTCCAATATTTACTCCGCAAGCGCAACAGCCGACT
TACATTCAACCATCACCAAAAATTCTTGACCTTGAAGACCATTCAGATGGTCCGAAATTT
GCCAATCCTTGGCTTCGTGAAGTGTTTATTCTCTCATGGCGCACTGCACTAAATGTCGTG
CGCACCCCCGAGCTGTTCCTGTCTCGAGAAGTTGTTCTTACGGTGATGGCCTTAATTCTC
TCCACCCTCTTCCACAACCTTCATCATAACAACTTCGCGACAATCAATCGACTCCTCAAC
TTCTACATCTTCACAGTCTGCCTTGTCTTCTTCTCCTCTAACGATGCAGTCCCTACATTC
ATCCAGGAACGCTTCATCTTCATCCGCGAGACCTCTCACAACGCGTATCGAGCATCTTCA
TATGTTATCTCCTCCCTAATCGTATACCTCCCATTCTTTGCAATTCAAGGTCTCACCTTT
GCGGTCATCACCAAAGTCATGCTCAGGCTCAACAGCAGCTTGCTTTACTTCTGGATCATT
CTCTATGCTTCTTTGATCACCACAAATGCATATGTGATGCTTGTTAGTGCCCTCGTTCCA
AGCTACATTACGGGATATGCTGTTGTGATCGCCACGACTGCGCTTTTCTTCTTGACATGT
GGGTTTTTCTTGAAAAGAATGCAGATACCAATCTACTGGAAGTGGTTACACTATATATCG
GCGATCAAATATCCATTTGAGGCTTTGTTGACAAACGAATTTAAGGGGGATAAGTGCTAT
TTTGGGAGTCCTAATGAGCTATCCCCAGGGCCTCTAGGGGAAATAAAATTTAGCAAACTG
CATATAGAGAAGAATGCAACATGCCTGATTGGGGAGGATGTGCTTTCCAGTATGGCGCTT
CAGTTTGAGAGCGTGTGGGCCGATGTTGCCATACTTCTGGCGTGGGGAGTACTTTACAGG
TTCTTCTTCTACATGGTGCTTAGGTTTTATTCAAACAATGAGAGGAAG
>c102871_g1 orf length:621 frame:2 start:368 end:988 gi|1035939923|gb|OAY66632.1| Auxin response factor 2 [Ananas comosus]
ATGGGTATTGATCTGAACACTGTTGAGGAGGAAGCGGCCGAAGAGGAAGCAGAAGAAGAG
CCTGAGGTTGTTTGCCTTGAGCTGTGGCATGCTTGTGCTGGTCCTTTGATTTCTTTGCCC
AAAAAGGGGAGTTTTGTGGTTTATTTGCCTCAAGGCCATCTTGAGCATCTGGGTCTTGCA
GCTGCTGCTGATGGGTTTGGCTACAATGTGCCTGCTGCTCATATCTTTTGCCGCGTCGTT
GATGTCAAGCTCCATGCTGATGCTGCCACTGATGAGGTGTTTGCTGAGCTTTCTCTTGTT
GCCCAATGCCAGGAGGCTGAGCAGCACCTGACAGAGGGGGAGGTTGAAGGGGATGGAGAA
GAGCAGGAAGTTAATGGGGAGAATAGGTCTTCACTGATGCCCCATATGTTCTGCAAGACC
CTCACAGCTTCAGATACAAGCACACATGGCGGGTTCTCGGTTCCTCGACGTGCTGCTGAA
GATTGTTTCCCTCCCTTGGATTATAAGCAGCAGAGGCCTTCGCAAGAGTTAGTGGCAAAA
GATTTGCACGGGACAGAGTGGAGATTTCGGCATATATACCGAGGTCAACCACGCAGGCAC
CTTCTTACTACTGGATGGAGT
>c102872_g1 orf length:312 frame:2 start:2 end:313 gi|1012338244|gb|KYP49501.1| Copia protein [Cajanus cajan]
TTATTTATAAACCCTGTTCCACTCTATCTCTCAGCCTATGCTGATGCTGATTTTCCTGGA
TCTGTGGATGATTGTTGCTCTACAAGTGGATACTGTGTTTTCTTTACTAGAAATCTAATT
TTCTGATGCAGTAAGAAGCAGCATGTAGTTGCACGCTCATTAGCCGAGGCTGAATAAAGG
ACTATGGCTCATACAGTTTCTGAGTTGATTTGGCTCTTCACTTTACTTTAAGATCTTAGT
GTTCAGCTTATAGCTCCAGCTTATTTAATTTACGTTAATCAAGCTGCAATTCACATTGCA
GAAAATTCAGTA
>c102873_g1 orf length:159 frame:-2 start:1042 end:1200 gi|672162861|ref|XP_008801256.1| PREDICTED: cytochrome P450 86B1-like [Phoenix dactylifera]
AGTTGTTTGGAAAAGAGCATGGCCATAACACAGATAAAAGTGGTGGTTGCTGCATTGATA
TACAACTACAACATCCAAGTCGTTGGAGGGCATGTAGGCCAGCCTAAGCTTTCTGCCATC
CTTCGTCCATAGAAAAACTTGCTAGTATTGAAGAAGAGA
>c102880_g1 orf length:192 frame:1 start:211 end:402 gi|672133072|ref|XP_008790139.1| PREDICTED: probable folate-biopterin transporter 6 isoform X2 [Phoenix dactylifera]
TTATTAATAGGCATTCTGGGAACTTCTACTGCACTTGTAGTATCAATGTATGGCAAATTA
CCAATCGTAATGGCACTGCTTTGCCTCATTGGGATGGAAGGAGCAATCGCCATTGCAGAC
GTGACCATCGATGCATGCATCGCAAGGAACAGCATCAAACACCCATTTCTCGCAGCTGAC
ATGCAGAGCCTC
>c102883_g1 orf length:213 frame:2 start:2 end:214 gi|326510887|dbj|BAJ91791.1| predicted protein [Hordeum vulgare subsp. vulgare]
GGCTGCCAGTCCGTGCAGGACGTCCGCGCCCGCGACATCGCCTACACCTGCTTCTGCCGC
CGCCGACGCGACCCGCCCAACGACCTCTTCCTCACCCCGCACTCCTGCGGCGAGCCCTGC
TCCAAGCCGCTCCACAGAGCAGACCCTGCCGCCGCCGCCAAGGGAGACGATGATGATGTA
TCCGCCAGGTGCCCGCACGTCTGCGTCCTGCAT
>c102885_g1 orf length:525 frame:3 start:57 end:581 gi|727418737|ref|XP_010420757.1| PREDICTED: uncharacterized protein LOC104706278 [Camelina sativa]
GAACATACAAGAAAAGATCGTGATGTTATAGACTGGCACAACCTCATATGGTTTCCAAGA
TATGTCTTAAAATTTAGCATTTGTACCTATAAGACAATCCTAAATAGACTTCCCATGAAT
CAGAGGCTAAAGAAAAGTGGGATGGGCATTGATGTTACCTGCGTACTGTGTTCGAACCAT
GAAGAAGACATTAATCACATCATCTTCAACTGCCCCTTCTATGCATATATTTGGGAGATA
GGAGCTCTTAAATCTGGATTAAAGAGAAGAAAGGAGGGTACCTTAGCTGATGTGATTGAG
ATGGTGAAGAAGAACATCAACACTTCAAAGGTGAAGACAAGCGTATAATCTTTATGCTTC
ACAGCCGTGATTTGGCACATATGAAAGGAGAGAAATAAAATAATCTTTGAAGGTATACAG
AGGCCAAAGACTGACATTATTCACCTAGTTGAGGAGGATATCAAAAGAGCTCTTCAAATC
ACTGATGAAGATATCAGTAAAGAGGATAAAGAGATACTGGAAATC
>c102890_g1 orf length:480 frame:1 start:343 end:822 gi|147863428|emb|CAN79789.1| hypothetical protein VITISV_039779 [Vitis vinifera]
TACTCAGTCAAATCTGCTTATAAATTCCTGAGCTGCCCAGGTAATGTTGTCTATTATCAT
ATTTGGAAGCTTCTTGTGCCTTTAAAAATCAGAATTTTTGCTTGGGGTTCGGTTCATAAT
AAAATCCTCACTATAAGCAACTTGGTACATAGAGGTTAGTCTGGCTCTGATGAGTGTGCA
TTATGCAATTCTAATGCTGAAACTGTGGATCATCTATTTATTCACTATTCACATGTTAAT
GGCATTTGGAATCTTGTCAAGGATGTTTTTGAATTGAATGAATTGTCACTGAATGTTTAT
GATTGTTTTGGGGGTTGGAGAAAGAATTTTATCAAAAAGTAAGATCAGAAAATATGGGAT
ATTCTTCACCTTTCAATATGTTGGGCAATTTGGAAAGCAAGAAATAAAATGATCTTTGAT
CAAACCAGTTTTGAGCAAGAAAAAGTGTTGGCTAATGTTCTCCATCTTTTCCTCTCTTGG
>c102894_g1 orf length:213 frame:3 start:3 end:215 gi|672162911|ref|XP_008801283.1| PREDICTED: probable LRR receptor-like serine/threonine-protein kinase At4g08850 [Phoenix dactylifera]
CCGAATCTCTGTAGTGGCCTTAAACTTCAATTTTTAACAGCAAATGGCAATAATTTCTCT
GGAACTCTGTCAGATTGCTTCTGTAATTGTACAGATCTGAAACGAGTACGGTTAGACGCC
AATCATTTCAGTGGTGACATAGCAGAAGCATTTCGTATTCATCCAGAGATCAATTACTTA
GACCTCAATGGGAATCAGTTGACAGGAACATTG
>c102896_g1 orf length:219 frame:2 start:2 end:220 gi|1012354239|gb|KYP65426.1| Transposon Ty3-I Gag-Pol polyprotein [Cajanus cajan]
GTCAAATCAATGGAGAAGAAAGATCACATAGCCAATTTAGAACATGCCTTTCAGAGGATG
CAATTATACGGTCTTAAACTTAATCCTTTGAAATGTGCTTTTGGTGTATCAGCAGGGAAT
TTCTTGGGAATTCTAGTTCACCAAAGCGGAATAGAAATCGACAAAAATAAAATCAAAGCT
ATAGTTGAATCTTCTCCACCAAGAAATAAGAAGGAATTG
>c102896_g2 orf length:132 frame:2 start:74 end:205 gi|658050244|ref|XP_008360839.1| PREDICTED: uncharacterized protein LOC103424537 [Malus domestica]
GAAGAAAGACCATATTTTGATTTAGAACAGGCCTTTCAAAGGATGCGATTGTACGACCTT
AAACTTAATCCTTTGAAATGTGCTTTTGGTGTATCGGCAGGAAATTTCTTAGGATTTCTA
GTTTATCAAAGG
>c102898_g1 orf length:384 frame:3 start:171 end:554 gi|719995800|ref|XP_010254617.1| PREDICTED: MADS-box transcription factor 23 isoform X3 [Nelumbo nucifera]
ATGGGAAGGGGAAAGATTGTGATCAGGAGGATCGATAACTCAACGAGCAGGCAAGTTACC
TTCTCGAAGCGGAGGAGTGGATTGCTGAAGAAGGCCAATGAGCTCGCCATCCTCTGCGAT
GCTGAGCTCGGACTCATCATCTTTTCTAGCACTGGTCGCCTCCATGAATACTCCAGCACA
AGTATGAAGTCAGTGATCGAGCGCTATAACAGCACAAAACAGGATCAACAACAGCTGCTA
AATGTGAATTCAGAAGTTAAGATAAGGCAAAATGAGGCAACAAGCTTGAGGCAGCAGCTG
CAGAGCTTGCAAGGAAGTTATCGACAATTGATGGGAGAGGAGCTTTCTGGCTTAAGTGTG
AAAGATCTCCAAAATCTAGAGAAC
>c102899_g1 orf length:366 frame:3 start:3 end:368 gi|695039025|ref|XP_009407036.1| PREDICTED: proline-rich receptor-like protein kinase PERK13 [Musa acuminata subsp. malaccensis]
GATGAGAGTTTAGTTGAATGGGTTCGGCCACTACTGGTGCATGCTCTTGAGACAGGGGAT
TGTGAAGAATTTGTAGACCCAAGACTTGAGAAAAAATTTGTGAAGAGTGAGATGCTGTTA
ATGATCGAAGCAGCAGCTGCATGCGTTCGTCATGCAGCTTCCAAACGTCCTCGAATGGTC
CAGGTGGTAAGAGCGTTGGACAATGAGGGTGATTTATCGGACCTTTCCAATGGCATGAAA
TTTGGACAGAGCACGATTTACAACTCTGCCCAGTATTCAGCAGAGATTCAGCAGTTCCAC
AGATCAGGTGGGCTGGGAAGCGAGGAGTTTAGCAGCTCCATCTATGACACATCCTGCGAG
CATGAA
>c102901_g1 orf length:210 frame:-3 start:207 end:416 gi|658037017|ref|XP_008354068.1| PREDICTED: uncharacterized protein LOC103417687 [Malus domestica]
CAGGAAATACCAGCAAGTGATTAGTTTAGATACATAAATTCTATTATCTAAAAAGATAGG
AAAATCGATAGCGATGCCAACCATAGGATCTAGGTTGGCTGGTTAACATGAAGCGCAACA
GAAATTGTGCATCATAACTTTCTGTTAAGGCTCCAGGGGAAATTTTATCAGGCTGTCCTG
TTATATGGCACAAAATGTCAGGCACTAAGA
">c102906_g1 orf length:450 frame:-3 start:1 end:450 gi|1012318717|gb|KYP32009.1| Retrovirus-related Pol polyprotein from transposon 17.6, partial [Cajanus cajan]"
GTTATGCCGTTTGGGGTTACTAATGCCCCGTCAGTTTTCATGGACCTGATGTAGCGAGTT
TTTGCAGAGTTCATTGATCAGTTCGTGGTGATATTCATTGATGACATACTTATTTATTTT
TAGAGTAGGAAGGAGCATAAGGAACACCTGAGATCGGTGTTGCAGGTGTTGAGGCGAGAG
AAGCTTTATGCTAAGCTCTCGAAGTGCGAGTTCTTGCTTGATAAAGTGGTTTTCTTGGGG
TATGTTATTTCTGGAGATGGTGTAGCGGTAGATCTGGCTAAGATTGATGCAGTTGTGCAG
TGGGAGACACCGAAGAGCGTTGCAAAGATTCGCAATTTTCTGGGATTGGCCGGTTACTAT
CGCAGGTTTATCGAGGGGTTTGCCAGATTTGCAGAGCCTTTGACTCGTCTCACTCGGAAG
GATATACCTTATGCATGGACAGAGCCTTGT
>c102907_g1 orf length:342 frame:2 start:5 end:346 gi|923748258|ref|XP_013673435.1| PREDICTED: uncharacterized protein LOC106377725 [Brassica napus]
ATAAACCCGGAGGACCGAGAAAAGACTTCATTTATCACCAAGTATGGAACGAATTGTTAT
AATGTAATGCCCTTCGGGCTAAAAAAAAATGCAGGAGCTACTTACCAATGCCTAGTAAAT
AAAATGTTTGAAGAACAAATAGGTAAATCAATGGAAGTTTATATTGATGACATGTTAGTT
AAGTCCCTGCGAGCAGAGGACCATTTAAAGCATTTGCAGGAAACCTTCGATATACTAAAG
GAGTACAATATGAAGCTCAACCCCGAAAAATGTGGGTGTGGGGGCGGTTCGGGCAAGTCC
CTCGGCTCCAGGGCGTCGAATCGAGGAATCGAGAATAACCCC
">c102917_g1 orf length:231 frame:3 start:99 end:329 gi|4099088|gb|AAD00542.1| SNF1 family protein kinase, partial [Arabidopsis thaliana]"
GTCAAGATTGCCGACTTTGGGCTGAGCAAGATCGTCTGGGATGAACAAACCATGACGCCA
TGCGGTACCGTCGGCTATACCGCCCCCGAAATCGTCAAGGACGAACGGTACAGCAAGAGC
GTAGACATGTGGGCCCTCGGATGTGTGCTTTATACTCTGCTCTGCGGTTTCCCTCCGTTC
TACGACGAGAGTATCAACGTCCTCACTGAAAAGGTCGCGCGTGGATACTAT
>c102919_g1 orf length:285 frame:2 start:5 end:289 gi|124359291|gb|ABD28426.2| RNA-directed DNA polymerase (Reverse transcriptase) [Medicago truncatula]
AAGATGGTCAGTTGCGTTAAAAGGATAATTAAAGGCCTACTTGGTGAGTGTAGGGGTGGT
GTCCCACAATGTAAGGATACATTATGGTGGAATGAAAATATAAAGACTGCCATTAAAATC
ATGCGAGATTTTTATAGAGATTTGAAAAAGATCAGAGATGGAGATAGATTTGAGAACTGT
AAGATAGCTAAAAAGGAGGCTAAGAAAATTGTTCGAGAAGTAAGCATTAAGTTGTACAAG
AAATTGGACACCAAGGAGGCTAAAAATAATAAATATAGCATTGCT
>c102919_g2 orf length:159 frame:2 start:332 end:490 gi|474199226|gb|EMS58462.1| hypothetical protein TRIUR3_26054 [Triticum urartu]
TTGAACACCAAGGAGGCTAAAAATGATACATACAGATTTGCTTGGATGAAGGAGAGGAAA
ACCAAAAACCTATGTAGTCTGAAGTATGTTAAAGATGAGAATCAAAGGGTTCTAGTTCGA
GACGAGAACATTAATGAAAGGTGAAGAGATTATTTTGAC
>c102926_g1 orf length:444 frame:3 start:18 end:461 gi|727568806|ref|XP_010456900.1| PREDICTED: uncharacterized protein LOC104738422 [Camelina sativa]
GAGCAAATTAGAGAAATTTATGACAATACTATTTGGAACAAAATAGTATGGCATAAAGGA
TATGTTCCTAAATTCAGTTTTTGTACTTTGAAAGCTTTGAATAATAAACTACTCACCAAG
ATGCGTATGATGAAGTTGAAAATAGAGATTGACCCTATATGTGTATTATGTATGGGACCT
AATGAGGACTGTGATCACCTATTCTTTGAATGTCCATTTTCCAAATTTATCTGGTCTAAT
ACCTCACAGTTATGTGATATTTCCTCAGAAAGTTTTCATATGCATGATATTATTACTGAA
ATTGTTAATCATCAGGGTAGTTTGCTGATTAAGAAACTTATTGCTCTATCCTTAAATACC
ATAACATGGCACATCTGGAAAGAAAGGAACAGGAGAATCTTCAATAATACTGAAAAGACC
AGAGAAGAGATTATGACTATGGTT
>c102928_g1 orf length:258 frame:2 start:116 end:373 gi|695066883|ref|XP_009380342.1| PREDICTED: uncharacterized protein LOC103968760 [Musa acuminata subsp. malaccensis]
CAAGTCCTTGCAAGCGCACGACACCGTTCGGGGTCTATTGGACCTTTGTTTGCCGTGATG
TCAGTGATCATCGTTTTGTCGGTTATTTCGTGTATATTGGGTTGGTATTGTGGATCCCGG
GCTGAGGGTCCCGATTCGTGGTATGATTGCATGGGGTGGTGTCAGAGGGGATACGGCCGT
AGGGGTTGTGGTGTGAGCCTGGAAGTGGATCCCAATGTTGGAGAAAGTAAGCAATTGTCA
CTTCCTCCAGCTCAGCCA
>c102933_g1 orf length:186 frame:3 start:129 end:314 gi|475533883|gb|EMT08472.1| TBC1 domain family member 15 [Aegilops tauschii]
ATTCTCCTTGAGCTAAGGACACACAGTCCTCACCCAACACTCGTGGTAAGTCTTCAGGGC
AGACTTCCAAACCCTCACAAACTCGGTCACCCAGCGATCCACGATTGACTGCTGGATGCT
CTAGACGATGACGCCTAGCCGTCAAGAGGATGCACAGTCCTCAAAAGTAACAAGTGTCGG
ATCCAC
>c102934_g1 orf length:180 frame:1 start:109 end:288 gi|743763893|ref|XP_010912146.1| PREDICTED: petal death protein [Elaeis guineensis]
CTACGAATCCAGGCTGGGTTCTTAGAAGGAATGGCAAATGTGATTCCAGGTTTATGGGGT
GTAAATATCATGGAAATGTTAGAGGAGGCATCATCTGAAGTTGTCGACGGCGCTGAAAAA
GGAAAATTACTGCTAGATTTTAATGGCACGATGGGAGATAGGATTCAAGTGTTTGTCGAG
">c102937_g1 orf length:261 frame:1 start:97 end:357 gi|728833757|gb|KHG13200.1| 3-ketoacyl-CoA thiolase 2, peroxisomal -like protein [Gossypium arboreum] gi|728839359|gb|KHG18802.1| 3-ketoacyl-CoA thiolase 2, peroxisomal -like protein [Gossypium arboreum]"
GACGACATTGTCGTGACCGCATGCTGCCGAAGCGCCTTCACCAAGGGCGGCAAGGGTGGC
TTCAAGGACACCCAGGCCGCCGACCTCATGGCTGGTGTCCTCAAGGCCATCATCGACCGC
TCCCGCATCAACCCCGCCCTCGTCGAGGATATCTGCGTCGGCACTGTCCTGGCCGCCGGT
GGAGGTGCCACTGAGATGCGCGCCGCCAGCTTGGTTGCCGGTTTCCCCGAGACGGCTGCC
GTGCGGACCCTCAACCCACAG
>c102937_g2 orf length:417 frame:1 start:67 end:483 gi|326513472|dbj|BAK06976.1| predicted protein [Hordeum vulgare subsp. vulgare]
GGTCGCGACAAGATCCTGGAGAAGCACCCTGATGATATTGTCGTCACTGCCGCCTGTCGA
ACCGCATTCACAAAGGGTGGCAAGGGCGGCTTCAAGGACACCCAGGCTGCCGACCTCATC
GCTGGCGTCCTCAAGGCCATCCTCGACCGTTCCAAGATCAACCCCGCCCTCGTCGAGGAT
CTATGCGTCGGTACCGTCCTGGCTCCCGGCGGTGGCGCCACCGAGATGCGCGCTGCTAGT
CTGGCGGCTGGCTTCCCCGAGTCAATCGCCGTTCGATCCCTCAACCGACAGTGCTCCTCT
GGCCTGCAAGCCACCGTCGATGTGGCCAACCAGATCAAGACTGGCATGATCGATATCGGC
ATCGGTGCTGGTGTTGAGAGCATGTCTCTGCAATACGGACCTGGCGCCGTTACAGAA
>c102938_g1 orf length:279 frame:-1 start:9 end:287 gi|947040623|gb|KRG90347.1| hypothetical protein GLYMA_20G085100 [Glycine max]
AGTAAAAAATGAGGATATTTGTGTCAAGAAAGGCGTAGTCCTTGTGGAGAAGATGTGCAA
GAAAACCATTTACGATGGGATGGCCATGTGAGACGCAAATCTATAGAAGTAATGGTTCGA
TAAGTGGAGCTTATCGATTTAGGGCAAGTTAAGAGGGCAAAGGAACAACTGAAGAAAACA
TGGATAGAAGTGATGTGAAAAGATATGGTGGTCAAAGGCCTTGATGAAGATATACTAGTT
GATAGGAGTGAGTGGAGAAGAATTCGCGTGCTTGACCCG
">c102948_g1 orf length:198 frame:-3 start:1 end:198 gi|62733190|gb|AAX95307.1| Retrotransposon gag protein, putative [Oryza sativa Japonica Group] gi|77550449|gb|ABA93246.1| retrotransposon protein, putative, unclassified [Oryza sativa Japonica Group]"
AGCCTTGCCCCCCTTGAGCAACCAGATGAAGAGATGGCTAATCATATGAAGCCATTGTAT
ATCTCGACTAAATTTGATGGCAAGCCTGTGAATCAAATTATGGTAGACAATAGGGCTTCA
GTCAATGTCTTGCCACTGCATACATTCCAACGTTTAGGTAAGAATAAAAATGAAATCATG
AGGACCGAAACCATAATC
">c102956_g1 orf length:249 frame:3 start:60 end:308 gi|379054856|gb|AFC88819.1| actin-like protein, partial [Miscanthus sinensis]"
GACGAAGAAGTTGCTGCTTTGGTCGTTGACAATGGCTCCGGTATGTGCAAAGCCGGCTTC
GCTGGTGATGATGCTCCCCGCGCTGTCTTCCCGTCAATTGTTGGACGTCCTCGCCATCAA
GGTGTCATGGTCGGTATGGGACAAAAGGACTCGTACGTCGGTGACGAAGCCCAATCCAAG
AGAGGTATCTTGACCCTTAAGTACCCCATCGAACACGGTATCGTAACCAATTGGGACGAT
ATGGAAAAG
">c102956_g2 orf length:243 frame:2 start:50 end:292 gi|969822375|gb|ALU11280.1| actin, partial [Bryopsis muscosa]"
GAAGTGCAGGCATTAGTTATCGATAACGGCTCAGGAATGTGTAAAGCCGGCTTTGCTGGT
GATGACGCACCCCGAGCTGTCTTCCCTTCGATCGTCGGTCGTCCCCGCCACACAGGCGTG
ATGGTCGGCATGGGCCAAAAGGATTCCTACGTCGGTGACGAGGCCCAATCGAAGCGAGGT
ATCTTGACTCTCAAGTACCCCATCGAACACGGTATCGTAACCAATTGGGACGATATGGAA
AAG
>c102959_g1 orf length:1323 frame:1 start:253 end:1575 gi|743856744|ref|XP_010941938.1| PREDICTED: magnesium transporter MRS2-3-like [Elaeis guineensis]
GCGAAGATGAGACCCTCTACCGGATCTGCCCCCAAACCGAAACCCGAATCCGAAACCACA
CCCCGATCCACCGCCGTCGCCCGCAAGAAATCCGTCGGGATCCGATCGTGGATGCTGATC
CACTCCACCGGGCACGCGGAGATCATAGAGGCCGGGAAACACTCGATCATGAAGCGGACC
GGGCTGCCGGGTCGTGACCTCCGGATCCTCGACCCGTTACTGTTGTACCCGTCTACCGTT
CTTGGTAGGGAGAGGGCCATTGTGATTAATTTGGAGCACATAAAGGCGATTATCACTGCT
CACGAGGTTTTGCTGCTCAATTTTAAGGATCCGAATGTCGATCCTTTTGTTTCGGAGTTG
CAGAGGAGGATTGAAGTTCATCATGGATTGAAGGAAGCGAGGACGGAGAATAGTATAGAA
GGGGAGAATGGAAATTTGAAGAAGGTGAAGGATCTTTCTTTTGAGTTTGTTGCGTTGGAA
GCGTGTTTGAAGGCTGTCTGTAGTTGCTTGGAAATTGAGGCAACAACTTTGGAGAAAGAA
GCACATCCAGCCTTGGATAAGCTGACATCAAAGATAAGCACCCTTAATTTGGAACATGTT
CGACAAATCAAAAGCCGATTAGTTGCTATTTCAGGACGGGTTCAGAAGGTCAGGGATGAA
CTTGAAAACCTGCTAGACGATGATGATGATATGGCTGAAATGTATTTGACAGACAAGTTG
ATGATGCAGCAACATTTATCCACTGGATCTTCTTCTCATTCTTCTCTAAATGAAGATGGA
GATGGCATAGATGATGAAAGAACACTTGCTGAGATTTCATCTGAGGAAATATACATGCAG
AATAACTGCGATGACAAATCCGAGAATATTGAACATCACGAGCGAATGTTGTCCAGGATG
GATGGTATTGAAGATGGTCATGGAACGAGAACTTGCAGCACAAGAAGTGAGAGCAAACAT
CTAAATATAGATGAGCTTGAAATGCTTTTGGAAGCTTACTTTGTGCAGATAGACTGCACG
TTAAACAACCTTTCTGCGCTAAGGGAGTATGTGGATGACACCGAGGACTACATTAACATA
ATGCTAGATGACAAGCAAAACCATCTCTTGCAAATGGGGGTTGTGTTAACAACAGCAACC
TTGATAGTTAGCGCCTTTGTTGTGCTCGCCGGTATTTTTGGCATGAACATCAAAAATGAT
TTGTTCGATGATAAGAAATCAGGAACTTCCGAATTCATGTGGACTGTTGGTGGAGGAGCC
ACTGGCAGTTTGTTCTTGTATGTACTCGCCATTGCATGGTGTAAGCACAAACGTCTACTC
GAA
>c102961_g1 orf length:327 frame:3 start:21 end:347 gi|950999144|ref|XP_014506433.1| PREDICTED: uncharacterized mitochondrial protein AtMg00810-like [Vigna radiata var. radiata]
TCATATCTTTCGATAACCAGATCGGACATTGTGTATGCGGTCATCTAGGTCAGTCTGTTC
ATGCATGCTCCTACTACCATCCATTGGGAAGCAGTTATCCGCATTCTTCAATACCTCAAG
AAAGTTCTAGACCAAGGTCTTTTATTCAAACCGGGTGATTCCCTTACCTTACGAGGATAT
TCAGATGCTGATTGGGCAGGATCTGTTGATGATAGAATGTCCACCAGTGGGTGCTTTGTG
TTCTTTGGAGGGAACTTAGTATCTTGGAAAATCGAGAAACAATCAGTTGTTACTCGCTCA
AGTGTAAAGGTCGAATACAGAGCCATT
">c102965_g1 orf length:303 frame:2 start:2 end:304 gi|672196260|ref|XP_008776758.1| PREDICTED: histone acetyltransferase HAC1-like, partial [Phoenix dactylifera]"
GGAAACCATTATCAATATGACACTCTACGTCGTGCTAAGCATTCCTCGATGATGGTTTTA
TATCACCTTCATAATCCAACAGCACCTGCATTTGTAACCACGTGTAATGTCTGTCTTCAT
GACATTGAAGCTGGTCAGAGCTGGCGTTGTGAAATTTGTCCTGATTTTGATGTATGCAAC
ACATGCTATCAGAAAGATGATTGTGTTGATCATCCTCATAAATTAACAAATCATCCTTTC
ATGGCTGATCGTGATGCCCAAAATCAAGAAGCCCGGCAACAACGAGTTTTACAGCTGAGG
AAA
>c102972_g1 orf length:93 frame:-1 start:101 end:193 gi|747069619|ref|XP_011081611.1| PREDICTED: uncharacterized protein LOC105164617 isoform X2 [Sesamum indicum]
TCTGAAGAGGAGAGAAGATTATATGATTGGCGTTTGGCTAGAAGTGAGAAGCCAGATAGA
TGTATGTGGCCTTTCGAAGTTGACATTACACAC
">c102973_g1 orf length:324 frame:2 start:182 end:505 gi|242057611|ref|XP_002457951.1| hypothetical protein SORBIDRAFT_03g023051, partial [Sorghum bicolor]"
AACTATCAAAGAAATAAACCAGCTACTACCATGATGATGAACATCCAGGATACAACGAGT
AATGAGAACCCATCATCCGCTCCAACACAAAGGCAGAAAGGGGCAGAGAATCACGGAAAT
ACAGATCGTCCCAAGATGACATTAGGGGACCAGCTGAATAAAAAGTATTCTTTCAAGAAG
AAATTTATCAAAAATATCTTTCAAGCTGCTCTAAAAGAGGGTCTGCTACTTCCTACCCCG
AAGAGACCCGACGAAGTAGATAAGAAGGATGATCCAAATTATTGTCAGTACCATCAGATG
TTGGGACACACCATCGAGAACTGC
">c102974_g1 orf length:258 frame:-1 start:267 end:524 gi|113205327|gb|ABI34342.1| Polyprotein, putative [Solanum demissum]"
ACTTCTGATTTCGTAAATTTTTTTAGTAAATCTAGAATTGTCCGTCAACCATCTTGCCCT
TATACACATCAACAAAATGGGATATCTGAGCTTGAGCTAACTCATGCTCTCTTGATCCAC
ATGCATATGCCTAAATGATTTTAGGATGATGCAGTTTTGACAGCATGTCATTTGATCAAT
GGCATGTCATCCTCAGATTTAAATGGCGAAATTCCATATTGTATCCAATTTTCCTTTTAA
ACCTACTTCCCCTCTCCC
>c102981_g1 orf length:288 frame:1 start:1 end:288 gi|1025170567|ref|XP_016470785.1| PREDICTED: tubulin beta-1 chain-like [Nicotiana tabacum]
CAGATGATGAATGTTCAGAACAAGAACTCTTCAAACTTTGTTGAATGGAATCCTAACAAT
GTGAAGTCAACCGTTTGTGATATTCCACCGACTGGGCTGAAGATGGCTTCAACTTTTATT
GGGAACTCGACTTCTATTCAAGAGATGTTTAGGAGGGTTAGCGAGCAGTTCACTGCCATG
TTTAGGAGGAAAGCTTTCCTGCATTGGTACACTGGAGAAGGTATGGATGAAATGGAGTTC
ACTGAAGCTGAGAGCAACATGAATGATTTGGTTTCGGAGTATCAGCAG
>c102984_g1 orf length:96 frame:2 start:188 end:283 gi|18398708|ref|NP_565435.1| AAA-type ATPase-like protein [Arabidopsis thaliana] gi|15450828|gb|AAK96685.1| putative AAA-type ATPase [Arabidopsis thaliana] gi|20197813|gb|AAD15504.2| putative AAA-type ATPase [Arabidopsis thaliana] gi|20259834|gb|AAM13264.1| putative AAA-type ATPase [Arabidopsis thaliana] gi|330251663|gb|AEC06757.1| AAA-type ATPase-like protein [Arabidopsis thaliana]
GGCGGAGGTTTCGATACCGAATCGTTGAAGAGAGGAGCGAAAGCTTTGAGGGAGATCAAT
AGCTCTCGTTATTCCAAGCAGGTGTTCGGCGTTTTG
>c102987_g1 orf length:423 frame:1 start:34 end:456 gi|326500200|dbj|BAK06189.1| predicted protein [Hordeum vulgare subsp. vulgare]
ATGCCGACTCGCTTCCGCAAGACGCGCAAGATGCGTGGTCACACGTACCAGGGCAACGGT
CGTGTCGGCAAGAAGCGCTGCCACGAGTCTGGCCGCGGTAACGCCGGTGGCTCGCACCAC
CACCGCATCAACTTCGACAAGTACCACCCGGGTTACTTCGGTAAGGTGGGCATGCGCCAC
TACCACATGAAGGCGAACCCGTACTGGAAGCCGACCATCAACCTGGACCAGCTCCGCGGC
CTCATCGCGGCTGAGCAGCGCAACGCGAAGCGCGGCGACGCCCTGCCGGTGATCGACCTG
CTGGCGCACGGCTACGCGAAGCTGCTGGGCAACGGCACCGCCCCGGCGTGCATCGTGAAG
GCGCGCTATGTGAGCGAGAAGGCGGAGCGCAAGCTCAACCGCATTGGCGGCGCCATCGTC
CTC
>c102999_g1 orf length:321 frame:2 start:2 end:322 gi|702425728|ref|XP_010067726.1| PREDICTED: uncharacterized protein LOC104454536 [Eucalyptus grandis] gi|629100140|gb|KCW65905.1| hypothetical protein EUGRSUZ_G03228 [Eucalyptus grandis] gi|629100141|gb|KCW65906.1| hypothetical protein EUGRSUZ_G03228 [Eucalyptus grandis] gi|629100142|gb|KCW65907.1| hypothetical protein EUGRSUZ_G03228 [Eucalyptus grandis] gi|629100143|gb|KCW65908.1| hypothetical protein EUGRSUZ_G03228 [Eucalyptus grandis]
GAAATGTATGCATAGGCAGTGGCTAGCGCGTTGCGTGGAGTGCAAAATAATCATCGCAAA
GAATTGATAAAGCAGCCTGCTGGGGACTTGAGGGGGGGGAAAAGATTTATAATTCATTAC
ACTTATGGGTGTGACTATTCATTAAAGGGGGAGTTGACTTATGGAAAATTTGGCGAATGG
CGTTTTGATAAAAGATCATACCTTCGTGGTCCGCCACCAAGAAACCTTTCATTACCACCA
CCAGGAGTTCCCGAAAGTGTGGTTACCCTTGTGAAAATGGTGAATGACGCTACAGCTAAC
ATTCCCGGCTGGGATAGTTCA
>c103004_g1 orf length:135 frame:-3 start:374 end:508 gi|658037017|ref|XP_008354068.1| PREDICTED: uncharacterized protein LOC103417687 [Malus domestica]
CACAGGATTAAGGCTTGATGGTTAAAGTGGAGAAGTGCTCTTAAAGTATTGTGTGACCGT
CGAATGCCCTACGAGATAGCTATAAGACTTGCATTACTTTATGGATTAGAATGTTGAGGA
ATAAGAAACATGCAC
">c103013_g1 orf length:207 frame:3 start:78 end:284 gi|821160160|gb|AKH05133.1| chaperonin-60 beta4, partial [Monsonia emarginata]"
CAGATTGGCGCAGAAATATTTACAAGGGGATTAAGATACCCTACAAAGTTGTTTGCAAAA
AAAGCTGGTGTGAATGGCACTGTTGTTGTGGAAAAGGTTCAAAGTATATTCTATACATAA
TAAATTTCTTTTGGTATTTCTACCATCCTATGACTTAATTCTAGATTGATATGGTTCGAT
GTTCTATTTTACTCTTTCAGGTGTTGT
>c103015_g1 orf length:231 frame:2 start:2 end:232 gi|1035937293|gb|OAY65157.1| Germinal-center associated nuclear protein [Ananas comosus]
GAATATCATGGGTTCTCATTAAGAAGATATGAGGAGCCATACATGGTTAAGGAAGGCTCT
TTCCTTAATAATGATGCTGATTACCCAACAACACGTTCACGACTTGTTCACCATAAGAAG
TTGAAAAGTATTATGGATGATGTCAAATCTGGTCCGGCAATCTTGCAAGTGACTGCAGAA
AGGAAAACTGAATCTACGGTAAAGATAGCTGATATAAGAATGATCCCTTCC
>c10301_g1 orf length:162 frame:1 start:85 end:246 gi|326505192|dbj|BAK02983.1| predicted protein [Hordeum vulgare subsp. vulgare]
CATAAGGTCTACACTAAGACCAGATTCTACAGACCCAACACCCTCAGACTCCGCAGAAAC
CCCAAGTACGCTTCTTCATCCAGAGGACTCCATGGCATTAAAGTCACTGTCGATAAATAC
GATATCCTCAGAAACCCCCTTAACACTGAAAAAGCCATGAAG
>c103029_g1 orf length:432 frame:2 start:5 end:436 gi|923655202|ref|XP_013645818.1| PREDICTED: RNA-directed DNA polymerase homolog [Brassica napus]
CGGAAATTGGCTGAACTGTTGGAAGTGAGTTATATTTGGCAAAGTTTAAGCTCGTGTGCC
GTACCCACATTACTCACATAAAAAAAGGACGGCACGTGGCGAATTTGTATCAATAGCCGT
GCAATCAATAAAATAACAATAAAATACTATTTCTCTATACCACGGCTCAACGATATGCTA
GATGAATTGACCAGAGCGAAGATATTTTCAAAGATTGATTTCAAAAGTGGATACCCCCAA
ATTTGCATTTGGCCCGGAGATGAATGGAAGATTGCGTTTAAAACACAAGATGGGCTATAT
GAGTGGCTAGTTATGTCATTCGGTCTTTCCAACGCATCAAGCATTTTCATGCGAGTTATT
TATCACGTTCTCCAGCCGTTTATAGGTTAGTGCATGGTTGTTTACTTCGATTACATCTTA
ATTATAGCCCTA
>c103029_g2 orf length:264 frame:2 start:2 end:265 gi|923838864|ref|XP_013700158.1| PREDICTED: uncharacterized protein LOC106403925 [Brassica napus]
AAAATTGATCTCAAAAGTGGATACCGCCAAATTTGCATTTGGCCTGGTGATGAATGGAAG
ACTGCGTTTAAAATGTAGGATGGGCCATATAAGTGAATAGTCATACCATTCTGTCTTTCA
AATGCACTGAGCACTTTTATAAGGATTATGAACCATGTTCGCGAATTGTTTATCTGTAAG
TGCGTGGTTGTCAACTTCGATAAAATCTTAATGTATATCCCTACACATGAAGCACATCTA
CAAGATTTGAGAGAAGTTCTTAAG
">c103037_g1 orf length:228 frame:1 start:1 end:228 gi|284927592|gb|ADC29516.1| polyubiquitin, partial [Citrus sinensis] gi|376008204|gb|AFB18313.1| ubiquitin, partial [Citrus maxima]"
AAGCAGCTGGAAGATGGGCGCACCCTGTCTGACTACAACATCCAGAAAGAGTCTACCCTG
CACCTGGTGCTCCGTCTCAGAGGTGGGATGCAGATCTTCGTGAAGACCCTGACTGGTAAG
ACCATCACTCTCGAAGTGGAGCCGAGTGACACCATCGAGAATGTCAAGGCAAAGATCCAA
GACAAGGAAGGCATTCCTCCTGACCAGCAGAGGTTGATCTTTGCCGGA
>c103037_g2 orf length:273 frame:1 start:1 end:273 gi|326532606|dbj|BAK05232.1| predicted protein [Hordeum vulgare subsp. vulgare]
GACAAGGAGGGTATCCCACCTGACCAGCAGCGTCTGATATTTGCCGGCAAACAGCTGGAG
GATGGCCGCACTCTCTCAGACTACAACATCCAGAAAGAGTCCACCCTGCACCTGGTGTTG
CGCCTGCGAGGTGGCATTATTGAGCCTTCTCTCCGCCAGCTTGCCCAGAAATACAACTGC
GACAAGATGATCTGCCGAAAGTGCTATGCTCGTCTCCCACCCCGAGCAACCAACTGCAGA
AAGCGAAAGTGCGGCCACACAAACCAGCTGCGA
>c103039_g1 orf length:564 frame:2 start:2 end:565 gi|743855982|ref|XP_010941711.1| PREDICTED: myb family transcription factor APL-like isoform X2 [Elaeis guineensis]
CACCTTCAAATGAGGATTGAGGCCCAAGGTAAATACATGCAATCGATTCTCGAGAAAGCA
TGCCAAACTCTGGCTAGCGAAAACATGGATCGAGGCATCGGTAACCAAGGAGTCATTGAT
ATGGGATCGCCAATGAATTTCCCTTCTCTCCAAGAACTTCACATAAACGGTGGAGATCAA
TTCGATGGTTTCTTCTTAAATAACGAAGCCCTTTGTTTGGGGAAGAAGAGGCCTAATCCA
TTCGCCAATTCTAATGGTAAGAGCCCCATGAGTTGGGCTGACGAGCTTCGGCTTCAAGAA
TTGGGATCCCAAGATCAAGAACCTTCAAAGAGCGATCATCTTCAAATTGCACCAAATGTG
ATTGACAGTGGTATAGACTTGGATTCAATTGCAGATTCATACGAGACAAAACCAAATTTT
CTAAGTGATAATGATCAAAAGAAGTTTGAGGGATCTTCAAAGCTCGAAAGGCCATCTCCA
AGGAGAGCACCCCTACCAATGGAGAGGATGAACCCCGTGATGAGAAGTGGCGGATTAAAT
CAAGCAAGAAATTTATCCTATGGG
>c10303_g1 orf length:108 frame:2 start:8 end:115 gi|848915474|ref|XP_012855476.1| PREDICTED: uncharacterized protein LOC105974863 [Erythranthe guttata]
TGGATAGCAAGCATCGTTCCCGTTAGAAAGAAAAATGGCTAAATTAGGATTTGCATTGAT
TTCAGAGATCTCAATAAAGTCTACCCAAAGATGATTTTCCTTTACCCA
>c103040_g1 orf length:375 frame:3 start:39 end:413 gi|743916521|ref|XP_011002234.1| PREDICTED: uncharacterized protein LOC105109284 [Populus euphratica]
GAATATTTAATCGCCATGAGATGCAGAATGATTTCTTATCGGCGAAATGACATTATCAGC
CTTGAGCCATACTGTCCCAATCATTTGTGTCGTCAATTGGGGTGGGATCAGCACATTCCT
GAAGATATCAAGACCCGGTATAGGCCTCTGTCATTGGAGTTGATCGGTCATGCTTGGTTT
GAGATTAGGGATGTATATACCAGGACATATTTCTTAGTCCTAGAATTTAAACGGGAACCC
CTAATTACTTACACACACTATAAAGCTTATACTAAGCACTTTCAAGCTCATTTTTCATAG
CCTTTGAAGAACTTACTTCAATATGGTGGTCAAGAGGTTACCCAGAGCCGCGTTGGCAAA
GGGACCAGCAAGGAT
>c103041_g1 orf length:216 frame:3 start:123 end:338 gi|727650415|ref|XP_010495903.1| PREDICTED: LOW QUALITY PROTEIN: uncharacterized protein LOC104773052 [Camelina sativa]
ATGTGGAGGGAAATGGCACATTCTTATGTGGCTTTATGGGCTTATGCAGCAGGGATTCCA
TTTCATGTGTTGTCTCTTCCAGAGTTTGATCTTATGTATGAGGCTATCGGAAAGCACGGT
CCAGGATACAAGGGGCCAAGCCAGTACCAGCTTAGGGTTCCACTCCTAAAACATGCACGC
GAGAAGGTTGAAGAAGAACTCAAGCAAACACAAGAA
>c103047_g2 orf length:192 frame:1 start:43 end:234 gi|566259563|ref|XP_006389339.1| hypothetical protein POPTR_0028s00410g [Populus trichocarpa] gi|550312105|gb|ERP48253.1| hypothetical protein POPTR_0028s00410g [Populus trichocarpa]
CCCACATCAGTTGTTGCTTTTCTTTCTATTACTTCAAAAGTAGTTGCTTCAGCAGCCACG
CAAATTTTCAATATGCCTTTTTATTTCTCATCAAATGAGTGTTATCTTCTTTTGGAAATC
CTTATGCTAGGGGATCTCATTGCTAATACTAAAACAAGCATGAAACATATGCTTGGATAT
ACATCCGTGGGT
">c103051_g1 orf length:168 frame:3 start:156 end:323 gi|672165470|ref|XP_008802639.1| PREDICTED: magnesium-chelatase subunit ChlH, chloroplastic [Phoenix dactylifera]"
GGGATTCTGTCTGATGTTGAATTGCTCAGGCAGATAACAGAAGCTTCTCGTGGGGGCATC
ACGGCGTTTGTTGATCGGACCACGAACAAAAAAGGCCAAGTGGTCGATATTGCAAACAAG
CTGAGCTCAATGTTTGGCTTTGGACTGGAAGAGCCATGGATCCAGTAC
>c103057_g1 orf length:585 frame:1 start:25 end:609 gi|695069557|ref|XP_009381763.1| PREDICTED: embryonic protein DC-8-like [Musa acuminata subsp. malaccensis]
AAGAGAACAAGCATGTCCCCTGAAGAGATCGGTGAGTACAGAGCCCAAGCCCAGCAGAAC
TCCATTGAATCCATCCAAGCCGCCAAGGAGAGATACAACAGAGCGAAGCAAGCGGGCGGA
TCGGCCCTTCAAGGAAGGGAGGAGGCCGGGGCCCACGGTCTTGGTGCCACCTCAGCGTAC
TTGGCAGCCACGAAGGATGCTGCTTTGGAGAAAGGACAGAAGGGGTATGAAGTTGGTAAG
GATTACGTGCAGAAGGCGGCGGTGAAGGCAAAGGAGGACGCGGCCGCTGCCAGTGAGACC
GCTGCGGAGCACGCCAAAGAGGCGGCAGTTAAGGCCAAAGATGCTGGTTTGAGTGCAGGT
GCAACTGCAGCAGATTATGCCAAGCAAGGGGCGGTGAAGGCCAAGGATGTCATGTTGAGC
ACCAGTGAGACTGCTCTTGATTATGCAAAGCAAGGAGCCGTAAAGGCCAAGGATGTTGCA
ATGAGCACCGGTGAAACTGCTACTGATTATGCAAAGCAAGGCGCTGTAAAAGCCAAGGAT
GTTACGATGAGCGCCGGTGAGGCTGCCATGGATTATGCAAAGCAA
>c103063_g1 orf length:168 frame:2 start:104 end:271 gi|1012347717|gb|KYP58908.1| hypothetical protein KK1_014330 [Cajanus cajan]
TATTCAGATGTTGATGGGTAGTGTGTCGATAATAGAAGATCCACCAGTGGGTACTTTGTG
TTCTTTGGATGGAACTTGGAATCTTGAAAAAGCAAGAAATAGTTAGTTGCTTACTCAAGT
GCAGAGGCCAAGTACAGAGCCATCCGACATCTAGTTTCTGAGATTCTA
>c103063_g2 orf length:252 frame:3 start:42 end:293 gi|1012215010|ref|XP_015934194.1| PREDICTED: uncharacterized mitochondrial protein AtMg00810-like [Arachis duranensis]
GATTTAGATCGGTACCGCAGACTTGTTGGGAACCTCATATATCTTTCGATTACCATACCA
GACATTGCGTATGCGGTCAGTTAGTTCATGCATGCTTCTATTACCACCCCTTAGGAAGCA
ATTGCCCGCATTCTTTGATACCTCAAGAAAGCCCCTTGCTAAGGCCTTCTATTCAAATGG
GGTGATTTCCTTACCTTACGGAGATATTCAAATGCTGATTGGGCATGATCTGTTGATGAT
AGAAGGCTCACT
>c103072_g1 orf length:138 frame:2 start:560 end:697 gi|147859381|emb|CAN83548.1| hypothetical protein VITISV_035575 [Vitis vinifera]
GCTGTAGAGCTGAATCTAGATGGCTCTTTTGCTCGCCTTAAAATTTGGTTGATGGCTAGA
GGTTACTCTCAGATTTACGTTATAGATTATAACGAAACATTTTCTCCAGTGGACAAGATG
ATATTCATGAGACTTTTT
>c103073_g1 orf length:216 frame:-3 start:169 end:384 gi|698519635|ref|XP_009804687.1| PREDICTED: zinc finger MYM-type protein 1-like [Nicotiana sylvestris]
AGAGTGTGGGAACAAAAGTACGATGGAGCTAGCAATATGAGTGGAAAGTTAAATGGACTA
CAAAGTCTTATCATCATGGATAATCCTATGGATCATTATGTCCATTGTTTAACTCATCAA
CTTGAATTGACCCCTGTTGCAATGGTGAAAAATCACCTTCCTATCAATGTGTTCTTCGAC
ATTGTGTTGAGTATACTTAATGTTCCAGGAGCATCC
">c103078_g1 orf length:693 frame:1 start:1 end:693 gi|695054551|ref|XP_009415408.1| PREDICTED: ADP,ATP carrier protein 1, mitochondrial [Musa acuminata subsp. malaccensis]"
GGAGTCTCTGCTGCGGTCTCTAAAACCGCTGCTGCTCCGATCGAGCGCGTGAAGCTACTG
ATCCAGAACCAGGACGAGATGATCAAAAGCGGACGCCTGTCAGAACCTTACAAGGGGATT
TCGGACTGCTTTAGTCGCACCGTCAGAGATGAAGGAATGGGATCTTTGTGGAGAGGAAAC
ACCGCGAATGTTATTCGCTATTTCCCGACTCAGGCATTGAACTTTGCATTTAAGGATTAC
TTCAAGAGGATGTTCAACTTCAGGAAAGACAAAGATGGGTACTGGAAATGGTTCGCGGGT
AATTTAGCTTCGGGAGGTGCTGCCGGTGCCTCTTCTCTGTTCTTCGTGTACTCTCTAGAT
TATGCACGTACCCGTCTAGCTAACGATGCTAAGGCTGCGAAAGGTGGAGGGGAGAGGCAG
TTCAATGGTCTCGTTGATGTATATAGAAAGACTCTTCAATCCGATGGTATTGCTGGACTT
TACCGAGGGTTTAATATATCTTGTGTCGGAATTATAGTTTATCGTGGACTTTACTTTGGA
ATGTATGATTCTCTGAAGCCAGTCATCCTTACAGGAAAAATGCAGGATAGCTTTTTCGCA
AGCTTTGCCCTCGGTTGGGTGATCACCAATGGTGCAGGGCTAGCATCCTACCCTATCGAC
ACTGTTCGTAGAAGAATGATGATGACATCTGGA
">c103078_g2 orf length:201 frame:3 start:3 end:203 gi|744515977|gb|AJC97782.1| ATP/ADP carrier protein, partial [Actinidia deliciosa]"
ATGATGACATCTGGAGAGGCGGTGAAGTACAAGAGCTCCATGGACGCGTTTTCTCAAATT
TTGAAGAACGAGGGAGCGAAATCTCTGTTCAAAGGTGCCGGTGCTAATATACTTCGTGCA
GTTGCAGGGGCCGGTGTGCTTGCTGGATATGACAAGTTGCAGATGATCGTTTTTGGAAAG
AAGTACGGTTCTGGCGGTGCT
>c103081_g2 orf length:216 frame:-3 start:25 end:240 gi|703151429|ref|XP_010110117.1| hypothetical protein L484_003433 [Morus notabilis] gi|587938493|gb|EXC25220.1| hypothetical protein L484_003433 [Morus notabilis]
TTCTATCTTCTTGAGGAACAAAAAGTATTTGTTAGCATGAATGCCTTCTTTCTTGAAGAA
GAGTTCATTTAAGATGAAGACAAGGTACAAAAGATAGAACTCGATAAAGAGTTATCAGAG
CCACAAATTGAGAAAACATTAGATGTTCCTTCTACCAGTACACAACCCCTGCATGGGTCA
CAAAGGGTTTCTCGACCTCCTGACAGATACTTGGGA
">c103081_g3 orf length:195 frame:-2 start:53 end:247 gi|108709208|gb|ABF97003.1| retrotransposon protein, putative, Ty1-copia subclass [Oryza sativa Japonica Group]"
TATCCTAAGGAAACTATAGGATATTATTTCTATCAGTCTGAGGAACAAAAAGTGTTTGTT
AGCAGACATGCCATATTTCTTGAAGAAGAGTTCGTTCAAGATGAAAGTAAGGTACAAAAG
ATAGAACTTGATGAAGAATCGTTAGAGCCACAAATTGAAGAAACATTAGATGTTCCTTCT
ACCAGTACACAACCC
>c103082_g1 orf length:228 frame:-2 start:92 end:319 gi|698568543|ref|XP_009774078.1| PREDICTED: uncharacterized protein LOC104224188 [Nicotiana sylvestris]
CGCCGTCAGTTTGAGCGTCTTCAGCAGGGAAGTATGATTGTTACTCGGTATGAGATCCGT
TTTGTGGATTTGGCCCGTCATGCCATTCTTCTGCTTCCCACCGAGAGAGAGAGGGTGAGG
AGGTTTATTGATGGACTTGCTCAGCCTATCAGATTGTAGATGGCTAAGGAGACTGGGAGT
GAGATTTCTTTTCAGGCGGCTGCTAATGTCGCCAGACGAATCAAAATG
>c103112_g1 orf length:1329 frame:1 start:271 end:1599 gi|743873546|ref|XP_010906852.1| PREDICTED: pentatricopeptide repeat-containing protein At2g13600-like [Elaeis guineensis]
GCTCTTCGTTCGATCTCGAAAACCCAACAAATCCATGCCCATATCATCTCCATTGGCCTA
CATTCTTCCCTCTTCCTTCAAAATCATCTATTGAACGCATACTTCAACTGCAGCTCGGTC
GAAGATGCACACAATCTCTTTAGAGAGATTTCATCTCCCAATGTTATCACATTCAATGTG
ATGATAACTGGGTTGTCGAATTGCGGGCTGTTGAATGGTGCAAGGAAGATGTTTGATGAA
ATGCCAATGAGGGACTCCGTGTCTTGGAATTCGCTCATGATGGGTTACTTTAAGAATGGG
ATGCTGGAGGAGAGTGTTAAGGTGTTTGGATTGATGGTCAGGGAATTGGGTTGTGATCCT
GACTTGTTTAGCTTGACTTGTGTGATGAAGGCTTGCGGGGCGCTTCGCAGTGGTGAGCTG
GGGAAGGAGATTCATGGCTACTTAATAAAATTGGATTTTGGAAGTGACCCACGAGTATAT
TCTTCGCTTATTGACATGTATGTTAAATGTGGGTTGGTTGATTTGGCGGTTGGAGTTTTT
GAGAGATTGGAAAACACGAATCTTTTTATCCAGAATAGTATGTTGCTGGGATATGCAAAA
TTGTATGGTGTTGATCGTGCCCTAGAGTTGTTTAGAGGAATGTCGGAGCGAGATGCAGTC
TCGTGGAATGCGATGATTTCAATACTATCTCAGCATGGGCGTGTTAGAGAAACTCTCTCA
ATGATCGTAGATATGTTTGTTAAAGGTTACGAGCTCACTTCCGCGACGTACTCTAGTGTT
CTAAGTGCGGTTACGAGCATTCAATATTTGGAGTGGGGAAGACACCTCCATGCTCATATT
ATCAAGTACCATTGGGGCAGTGATATGTATGTTGGCAGTGCTCTTGTTGACATGTATGCA
AAATGTGGCAATCCAGAAGCTGCAAGGAGAACTTTTGACTTGTTGCCTGATCGTAATACT
GTGTCATGGACTTCCCTTATTGGTGGATTCTCTCATAATGGGTTTGTGGATGAAGCCCTC
AAGTTGTTTAGTAACATGAGAGGATTATCAGTTCCATTTGATCAATTCACCTTCGCGATG
GTTCTAAGTGCTTGTTATAACAGAACAGATGCATGTCTAGGGAGTCAGTTGCATTGCCTT
GCTCTAAAGGTTGGATGCAGCTCATCTGTCCCAGTTTCAAATGCCTTACTCTCGGTGTAC
TCAAAATGTGGACGAATTGAGAGTGCTGAGTCCATTTTCCACTCAATGCCTTCGAGAGAT
AGAATATCGTCAACCAGCATGAGTACTGCATATTCTCAGCTGGGTAAGAGTACCAAGGCT
CGTAAACTC
">c103116_g1 orf length:396 frame:-1 start:22 end:417 gi|944221492|gb|KQK85934.1| hypothetical protein SETIT_020677mg, partial [Setaria italica]"
ATTCTGAACAAGGTCATCCTCGGGTCGCAGGATGTGGCTCATGACCTCGACATCCTCACC
AACAACAAGGTCACTCACATCCTCAATGTTGCCACAGGGGTCATCAACCTCTTTGAAGGA
TGGTTTACTTACAAGACCAAGGAAGCTCTTGATACACCAAATTTCTGCATTTTAGACATC
TTTGACGAGTGTTGTGACTATATACACTTGGCTGTGGTGTCTGGCGGGTGTGTGTTGGTC
CACTGTAATGCGGGTGTGTCGCGTGCTGCCTCCGTTGTCATGGCATACCTCATGAGGCAC
TACAGCATGAGCTTTGATGAGGCATTCAGGTTTGTCAAATCCAAGAGATCCTTTGTGCGG
CCCAATGACGGGTTTGTCAAGCAACTGAAGGAGTAT
>c103118_g1 orf length:90 frame:1 start:94 end:183 gi|326493546|dbj|BAJ85234.1| predicted protein [Hordeum vulgare subsp. vulgare]
ACTAGTGGAAAACGGGCCTTTGGCCGGGACCCTTTAGTCCCGGCCTGGCTCTGGGCCGGG
ACTAAAGGCCCGGCCACGTCGCCCCAATTC
>c103121_g1 orf length:315 frame:3 start:264 end:578 gi|1035908593|gb|OAY38190.1| hypothetical protein MANES_11G160400 [Manihot esculenta]
GTCATTTTTGTATTTCAGGGTGTAGGAAACAATGACCAGAAAGTTCTTGTTTTGGCCGCA
ACCAATACACCATATGCTCTTGATCAGGCTATTCGGCGGCGTTTTGACAAGCGCATTTAC
ATTCCTCTACCCGACCTCAAAGCTAGACAACATATGTTCAAGGTACACTTGGGAGATACG
CCTCACAACTTGACAGAAAGTGATTTTGAGATTTTGGCTCGCAAGACAGAAGGATTTTCT
GGTTCCGATATCTCTGTTTGTGTCAAGGATGTTCTATTCGAACCTGTTCGCAAAACTCAG
GATGCCATGTTTTTC
>c103126_g1 orf length:318 frame:2 start:2 end:319 gi|1035940599|gb|OAY66986.1| Subtilisin-like protease SBT5.4 [Ananas comosus]
GCCATGAATCCAGGCTTGATCTACGACCTAACCACAACCGACTACTTGAACTTCTTGTGT
GCGCAATACTACAATGCAAGTGAAATTGCAATATTTAACCATTTCAAGCCTTACAAGTGC
CCGTCGAAACGCGTAAAAATCGAAGATTTGAACTATCCTTCGATTTCCATCCCCAGTCTC
TCTGGTAATGCTTCGGTCACCCGGACCGTACGAAATGTGGGATCCCCCGGTACGTACACT
GCTCGTGTGATATCGCCGAAGGGCGTTACGATCAAGGTGAAGCCGACGAAGCTCGAGTTT
AGTAAGATAGGAGAAGAG
">c103131_g1 orf length:342 frame:2 start:14 end:355 gi|521312816|gb|AGP76288.1| floral organ number 1, partial [Oryza punctata]"
TATGCATACACACTGAGGGTGGACGAGAAGAGCGATGTATACAGCTTCGGCGTCGTACTC
CTGGAGCTAATCACTGGTAGAAGGCCTGTGGGCGGATTTGGTGATGGTGTGGACATCGTT
CGATGGGTCCAGAAAACGACATTAGATACCAGCGATGACAAATCTGATCCCATGTATGCA
GCGGTGCTTTCGATAGTGGACCGTCGCCTCTCTCCAACCCCTTTGGATATGATCACCAAC
CTGTACAAGGTGGCAATGCGGTGCGTGGAAGAGAAGAGCTCGGTGAGGCCAACAATGAGA
GAGGTTGTCCACATGCTTTCTGATCCGACAGCATCTCAGCCA
>c103132_g1 orf length:132 frame:-1 start:3 end:134 gi|147804955|emb|CAN75815.1| hypothetical protein VITISV_004636 [Vitis vinifera]
TACTTTCTCCCTTGAATTTTTGAATCCATTTGCTTTGCTCATGATCATCGATCAGGATCA
TCCAAGCTATATCCAAAGTCAAACAAATGTGACTTTCTAGGATACTCCCATGAACAAAAA
GGCTATAAATGT
>c103132_g3 orf length:195 frame:-3 start:80 end:274 gi|1023977839|gb|KZV20042.1| hypothetical protein F511_15285 [Dorcoceras hygrometricum]
AAGGTGTACACTCGACAGATGCATCATGATCTTGATTCAGAAGTCGTGCAGCCAATAGAC
TCTTCCAATCCAGATCCAGAGACTTTAGATCTTGACATTCTGAGTGCCATTAGAAAGGGA
ACTCATACTTGTGTCACTCGCCATCCTATGGCTTATTTCATGTCTTATGCACGCCTCTCC
TTCGTATCGTACATT
">c103134_g1 orf length:987 frame:3 start:144 end:1130 gi|743777189|ref|XP_010919015.1| PREDICTED: 1-acyl-sn-glycerol-3-phosphate acyltransferase 1, chloroplastic-like [Elaeis guineensis]"
ATGGAAACCCTTGCAATTTCAAGGCTTAAACCCTACGATCCCCTCTCTTTCTCCCCTCTC
AAATCGAATTCTTCAAAAAACCATGTGGTTTTCTCAAGTTTTTCAAGAAACCCAACAAGT
CAAAAGATCAAATTCTACCAACTGAACCCATCAATTCATGTCCAAAGACAACAAAAGATT
CAAAGAAACACAATTGTGAAATCCGAAATCGCGACCACGGGCTCGCCTGAAAACACGCCT
TATTCAATAACAGAATTTCAGTTGGGTTCAAGAATTCGGGCTATTTTCTTCTACGCTTTA
ACTGCAACCGCTGCAATCCCACTATTTGTTGTGATGGTTTTGGTGCACCCTTTTGTGTTG
CTTTTTGATCGGTATCGAAGGAGAGCTCATCATTTGATAGCCAAAATTTGGGCCTCGGTG
ACTATCGCGCCGTTCTATAGGTTTGTTCTTGAGGGATTGGAGAATTTGCCATCTTGGGAT
GTGCCTGCGGTCTACGTTTCGAATCATCAGAGTTTCTTGGATATATACACACTATTGACA
CTTGGGAGGAGCTTCAAGTTTATTAGCAAGAGGGGGATTTTCTTGTTTCCAATCGTTGGA
TGGGCAATGTTTCTTATGGGAGTAATTCCGTTGAGGCGGATGGATAGTAGGAGCCAAATG
GATTGCCTTAAGCGCTGCATGGATTTGGTGAAGAAAGGGGCATCTGTATTCTTCTTTCCA
GAGGGAACTAGGAGTAAGGATGGGAAATTGGGTGAATTTAAGAAAGGTGCTTTTAGCATT
GCTGCTAAGATGGAAGTGCCTATCGTGCCAGTTACTCTTTTGGGCACTGGAAATTTAATG
CCTGCCACTATGGAGGGTATCTTGAACTCAGGTTCTGTGAAAGTTATCGTTCACAAACCC
ATTATGGGAAAGAATGCAGATATTTTGTGCAGTGAAGCTAGAAATGTCATAGCTGATACA
CTTGTTTGTCATGGTTATGGGGTGCAC
>c103138_g1 orf length:948 frame:2 start:32 end:979 gi|743777172|ref|XP_010919006.1| PREDICTED: uncharacterized protein LOC105043235 [Elaeis guineensis]
CAAAAAGAGCAAAGAATCAATTCTTCTTTAATGGGTGCATCAATTCCTCATGAATGGGTT
CCTACAAACATCGCAACGACCTTCTATAAATGCACTAGGTGGTTAGTAGAAGAAGACGAT
GACCTCTTCAATTGTCGCTATCATTACCACTGTGACTCTACTTACCTCGGCAACTACCCT
CCCCTCGTAGACTTGTGGGTTCTCATCTTTGTGATCATGTCCTACCTTTCTGTCACAGCT
TGCACTCTCCTAAGATTTACAAGAAGCGATATTAACATTGAGACCTCAAAGAGAAGGTAT
CTATTGCCTTCGGGTCCCATATCACTTCCTCTTATCCTCCTGATCCTCGCCAAGGGACCG
AGAATCAATACATTTTTTCCTCTCTCATCCATGGGCCCTGCGCTCAACCATCTCATCCAT
ATCTCCGCTCTTGCCTTCGAATACCAGTCGACAGAGATAAGTGTGAAATATGCATTTCTT
GAAGCTTCTACGGTTTCTGGCATTGTACATGCAGGCATGTATCTAGATTCTATAATAATG
CCTTACTACACAGGCCTTGACGCTCTAATCAAATCGACATTTTCCAGTGATTGTGCTACT
TGTGTGTGTCGGACTGAGGCTTTGGTGGTTGGAGGCGAAATTATATCTTATCGAGGGTGG
TCTAAGACGACAATGGCAGTAGTTGTTACATTGTTATCAAGAATGTTGGGTAGGATTTTT
GAAGAGAAGCTGAATTTAGTGAATAAGATGAAGAGGTTATTGGAATGGGTGAGTTGGGTT
TTGGTAGCAAGCGATGTTGTTTACCTTATGATGAGCGTACCAGGGGAAAATGTCATTCTC
AATGCAACGGTTTATGGAGGGATTTTTGTTCTGATCTTCCTCAACGTGCTGAGAAAGGTT
AAAGGTTTCTTGGTTTGGGTAGTGAAAAGTTTTCGATTTCATCAGAAA
>c103139_g1 orf length:93 frame:2 start:2 end:94 gi|695019530|ref|XP_009396780.1| PREDICTED: uncharacterized protein LOC103981770 [Musa acuminata subsp. malaccensis]
GGGAAGAAAGGGAGGCAGATTGATCCCTCGCTTCTCGGATTCAAGGTCCATAGCAACCGT
ATCATGATGGGCGATATTCAAGGTCTAGATGAT
>c10313_g1 orf length:231 frame:3 start:72 end:302 gi|567123892|ref|XP_006391029.1| hypothetical protein EUTSA_v10018352mg [Eutrema salsugineum] gi|557087463|gb|ESQ28315.1| hypothetical protein EUTSA_v10018352mg [Eutrema salsugineum]
TTGGTCTAGAGGAATTCTTTGCAGTTGGATTCATATCTAGATATTGCATTCATGTCATTG
ATTTAGGGCCTTGAACGGACTTTTATTGATTAACAAAAAAAACCCAAATGTTGAAAGATT
TCATTTGTACCAAGCTGGTTGGGTTTGGTGATTTTGTTGGCCTCATTATCTGCTGCCGAG
GAGTTTTCACTTCATTCCAGATAGCTGGCAAAAGCGATTTCTCGCAATCTT
>c103143_g2 orf length:213 frame:2 start:5 end:217 gi|698418300|ref|XP_009794924.1| PREDICTED: uncharacterized protein LOC104241387 [Nicotiana sylvestris]
CGTGAGTTGGAGATGGATATTTCTTATCAGCAGGTGGTGAGCATTTCTAGGAGGATTGAG
GGTATGCATGCTAGGGAGAGAGAGGAGAGGAAGGCCAAGAGGTCTCGAGAGTCGGGCCAT
TATTCTGGTGCCCGTGCCCTAGCTGCAGGTCGTCATTGTAGGGGTTATCTGAGTCGCCCT
GTTCATTCATCACTTCCAGCAACTAGTGGTATT
>c103147_g1 orf length:204 frame:2 start:2 end:205 gi|672134568|ref|XP_008790936.1| PREDICTED: uncharacterized protein LOC103707976 [Phoenix dactylifera]
GCTATGCTTTTGACTAAGCAGAGGCAGTTGCTATACGATCTTCAAGACTTGGAGATTGAG
GTTGTTTATCCAGGAGCGGTGGCCATGTTTATGAACCTACAGATTCGTTCTGTTCTGATA
AATCGGATAAAGGAAGCTCAGGCGATCGATAGCAAGATCAGGGCAATCAGGGAACAAGCT
GAAGCAGGACTTCGTCCGGAGTTC
>c103156_g1 orf length:306 frame:-1 start:10 end:315 gi|1024055032|gb|KZV53197.1| hypothetical protein F511_27563 [Dorcoceras hygrometricum]
AAAACCATAATCACGGGTTATCATGGAAAGAGCTCGAAAACGAAAGGTATCGTTGCGATT
GATATAGAGGTCGGCAAACTAAGGAGCCTTATGGCATTTTACGTTGTAAATGTCGAGGTG
AGCTACAACGTCCTTCTTGGGAGGGATTGGATCCACTCGAATCAATGCATGCCGTCAACA
CTCCATTAAGTCATCATGTACTGGGACGGCAAGGGTTTCGGCACGATCAAAGCTAATGGT
GAACCATTTCCGATTCAGACAGACGTCCCAGACTCGTGCTTATACCACGCGAACATCGGA
CCTATT
>c103157_g1 orf length:132 frame:3 start:123 end:254 gi|595836320|ref|XP_007207232.1| hypothetical protein PRUPE_ppa026856mg [Prunus persica] gi|462402874|gb|EMJ08431.1| hypothetical protein PRUPE_ppa026856mg [Prunus persica]
AAGTTCACTTTCTCCTTAAGGCATATTGCCGTAACCAATAATCGAGTGGCCAATGGATTG
AGTCGACGAGCGACCTTACTCTTTACAATGAGAAACCAAGTTGTGGGTTTCGACTGTTTC
AAAGAGTTATAT
>c103158_g1 orf length:546 frame:3 start:6 end:551 gi|743840083|ref|XP_010937175.1| PREDICTED: probable calcium-binding protein CML30 [Elaeis guineensis]
ATGAAGAAGACATCACAAAGAAACCTCTATCTCTGCCTTTCGTTGGCAGAACTAGTTGGC
TTCCTCATCTTTGATGCAATCCTCTTCAAGTTCAAAACAATTCAGAAGTTCTGTTAGACA
GTCATCCAAAATGCCACTTTTTTGAGAGTCTACAATGAAGAGTACAAAAGTTACATGATC
AATGAGGCTAGAGAAGAATTAGAACTTAGAAGAGAAGATGTGGAGATGGTGATGAAGAGG
ATAGGGATGTCTTTTGAACAGGAAGGCGATAATGCGAATAAAGTCTTGAATTCAAGTGAA
TTTTTGGCCATGTTCGAGGAAAATGAGCCGAGCTCAGAGGAATTGAAGGGGGTGTTTTCT
GTTTTTGGTGAGAACCGTGATGGTTTCATAGATGCAACAGAATTGCAAAGAGTTATCCAT
AAACTAGGCTTCGGTGGAGGTATCGATTTGAATGCATGTCATAGGATGATCGCCGCACAT
GATCAAAATCAAGATGGCCATATCAATTTCCATGGATTTGTCAAGTTCATGGAGAGTAGC
CTTTGC
">c103161_g1 orf length:348 frame:2 start:2 end:349 gi|1035953324|gb|OAY75597.1| Ammonium transporter 3 member 1, partial [Ananas comosus]"
CTCTACGCCTTCGCCATCACTTTTGTCTTTTGGTCTCTCTTCGTATATCGCCTCTCATTT
GGTGATCTACTTGTCCCTTTTCTAGGAAAGCCCGATTTCGCAGTGTTGACGGATAATTAC
CCGTTGTCTCAAGGTTTTTCTGGGTTGTACCCTGCGGCGACATTGGTGTACTTTCAGTTT
GTGTTTGCGGCCATCACGGTGGTTCTGATCGCGGGGGCAGTGCTGGGGAGAATGAACTTC
AAGGCATGGATGATGTTTGTGCCAATGTGGTTAACGTTTTCATACACCATTGGCACGTTT
AGTTTCTGGAGCACAAATGGGTGGTTACTTAAGAGGGGGTTCATGGAT
>c103164_g1 orf length:390 frame:2 start:176 end:565 gi|747072965|ref|XP_011083424.1| PREDICTED: uncharacterized protein LOC105165962 [Sesamum indicum]
CAATCCCGATCTCTCCACGAAGGCCCCGACACCATCGACGAGCTCATCGATCGCCACCTC
GTCAAAGACAAGAACAAGAAAAAAGGCGGCGGCGGCGACGACGAAGACGACGATCTCCTA
ATCCGTCAAAGGCTGACGAGCACTCGACGAGAAGCCCTAAGCCTCTACCGCGACATCATC
CGCGCATCGAGATTCTTCACCTGGCCCGACTCTCGAGGCGTGCTGTGGCGCGACGTGCTT
CGAGAGAACGCGAGGCGAGAATTCGAAGAAGCGAGATTCGAGAAGGATCACGAGATCATA
ACGAGGTTGCTGATCGGGGGACGAGACGCGGTTCAGAAGGCGCTCGATAAGCTGGTCGAG
ACTCACAAGAAGAAGATGGAGGAGGATCAA
">c103168_g1 orf length:51 frame:1 start:1 end:51 gi|672170969|ref|XP_008805556.1| PREDICTED: sphingoid long-chain bases kinase 2, mitochondrial isoform X2 [Phoenix dactylifera]"
GATTTCGTCTTCGTCGTCAACCCGAAAGGCGCTAATGGTCGAACTGGGAGA
>c103170_g1 orf length:441 frame:2 start:92 end:532 gi|760440557|ref|XP_011397347.1| Oxidoreductase HTATIP2 [Auxenochlorella protothecoides] gi|675352019|gb|KFM24459.1| Oxidoreductase HTATIP2 [Auxenochlorella protothecoides]
GCACTTCTCGTCGGTGCCACAGGCGCGACCGGACGACACGTCCTGAGGGAGTTGCTCAAG
GACCCTCAGTTCACTCGAGTCGGTGAATTTGGCCGCCGCTCTCTGCCCGAGTCCGAACTT
CAAGGGGTTGATACATCGAAACTCCAACGCAAGATCGTCGATTTCGAGAAATTGGACGAA
AAGGAGTGGAAGGAAGGGCGCTGGGATGTCGTTTATATCACCTTGGGGACGACCAAAAAG
CAAGCCGGGAGTGCTGAAGCGTTTGAAAAGATAGACCGAGTATACGTTATCGACGCTGCC
AAGGCCGCCAAATCCACCGACCCAAGCCACCAGCAACGCCTCGTGTACTTATCTTCCGGC
GGCGCAAACGCTTCTTCCCCTTTCCTATATCTAAAGAGCAAGGGACTTACTGAGCGCGGA
CTAGCTTCGCTAGGTTATAGT
>c103175_g1 orf length:192 frame:1 start:199 end:390 gi|672135569|ref|XP_008791453.1| PREDICTED: girdin-like [Phoenix dactylifera] gi|672135571|ref|XP_008791454.1| PREDICTED: girdin-like [Phoenix dactylifera]
ATGAAGAAGAAACACAGATTAGAGAAAATCTTTCAATCAGTCCTTGGCAACCATGATGAT
GCGGAGAATTCCAAACGCCTGCCAAATAGAGAAGATATGGATAAAGATATGGAGAAGATT
TTGAAGATGCTACGCACAGAGGGGAGTAGTGCAATTTCATCAGACAACTCACTTGACAAG
TCAGAACTAGCT
>c103183_g1 orf length:153 frame:2 start:578 end:730 gi|590597158|ref|XP_007018533.1| Uncharacterized protein TCM_034727 [Theobroma cacao] gi|508723861|gb|EOY15758.1| Uncharacterized protein TCM_034727 [Theobroma cacao]
GCAGGGTTGGGGCAGCTGAGGAGGGAGGTGCGCTCGTGCGAGTACGAGGACGTGCACGTG
ATGTGGGAGATGCTGAGGAGGAACGACGCCGAGATCGGGCACGTGACAAAGGTGAGGAGG
TGGAAGCAGCAGCACGTGTGGGGGGTGTTCGAC
">c103186_g1 orf length:213 frame:2 start:29 end:241 gi|1025144805|ref|XP_016467006.1| PREDICTED: uncharacterized protein LOC107789662, partial [Nicotiana tabacum]"
AAAAGGTGATTGAAATACAGATTAAGGCAAAATGTTATGATAGCAGAAAATCAGTTTGGG
TTCATACTAGGACAATTGACGACAAAGACTATTCATTTGTCCCGTCAACTTGTCCATTTT
TTAGAAAGAAGAAATTTGCATATGTTTTTTATCGACGTAGAGAAAGCTTACGATAAGGTA
CTGAGAGAGGTACTCTAGTGGACATTGATGGAG
[truncated: 24,134,006 more chars]
