# Supplementary material for: Transcriptome Analysis of Different Tissues Reveals Key Genes Associated With Galanthamine Biosynthesis in Lycoris longituba
Source: Front Plant Sci. 2020 Sep 16;11:519752. doi: 10.3389/fpls.2020.519752 (PMC7525064; doi:10.3389/fpls.2020.519752)
Supplement: Supplementary file 5 [file Table_5.xlsx]

## Sheet: Sheet1
>c146383_g1 orf length:510 frame:3 start:156 end:665 gi|695078662|ref|XP_009386724.1| PREDICTED: uncharacterized protein LOC103973789 [Musa acuminata subsp. malaccensis]
ATGGGCATGAGAGCTCTCCCCCTATTTTCCTCTCAAAACTGTTATTCTCCATCCATAGCT
CTGTGCTCTCCAAACACTACAAGTTTCAAGTCCAATAGAATTGCTACAAATTTTGGAGGG
GTTTATGCAAGGGCGGAGAAGCAAAAGAGTGGTGAGGAAGAGGAAGAGGAAGAGAACGAA
AAAAAGAAGAGCAAGCAGTCACTGTTTGGGAGCATAACAGAGGCTTTGGATTTCTCTCAA
GTCAGGTCATCTCAAGATGCTCAGCTTCTTGAGGATGCAAGGGAGGCAACAAGGTCAGGT
GAAAGGATGACACGAGAACAGTATGGAGCACTTAGGAGGAAGATTGGTGGCACCTACAAA
GATTTCTTCAAGTCCTATGTTGATGTTGATGGAGAATATGTGGAAGAGGGCTGGGTGGAC
AAAACGTGCAAAGTATGCAAGAAAGACACAAGGGGCGAGCCAAGGCAGGTGGACAACCTT
GGACGATATGTTCATGTGGCATGTCTAGAG
>c146384_g1 orf length:867 frame:2 start:3212 end:4078 gi|802769711|ref|XP_012090432.1| PREDICTED: trehalose-phosphate phosphatase A [Jatropha curcas] gi|802769715|ref|XP_012090433.1| PREDICTED: trehalose-phosphate phosphatase A [Jatropha curcas] gi|802769719|ref|XP_012090434.1| PREDICTED: trehalose-phosphate phosphatase A [Jatropha curcas] gi|802769723|ref|XP_012090435.1| PREDICTED: trehalose-ph…
CAGATAAAATATCCTTCTGCTATAACATCATTCGAACAAATCGCAAATTATGCAAAGGGA
AAGAAGATAGCATTGTTTCTGGATTATGATGGAACACTTTCTCCTATTGTGAACAATCCA
GATCGTGCTTTTATGTCCAGTGCGATGCGCACAACTGTGAGGAATGTTGCCAAGCATTTT
CCAACAGCCATTATCAGTGGAAGATGTCGCGATAAGGTCTGTGAATTCGTAGGACTAACA
GAACTCTATTATGCTGGTAGTCATGGAATGGACATAACGGGCCCAGTGCGTCAATCTGGG
TCCTCTGCTGACCATCCAAATTCCATTAGGTCTACTGACAAGCAGGGTAAGGAAGTAATT
CTATTCCAGCCTGCAAGCGAGTTTTTACCAACAATTGATGAGGTTTTTAGATCCCTCCTT
GAGAGCACTAACGATATTAAAGGTGCAAAAGTGGAGAACAATAAGTTCTGCATTTCTGTA
CATTACCGCCTTGTAGATGAAGAGCTTTTGCCAGTTGTTGCTGAAATTGTTCATGACATC
CTCAAGGGCTACCCGCGGTTGAAACTTACACATGGTCGGAAGGTTTTAGAAATCCGTCCA
GATATCACTTGGAACAAAGGGAAAGCTGTTGAGTTTTTGCTAGAATCCCTTGAACTAAGC
AATCGTGATGACGTTCTCCCCATATATGTTGGAGATGACAAAACCGATGAGGATGCTTTT
AAGGTTTTGAGAGAGGGTAACCGAGGCTATGGTATATTAGTATCTTCAGTCCCAAAAGAA
ACCAATGCCTTCTACTCTCTGAAAGACCCATCTGAGGTTAATGAATTCCTCAAGAACTTG
GTGAAATGGCAGAAAACTTCTGCAATT
>c146385_g1 orf length:972 frame:-2 start:1098 end:2069 gi|313184298|emb|CBL94163.1| putative RNA-directed DNA polymerase (Reverse transcriptase) [Malus domestica]
ATCAAAGATAATGACAATGAAGTTAAAGATAAATTAAGAAGCTGCATCCATAAATTGTTT
AACGAGTATTATGCTACAATTTTTAGGTACAACCAAACATTAAGGAGGGATTATAGAAAA
ATCAAGCATAGTGATAAAAATGGGAAGGTCCTAATGATTTTCATATTAAAATTTGCAAGG
TTTGATGTGGTTAACTACGTTATTCGACAAAGTTATAAATACTAGGAATTGCACAAACGG
AGGGTAAACACCTTGATAAGAATAAAAGAGATACAAGTTGTATATACTATAGTAAAATTA
AGTTTTGTAAGAAAACTTTGGAGGAGAATAATTGAACATAGATTAAGAAAAACAAATGTT
TGTATGTGAAAAATAATTGGTTTAGAGCTAAGAATGTTGAGTATGAAATCTATTTATTTC
CTAAGAGTATTAATAAAATATAGAGAGATTAAAAAAGATTTACATGTAATTTTCATTGAT
TCAGAAAAATCTTATAATATTTTCCTAAACTGATAATATGCTGGGTATTAGAAAAGAAAC
AAGTGCCTCCAAAGTTTATCAATGTGATTAAGGATATACATAATTGATTGGTTAAGAGTA
TGAATGATTAGAGGTGATATAGAGCTATTTCCATTACCACATGTTATACACCAAGGATTA
GCAGTAAGTCATTGTTTCTTTGCATTATTATGGAGGAACTTGATAGACATATTAAATATG
GTAGTTTGTCATGAATATTGCTTGCTATTATATTAGTTTGTTGATGAGCATAAACTACGA
ATAAATTTCAAAGTAGAAAGTTGGAGAGAAGCTTTAGAATATGTACTTTAAAAAAAAAGC
CAAATATATGGAATGCAACTTCACCAATAAGTGAGAATAAATGAACATACCATGCGAATT
GAAGATTCAAAATTACACAGGAGTAGTCATTTTCATTATTTAAGATCGTTATTCATTTTG
ATGGGAAGATTG
>c146385_g3 orf length:285 frame:-3 start:41 end:325 gi|473906129|gb|EMS49379.1| Retrovirus-related Pol polyprotein LINE-1 [Triticum urartu]
CCCTTATCTATTGTTTTAGTTATTAATGAACTTACCAGAGATATCCAAAATGATATTTTG
TGATGCATGTTGTTTGTCCAGATATTGTTTTAGTTGATGAATGTAAAAATATTAAATTCT
AAAGTAAAAAGGTGGAGAGAAGCTTTAGAATCTAAGGGATTAGAAATCAGCCAAACAAAA
TGCATGGAATATAACTTTATCAAGACAAGAAGTAGCGTGCAATTTGATGGGCAAGAAACA
TCAAGTTGTAACCAATTTGTTATATGGTATCAACAATCGACCATG
>c146386_g1 orf length:873 frame:1 start:178 end:1050 gi|743804282|ref|XP_010927154.1| PREDICTED: ranBP2-type zinc finger protein At1g67325-like isoform X2 [Elaeis guineensis]
ATGTCTCAGGTTAACAACCGCAATGCTTCTGCTGGAAAGCGTGCTCGCACTGATGGTGGC
CGTCGAGAAGATGACTGGACGTGTCCTAGCTGTGGCAATGTCAACTTCTCTTTTAGGACA
ACATGCAACATGCACAATTGTAGTCAGTCGAGACCTGCTGACCACAACACAAAGTCTGCG
CCAAAGGCTCCTTATGGGCATCCATCTTATGCATCATCAACCGGTGGCTATATGGGTGCT
GCTGCTCCGTCTTCGATGTACCTTGGAGCTCCTCCATATCCGTCTTCTCTTCTTAATGGA
CCTACACTTTCTCCATATAATATGCGCTTTCCTCCTGGTGGTTCTGGTGCATATACTTTT
GATTATGGCAGCCGCGCCGTTGGGAGTCCATATGGGCCAATGCACATGTCTGTACCTCCT
TATTCAAGCGGATCAATGATGCGAGCAGGTGGTATATATGGCATGTCGCCGCTGGTGGAC
AGATATGGTCTTGGAATTCCTATGGGTCATGGTGCTATGGGTTCAAGGCCTGGAGCATTT
CCTGAGGAGAGCTCCCAAAAGAAGGCTGCAGGTGCAGGGCGTGAGGATGACTGGACTTGC
CCTACTTGTGGCAACCTTAACTTTGCTTTCCGAACTGTCTGTAATATGAGGAAGTGCAAT
ACTCCAAAGCCAGGAAACCAGGGTTCAAAGTTTGACAGCTCCAATTCCAAAGGTTCTAAT
AAACCAAAAACACCAGATGGAAGTTGGAAGTGCCAGGAATGTAACAACATAAACTATCCA
TTCAGGACCAAGTGTAATCGACAGAATTGTGGTGCTGAAAAACCATCTGAGGAGAATATG
TCTCATGGGCAGTCAGTTGACGAGGATAATCAG
>c146387_g2 orf length:1200 frame:3 start:711 end:1910 gi|743819220|ref|XP_010931458.1| PREDICTED: probable arabinosyltransferase ARAD1 [Elaeis guineensis] gi|743819223|ref|XP_010931459.1| PREDICTED: probable arabinosyltransferase ARAD1 [Elaeis guineensis]
ATTCATCAAGAATTTGTAGATAGCAGTAGCCCCCAAGAACTAGAGGCCTATACTACGTGC
GACCCGAGAAGTGCAATGTTGAAGGTTTTTATGTATGATTTGCCTCCGGAGTTTCACTTT
GGGTTATTAGATTGGAAACCTGAGGACAACAGCAATAGTGTATGGCCTGATATTACCAAG
AATGTTCCGAGTTATCCTGGGGGGTTGAATCTTCAACATAGCATTGAGTATTGGCTAACT
TTAGATCTTCTATCATCAGGACTTACTAACCGGCCCGGACCGTGCAGTGCGTATAGAGTT
TTGGATTCGAAGGAAGCGGATGTCGTATTTGTGCCATTCTTTTCTTCTCTGAGTTTCAAT
CGGCATAACAAGGTGAAACCACCGGAGAAAGCTAGTAGGAACAAGGTGTTGCAAGACAAG
TTGGTGAATTATTTGATGGCGCAAGAGGAATGGAAGAGATCAGGGGGGAGAAATCATATT
ATTTTGGCTCATCATCCGAATAGTATGATGGATGCAAGGACAAAGCTTTTTCCTGGAATG
TTTGTTCTTTCAGATTTTGGGAGGTACCTGCCGCATGTTGCGAATGTGGAGAAAGATATC
ATTGCGCCTTACAAGCATGTGATTAGGACCTTTGCAAATGATACAGCCGGATTTGATGAT
CGCCCCACTTTATTATACTTTCAAGGAGCAATCTACAGGAAGGATGGTGGTTTCGTTAGG
CAAGAGCTGTACTATCTCCTAAAAGACGAAAAGGATGTCCATTTCTCATTTGGGAGCATA
CGTCAGAACGGTGTCAGCCAAGCCACTCAAGGCATGCACTCCTCCAAGTTCTGCCTCAAC
ATCGCAGGTGACACCCCTTCATCGAACCGCCTATTCGACGCAATCGCGAGCCATTGCGTG
CCAGTCATCATCAGTGATGAGATTGAGCTTCCTTATGAGGATGTCCTCGACTACTCCGAG
TTTTGTGTGTTTGTTCGGACTGCTGATGCAGTGAAGGAGGGGCATTTGATAAAATTGATC
CGAGGTATTGGGCGCGAGCAGTGGACTAAAATGTGGGAGAGGCTTAAAGAAATCGAAGGA
CACTTTGAATATCAATACCCATCTCAGAAGGATGATGCTGTTCAGATGATTTGGCAAGCT
GTGGCTAGGAAAGTGCCTTTATTCAGGTTGAAATTGCATCGATGGAAGCGGTTTGATCAA
>c146388_g1 orf length:702 frame:2 start:749 end:1450 gi|672132502|ref|XP_008789835.1| PREDICTED: transcription factor bHLH123-like [Phoenix dactylifera]
TCCGAGCCCCAACATTCCATTTTTGATCCAAGATTGATGAACTGTGATCTAGGGAGTAGC
TATTATGGGAGCTCAAGTGGTTCCTTAACAAAATTACCCCAGTTTCTCAAGTCATCATCG
CCTTCGACCCAACAAAGTACTGGTGGTAACAACTTGCAATTAGCGAAGAACGCTGCGTTT
TGGCCATCATCATTGCCAGTTCAATTCGCTGCTCGAAGCCACGAGCAGAAGCCAAATTGT
GGTAGTATAACAACTAAGTTGAATTTGGATGGTGCACCGAAAAAAATTGGTAGCTGTGGT
GGTCATGGCAGCGGCCGTGAATCTGCATTGAAAAAGGCTCGAATCGGAACACCGTCACCG
TTACCAGCCTTTAAAGTTAGGAAAGAGAAATTAGGGGACAGGGTCACTGCTCTTCAGCAA
CTAGTTTCACCTTTTGGAAAGCCTAACACCGCTTCCGTTCTCCATGAGGCGAACGAGTAC
ATCAAGTTCCTTCACGAACAAGTCAGTGCCTTAACCAATCCATATTTGAAGAATGGGCAT
CCAATGCAAGACCAACAGAGATCGAACAAGTCGACGGATGGAGAGGGACAAAAACAAGAC
CTTAGAAGCAGAGGGTTGTGCCTGGTCCCGACTGAGAACACTTATCCTGTAGCCAGCGAG
ACGGCAGACTTTTGGATACCAACATTTGGAGGAACTTATCGA
>c146388_g2 orf length:129 frame:2 start:368 end:496 gi|672132502|ref|XP_008789835.1| PREDICTED: transcription factor bHLH123-like [Phoenix dactylifera]
GTGAGGAAAGAGAAATTAGGGGACAGGGTCACTGCTCTCCAGCAACTAGTTTCACCTTTT
GCAAAGACTGATACCGCATCGGTTCTCCATGAGGCCATTGAGCACATCAAGTTCCTTCAT
GAGCAAGTC
>c146389_g2 orf length:1728 frame:1 start:595 end:2322 gi|743789152|ref|XP_010922852.1| PREDICTED: probable leucine-rich repeat receptor-like protein kinase At5g49770 [Elaeis guineensis]
ACTAACCTACAAGACGCTGCTGCTCTTCGGGGTCTGATGAGCGAATGGGAGAATGCACCA
CCAAATTGGGGGCAGTCTAATGACCCTTGTGGAGCACGATGGGTGGGAGTCATGTGCAAA
AATTCCCGAGTGACCACGCTGAAACTACTATCCATGGCAATAAAAGGCACGTTAAGTGGC
GACGTTGGGCAACTTACCCAATTGGAATACTTGGATTTGTCATACAACATAGATCTTGGT
GGTCCACTTACTCCCACTATCGGGAACCTGGCCAAACTCAACACCTTAATTTTGTCAGGG
TGCAGCTTCTCTGGCAGCATACCACAAGAATTAGGGAACTTGCCAATGCTCTCATTTTTG
GCTTTGAACACAAACAAGTTTAGCAGTGTTATTCCTTCTTCTATTGGTAAGCTCACCAAT
TTATATTGGCTGGATATAGCAGACAATAAGATCAGTGGACCGCTCCCCATCTCAAATAAC
AAGTCCCCAGGCTTGGACCTCCTCCTCAATGCTAAGCATTTCCATTTCAACAAGAACCAG
TTATCCGGTACCATTCCAGAGAGTCTCTTCAGCTCTCAGATGCAACTGATACATGTACTT
TTTGATGCAAATAATTTCATTGGAGATATTCCAGATTCAGTAGGACTTGTTCGATCACTC
GAGGTTCTGCGGCTAGATGGGAATTCTCTGGAAGGCTCGGTTCCTTCCAGCATTAGTAAT
CTCGCAAGCATTAACGAACTGCACTTAGCAAACAACAAACTAACTGGACCAATGCCAGAC
CTAACAGGGATGAACAACCTTAACTATGTGGATTTGAGCAACAATACCTTTGAGGCTGCA
GAAGCTCCAGATTGGTTCTCGACGATACAATCTCTAGCTTTTCTAGTGATAGAATCTGGG
GGACTTTATGGGGATATTCCTCAAGCAATATTCAGCCTTCCAGGAATAGAGCAAGTGATT
CTAAATAATAATGCATTCAACGGTTCCCTCAACATGAGCAATAGTGTCAGCCAACAGCTA
CAGATTGTCAATTTTCAGAACAACTCCATCTCCTCAGTCACGCTAGGCACTGCGTATAAG
GAGACCCTAATACTTGCTGATAATCCTGTTTGCAATGTCCAGCTTGCAAATACCATCTAC
TGCAAGCCTCAGCAAAAGCAATCGATTCCTTACTCCACAAATATGACCAAATGTAGCTCA
AAAGCTTGCCCTGTTGACCAGAGTCTCAGCCCTCAGAGTTGTAATTGTGTTTACCCATAT
GAAGGCGTGCTAATTTTTAGAGCGCCACTATTTCGGGATGTGACCAATAGTACCCTATTC
GAACAACTTGAGACTAGTCTGCGGACAAAACTTAACCTTCCTGCGGGATCGGTCTATATT
GGAAACCCCTTCTTCGACAGTGATAATTATCTGCAGGTTCAGGTCAAATTCTTCCCATCC
ACCGGCACACGCTTCAACCAAGAAGACATTTTAAGAATAGGGGGTGACCTTAGCAGTCAA
GTTTTTAAACCTCCACCTATTTTTGGGCCATATTATTTCATCGCTTCCCCATACCCTTTC
CAAGGTGGTAGTGCTAGAGGCAGCTCAATGAGCAAAGGTGCAATTGTTGGAATATCAGTA
GCATGTGTTGTGCTTGTCATTGGGTTAGTAATTCTTGGGATCTATGCTTTCAAACAGAAG
AAGAAAGCTGAAAGAGCAAAGATGCTAAGCAAACCATTTGGTATGTAC
>c14638_g1 orf length:270 frame:-3 start:1 end:270 gi|19881659|gb|AAM01060.1|AC091735_33 Putative retroelement [Oryza sativa Japonica Group] gi|21672044|gb|AAM74406.1|AC120497_6 Putative retroelement [Oryza sativa Japonica Group] gi|31430958|gb|AAP52803.1| retrotransposon protein, putative, Ty3-gypsy subclass [Oryza sativa Japonica Group]
TGGACACCGGTGTGTGAAGCAAGTTTCCAGGAGTTGAAGAAGAGGCTAACTACCGCCCCG
GTGTTGGCTACCCCAGACATCAACAAGGAATTCGTAATATATTATGATGCCTCTGGAACC
GGGCTCGGTGGAGTCCTGATGCAAGATGGCAGGGTCGTGGCGTACTTGTCACGGCAACTG
CGACCGCATGAGGAGAACTACGCCACCCATGATCTCGAGCTAGCAGCTGTAGTGCATGCT
CTGAAGACGTGGCGACATTACCTTCTGGGA
>c146390_g1 orf length:2085 frame:3 start:1296 end:3380 gi|672125630|ref|XP_008786236.1| PREDICTED: calmodulin-binding transcription activator 5-like isoform X3 [Phoenix dactylifera]
GGTTATGCACCACCCTCAGGCCAGCAGATGCAATATGATCTACTGAATTGCCCACAGAAT
GGTAGCTTCCTTTCATCGCCCAGGATATCTTCTCCTGAGCATTCAAGTGATGCAGTCAGT
AAAAATGGCTTAGATGGTACTAAACAAACAAGCAATGGCGGTATTCAGACGTCAGAGGAG
CACAGTGGGCCATCCTCCTTGTTTAATAGTGCGAATCCTCGTCCTAAAGTGACTGACTTA
AAGTCAGTTGGTAGCGAAGAGACGTCAAGGTTTATGGCTGATGATGTCCTAACTAGTCAA
GATAGTTTTGGAAGGTGGAATACCATGATAAATGATTCACTTGGCTCATTAGATTGTCTG
CCATTTGATGCCTCTCTTTCACACGGTACTAAACAAGATGCATTTAGGATGACAGATCAC
TTATCAATGCAAGTGCCAATTTTCAATATTGTGGATCTCTCTCCAGAATGGACTTACTCC
ACCTTAGAAACCAAGGTTGTAGTGATTGGATATTTTAACGAATCATACAAACATTTATCT
GGATCCAAAATGTACGGTGTCTTTGGCCAAATATGTGTAGCTGCAGAAATGATTCAAGAT
GGTGTCTACCGCTGTATAACATCACCGCAATCTCCTGGCTTTGTAAATTTCTTTTTGACT
TTGGATGGCCTTGCGCCTATTAGTGAGGTCTTGAGTTTTGAATATCGCCCTATGCCAAGT
CTTCAACCAAGTGGTGGGTCGAATTCCTTGGAAGAAGGCAATAACAAGTCAAAGAAGATA
TTAAATCAGGCTCGGATAAGGCTTGCTCATCTACTTTTCTCAACAACCAACACCATGTCT
ATTTTATCCACCAAGATTCAGCCAAAGTTCTTGAAGGAAGCAAAAAGATATGAATCACTC
ACCTCTCCCTTGGAGAAAAATTGGAATAGGCTGCTTAAAGTAAGTGGCGATAATGAAATT
TCAGATGTTGAAGCTTTACTTGAGCTGTTGTTGGAAAATAAGCTACAGGAATGGATATTG
CATAAAGTAGCTGAAGGTGGTAATAAAACTCCTCGTGATAGTCAGGGGCAAGGAGTTATT
CATCTGTGTGCCATTCTAGATTATGCATGGGCAGTACGTCTATTTTCAATGCCAGGATTG
TCCTTAGATTTTCGGGATGCTTCTGGCTGGACAGCACTGCACTGGGCTGCATATTATGGG
AGGGAGAAAATGGTTGCTGCACTTTTATCTGCTGGGGCAAATCCAAGCGTGGTTACAGAT
CCTACTCCTGAAAACCCGGGAGGATGCACGGCTTCTGATTTAGCATCCAAAGAAGGATAC
GGAGGCTTAGCTGCTTATCTTGCAGAAAAAGGACTAACAGCACATTTTGAGGCTATGACA
TTATCAGGGAACATTACTTCACCTATGACTCCGATCTCAAACAATGTAGTTAACCTTCAG
TATTCTGAAAACCTTAGCGAGCAGGAAATATGTTTGAAAGAATCATTAGCAGCATACCGT
AATGCTGCTGAGGCAGCAGATCAGATACAAGCTGCATTTAGGGAACGAACTTTAAAGCAA
CAAACAAGAGCTGTACAGTTGGCTAACCCTATTGTGGAGGCAAAGCAAATAGTTTCCGCT
CTTAAGATTCAGCATGCTTTTAGAAATTACAACAGACGAAGGTTACTGAGAGCTGCTGCG
CAAATACAAAGCCATTTTCGCACCTGGCAGGCTCGTAAAAATTTCATCAACATGCGTAGG
CAAGCCATCAGAATCCAAGCTGCTTTCCGAGGCCACCAAGCGAGGAAGCAGTATCGCAAG
ATTACTTGGTCAGTTGGAGTGCTTGAAAAAGCAATTCTTAGGTGGCGCTTGAAGAGGAAA
GGCTTGCGTGGTCTTCAAACCGAAGCTACACAAGAAATTAGAGTGGATAAGGAACAAGAA
GAGAATGTTGCGGAGGAGGATTTCTTTCGGATCGGTCGCGAACAAGCTGAGGAACGAGTG
AAAAATTCCGTAATAAAAGTGCAATCCATGTTTCGCTCGTATAAAGCCCAACGAGAATAC
CGAAGAATGAAACTGGCTCATGAGAAAGCGAAGCTGGAATTCGAT
>c146391_g1 orf length:570 frame:2 start:116 end:685 gi|641834654|gb|KDO53644.1| hypothetical protein CISIN_1g012904mg [Citrus sinensis]
AGCTTCTCCACAGAATCACTTAATTACTGGAGAAAATTCTTCAGTTGCGCTAATGCGGAT
ATCTTCCAAGTGATCAAATATGCAATCCTTGTTGCTTCAGCCGATTGCCCTACTGAATTC
TTGTCTTGGCGTGATCAGATCACAGAGATTCTATATACACGTTGGTCAGTGCAGCAGTGC
TTGAGTGACCGAATTGAGCTTCAGACCCCTGAACTTGTTGGAGATAAGGAAAGGAAAAGA
TGTAGCAGTGAGGAAAATGAACCAACTATGAGTATGAGTAATGAACATTACACTAGCAGT
AGACACGAGTACTCAAACCTTGATGAGTTTGAGGCTCTGACAAACGAGATCGAAGAGGAA
CAGCAAACTGTTGGTGAGGTCTTAAGAATAAAGGAAGTGCTCACTAACTGGAAAGAAGAG
TCTAACGAAGTTATATCTGAATCGCTAAGGAGGCTGCAATTGATGGAGCTCTCAATAGAA
ACCCTTGGCGCTACGCAAATTGGACGAGCTGTCAGTGGTCTGCACAAGCACAAATCAAAA
CCAATCAGGCAACTTGCCCAGACGCTGGTC
>c146391_g4 orf length:180 frame:3 start:402 end:581 gi|695064804|ref|XP_009420970.1| PREDICTED: probable mediator of RNA polymerase II transcription subunit 26b [Musa acuminata subsp. malaccensis]
AAAGATATATCAAAGGAGCCTGAAGAATTATCATATCGAGCCAAGTTAGAGTTGGCAAAG
AGGAAACTTCATGATCGATACCAGGAAGCTGATAATGCGAAGAGGCAACGGACAATTCAA
GTGATGGAGCTGAAAGATTTGCCAAAGCAAAGTCAGAACAAGCAACAAACAATCGTGAAG
>c146392_g2 orf length:675 frame:3 start:459 end:1133 gi|672134675|ref|XP_008790986.1| PREDICTED: uncharacterized protein LOC103708012 [Phoenix dactylifera]
ATATGTCTCGAACCTGTGAAGCAGGAAGCCTATTTAGATTGTTGTTTCCATACATTTTGC
TACCCATGCATTGTTTATTGGTCCAACACCCTCAGGAAGAAAACTGAAGCACTCTCTTCA
ATCAAGTGCCCTCTTTGCAAGATGGAAAATTTTTCTATAATTCATAGCTTTGATGGAGAA
TATTTTCAGCAACACTACATATCCCAAGTCCATACACAGAACTTTCTTTCAAGTGCTCAT
AACTTCAGATTGCAATGGTATAAAACTGATGTAAGAGACTCGATCAATGCACCTAACGTT
AAACTGTACTGGAAGCATCATAAGTATCTTCGAGGCAATGCATGGCTTGAGAGTTGGTTG
AGAAGGGAAATTCAGGCCCTTACTTTAGAGGAGGATGTAGATATCATTGTGCATCACATT
CTTGGAGTAATTGAGAGCTTTGTCAAAAGAGAACAAGGAGAGAACATGAAGAATGTGTTG
CCTTTGGAGAAGCGTAGAGAATTTAAAGGATTAGTTTCTGATGCTGCAAGGCCTTTTCTA
TCAGGAAGAACGGAACGATTCGTTGATGAGATGGAATGGTTTCTTATGTTGGGTTTAAAC
ATCACAGCGTATGATGAAATATGCATGCAAAGTTTTGCAAGCAGGTCTGCATGTGGTGAA
TGAAGAAAGAGCAGT
>c146392_g4 orf length:1773 frame:2 start:98 end:1870 gi|743761031|ref|XP_010940183.1| PREDICTED: probable beta-1,3-galactosyltransferase 20 isoform X1 [Elaeis guineensis]
ATGAAGAGATCGAAATCGATCGATTATTTCGCCTCCAAAAACCCTAGAAAATGGAAACCC
TCTCTTTTCCTTTTCGCCACCGCCGCCCTCTACCTCCTCTTCATCGCCGTCAAATCCCGT
CACTTTCTCGAAATCCAAACTCTAGACCCGTTAAGCTCGAACCCGGATCCGATTCGAGAT
TCGCACCCGAAACCCGTTAAGGAACGGATCTCGTATGGCCGCATCGCCGGTGAGATCATG
CGCCGGCGGAGCCGCCACTTCAATTGGTCTGGTAACCTCACAAAACTCGGAATCTTGGCT
CACGACGCATATAATTTAGGGTCTAAGGGTTGGAAAGAACTTGAAAGCCATAATAAATTT
AATGATAGTGTGAACGTTGGGGAGAAAACAATCGAATCTTGCCCTAGTTCGGTTTCTGTA
AATGGGAAGAAAGTGATGATTTTGCCTTGTGGATTGGAGGTGGGTTCCGCAGTGACAGTG
ATGGGAATGCTGGTGAATGCGCGTGCAGAGCACATGATGGAGTTGGATAAGACGGGGAGA
GGAGATGGGGAGGGGGAGAAGACAGAGTCACAGTTTGTGGTGGAGTTGCAAGGGTTGAAG
GCGGTGGATGGAGAGGACCCGCCAAGGATTTTGCATTTTAATCCAAGATTGAAAGGGGAT
TGGAGTGGGAGGCCGGTTATTGAGATGAACACGTGCTATCGGATGCAATGGGGGAAGTCG
ATACGATGCGATGGGCTGTCATCAGAAGATGATGATGAGACAGTCGATGGATACTACAAA
TGTGAAAAATGGGAACGTAATGATGTTGCTGACTTGAAAGAGTCCAAAACAACTTTGTGG
TTGAACCGGTTCATAGGCCGCGCAAAGAAGCCAGAGATGACATGGCCTTATCCCTTTGAA
GAAGGCAAGCTGTTTGTCCTTACACTTCGAGCTGGAATGGAAGGATATCACATTTATGTT
GGAGGTCGTCATATAACTTCATTTCCATATCGAGTGGGATATAGTCTTGAAGATTCAACA
GGTTTAGCAATCAGAGGAAATGTGAATGTGCAATCAGTATATGCCACTTCTCTGCCCAAA
TCTCATCCCAGTTTCTCAGCTCAGAATGTCATGGAAATGTCAGAAAAATGGAAATCAAGT
CATCTTCCAGTAGGTCGTGTTCATCTTTTTGTCGGTATTCTTTCTACTACCAGTCATTTT
GCTGAGCGTATGGCTGTTAGGAAATCCTGGATGCAATATCCTGAAATCAAATCCTCGCGC
GTGGCTGCCCGTTTCTTTGTTGCATTGATTCACAATGTTACTGCTGCATACATTATGAAG
TGTGATGATGATACATTTATTCGGCTAGACGTGGTACTGAAAGAAATAAGTAACATCGCA
GACAAGAAATCTCTTTATATGGGTAATCTTAATCTCATGCACAAGCCTCTCAGAAGTGGA
AAATGGGCTGTCACATATGAGGAATGGCCAGAAGACATATATCCTCTTTATGCCAATGGA
CCAGGCTACATCATCTCAAATGACATTGCAAGTTTTATAGTCTCCAAACATGCAAATCAA
AGCTTAAAGATGTTCAAGATGGAAGATGTAAGCATGGGGATGTGGGTTGAAGAGTTTAAT
GCTTCTATAAAGGTTAAGTACTTGCACAGTTGGAAATTTTGTCAATTTGGGTGCATAGAG
AACTACTTCACTGCGCACTATCAATCTCCGAGGCAAATGATTTGCTTATGGGATAAATTG
GCAAGTGGTCAGGCACAATGCTGCAACTTCCGA
>c146392_g6 orf length:123 frame:3 start:825 end:947 gi|255678125|dbj|BAF22839.2| Os08g0130900, partial [Oryza sativa Japonica Group]
GTACAGAGTTCAAGAAAGCAAGTAAATGCACTGCTGAAGAAGGAAGCAAAATACTTTGGA
GATATTGTGATATTACCATTTATTGATCATTATGAGCTTGTGGTTCTTAAAACCATTGCT
ATT
>c146392_g7 orf length:396 frame:3 start:3 end:398 gi|901809905|gb|KMZ66503.1| N-glycan beta-1,3-galactosyltransferase, family GT31 [Zostera marina]
GAAGCAGAATATTTTGGAGATACTGTTATCGTACCATTCATGGATCACTACGAGCTCGTG
GTTCTTAAAACTGTTGCTATTTGTGAGTATGGGATTCACAATGCTACAGCTGCTTACATT
ATGAAGTGTGATGATGATACTTTTGTTCGGCTGGATGCTGTACTAAGTGAAATTAATAAC
ATTGCAAGCAAGAAATCTCTTTATATAGGTAATCTTAATCTCTTGCATAGGCCTCTCAGA
AGTGGAAAATGGGCTGTCACATATGAGGAATGGCCAGATGATGTATATCCACCATACGCC
AATGGACCTGGCTATGTAATCTCAAATGACATTGCAAGTTTTGTCGTCTCCAAACATGAA
AATCGAAGCTTAAGGGTGAGGGCAATGGAGAATTTA
>c146393_g2 orf length:2145 frame:2 start:260 end:2404 gi|672107743|ref|XP_008781327.1| PREDICTED: protein VAC14 homolog [Phoenix dactylifera]
AGCGAAGCCCTATCCATAATCCCCGCGGGTGTTCTTCGAAATCTCGCCGATAAGCTCTAC
GAGAAGCGAAAGAATGCCGCCCTCGAGATCGAAGGGATAGTGAAGCAACTTGCACAAGCG
GGGGAGCACGAGAAGATTACCTCTGTAATTAGTTTGTTGACGACTGAATTTACTTATTCA
CAACATGCCTATCATAGAAAGGGTGGTTTAATTGGGCTTGCTGCGGCTACGGTTGGTTTA
ACAACGGAAGCTGCGCAGCATCTTGACCAAATTGTACCACCAGTACTCAACTCCTTTCTT
GACCAAGATGGCAGAGTTAGGTTTTATGCCTGTGAAGCATTGTATAATATAGCGAAGGTT
GTTAGAGGAGATTTCATTGTATATTTTAATCAGATATTTGATGCTCTTTGTAAGCTCTCT
GCAGATTCAGATCCTACTGTGCAGAGTGCTGCTCATTTGCTTGACCGGCTTGTAAAGGAT
ATTGTAACCGAGAGTGATCAGTTCAGCATAGAAGAGTTTATACCACTTTTAAGAGAACAC
ATGAATGTACTGAACCCATATGTACGGCAATTTTTGGTGGGGTGGATCACCGTATTGGAT
AGTGTTCCTGATATCGATATGCTTGGTTTCCTTCCAGATTTTCTTGATGGTTTATTTAAC
ATGCTAAGTGATTCCAGCCACGAAATACGACAGCAAGCTGATTCAGCACTTTCTGAATTT
CTCCAAGAAATAAAGAACTCTCCAAATGTAGATTATGGTCGTATGGCTGAAATATTGGTT
CAGAGGGCAGGTTCCCCTGATGCATTTACTCGGTTGACATCCATCATATGGATAAATGAG
TTTGTGAAACTTGGTGGAGACCAGCTTATCCCTTACTATGCAGATATTTTAGGAGCTATA
TTACCCTGTATATCTGACAATGAAGAGAAGATAAGAGTGGTTGCTCGTGAAACCAATGAA
GAGCTTCGTTCCATTCGTGCAGATCCTGCTGAGGGATTTGATATTGGAGCCATTCTATCC
ATTGCAAGAAGACAATTAACTAGTGAATGGGAAGCTACCAGGATTGAAGCATTGCACTGG
ATCACAACGTTTTTGACCCGGCATCGTGCTGAGGTTATTTCACACTTGAACGATATTTTT
GATTCTCTTTTAAGAGCACTGTCAGATCCTTCTGATGAGGTTGTTCTCCTGGTGCTAGAA
GTTCATGCATGCATAGCTAAAGATGCTCAGCACTTTCGCCATCTTGTTGTTTTTCTAGTT
CATAATTTTCGCTCTGATCACCTGTTGCTTGAAAAGCGTGGTGCTTTGATAGTACGCCGA
CTTTGTGTACTTCTGGATGCAGAACATGTTTTCCGTGAATTTTCTACAATTCTTGAGGGT
GAAGATGATTTGGATTTTGCATCCATATTGGTTCAGGCCCTGAATTTGATTTTACTGACT
TCATCTGAATTGGCTGAACTGCGAGCTCTTCTAAAGCAATCATTGGTGAATGCTGCTGGC
AAAGACTTATTTCTTTCGCTGTATTCTTCATGGTGTCACTCACCAATGGCAACAATAAGC
TTGTGTCTTCTGGCTCAGGCATACCGTCATGCCAGTGCTGTAATTCAGTCATTGGGCGAA
GAAGACATAAATGTAAAATTCTTGGTACAGCTGGACAAGTTGATCCGCCTTCTGGAGACT
CCAATATTTGCTTACTTAAGATTACAGCTTCTTGAACCTGGAAAATACACATGGTTGATG
ACAGCTTTGTATGGTCTTCTTATGTTACTACCTCAGCAAAGTGCAGCTTTCAAGATATTA
AGGACTCGATTGAAAACTGTACCATCATTCACTTTCAGTGGTGTACAAATGAAACGCACA
TCCTCAGGGAACCCATATTCACTGATTCAACATGTTAATGAGGATGGAAACAGGAATCAG
GATGATAATGCAATCAACTTTGCATCTAGACTTCAGCAGTTTGAGCACATCCAACACCTA
CATCGTGTGCATTCTAAATTGCAGCTGCAATTACGCACTTCAACACCCTCAACGGTGTCA
CAGGAAAAGAAAAAATTTGATGAATCTCAACATCCTCCATCGCTTTCAGACCTTGAACGG
GCCCTTTTTAGATCATCGTGGATCAATCAAGGGCATGTGCAACGA
>c146394_g1 orf length:783 frame:1 start:166 end:948 gi|695024790|ref|XP_009399624.1| PREDICTED: vacuolar cation/proton exchanger 3-like isoform X1 [Musa acuminata subsp. malaccensis]
CATTCATCTATTGAGATGCACTCTGTAGATCTTACATCAGAACATGAATTTGAGGATCAA
GGTCTAGTTAACCCAGTGACACTAAATATGAAAAATCTAGTTTCTATAGGTGCACAAAAT
TGTTCCTTCACAGATGCTGGGCAAGAGAATACCATTCGATCATTGAACGAAGGGATGTTC
AGAAGCTTAAGAATTATTATCTTTACTTCCAAAATTAATGTACTGCTGCCTTGTGGCCCT
CTTGCGATCCTAGTCAATTACTTAACTGACCATCATGGATGGGTTTTCTTTCTAAGTTTG
TTGGGTATTATTCCTTTAGCAGAGCGTCTGGGTTTTGCTACAGAGCAGTTAGCATTATTC
ACAGGGCCTACAGTTGGAGGCCTTTTAAATGCTACATTTGGAAATGCTACAGAATTAATA
ATATCAATCTATGCATTGAAAGGGAGCATGTTACGGGTTGTTCAGCAGTCACTGTTAGGG
TCAATATTGTCAAATATGCTGCTAGTTCTTGGCTGTGCATTCTTCAGCGGAGGGATTGTT
TTCTATAAAAAAGAGCAGGTTTTCGATAAGGCAGCTGCTGTACTGAACTCTGGATTACTG
CTTATGGCAGTCATGGGCTTACTATTTCCAGCCGTTCTCCACTACACTCGTTCTGAGGCA
CAATATGGCAAGTCAGAATTAGCTCTTTCGAGATTTAGCAGTTGTGTTATGCTGGTGGTT
TACACCGCCTACATATTTTTTCAGTTAAAAGGTCAAACAGATAACTATGATAAAATTAAT
GAG
>c146395_g2 orf length:480 frame:3 start:1044 end:1523 gi|734320677|gb|KHN03964.1| Serine/threonine-protein phosphatase PP1 [Glycine soja]
GTTGTTTTCTTTTCTGGTAAATGTCGAAGGAAATGCATTAATGCATATAAATGATATTGA
AATCGTCAGTTGTTTTAAATACTCGTGTACAATGCAGGTGACATTCATGGACAATATCAT
GATCTTTTAAGGTTATTTGAGATGGGTGGCTTCCCTCCATCCTCAACCTACTTATTTCTT
GGAGATTATGTAGATCGAGGCAAACAGAGCTTAGAAACAATCTGTCTGCTTCTTGCTTAC
AAAATCAAATACCCACACAAGCTCTATCTTCTGAGGGGAAACCATGAAGATCCAAAGATC
AATAGAGTATATGGCTTCTATGATGAATGTAAACGGAGGTTCAATGTTCGTCTATGGAAA
ATTTTCACTGATTGCTTTAATTGCCTGCCAGTTGCTGCACTCATTGATGAGAAGATTTTA
TGCATGCATGGTGGCCTCTCACCTGAGTTGAATAGTCTGGATCAAATAAGAGACATGCAA
>c146396_g1 orf length:4230 frame:2 start:218 end:4447 gi|743762476|ref|XP_010908309.1| PREDICTED: probable phosphoribosylformylglycinamidine synthase, chloroplastic/mitochondrial [Elaeis guineensis]
ATGGTTATGCTTGGCCAGTCGAAGACAATTGAATTCTTACAGTGGAAGAGCTCAAGGCGA
CATAATTCTATTTGGCGCAGAAATTTTCATCAAAGTAGGTGCAGTGTGGTCGATGGCAGC
TTTGGCCTTTACCATTTCCCAAGGACATCTATTTATAATAGCAGGTTGAGACTCCCTCTT
TCAATACGGCCAAGGGCTGCAGTCTCGAAGGGTTCTCAGAGTGCAGTGGCTGAAGAATAT
AACACGTTGGAAAATTCCAATGAGATCATACACTTCTATCGCCTTCCCCTGATTCGAGAC
GGTGCTACTACCGAGCTCCTTAGGAAAGTACAGGGAAAGATTTCTGGTGATATTATCGAT
ATAAAGACCGAGCAATGCTTCAATATTGGGGTAAATGGCGTACTAACAAATGAGAAGCTT
GGTATTCTTAAATGGCTTCTACAGGAAACATATGAGCCAGAGAATTTGCATGGAGAGAGC
TTGCTGGAGGAAGAATCCCAATGTGGGTCGACTGCATTAGTTGAGGTGGGGCCTAGGATG
TCATTCACAACAGCATGGTCGGCAAATGCTGTATCAATTTGCCAAGCTTGTAATTTGACG
GAGGTAACCCGTATGGAGAGGTCTAGACGGTATCTTTTGTACCTTCGGCCAGGAAGCAAC
CATTTGGAGGAGAGACAGGTTAATGAGTTTGCTGCTATGGTTCATGATAGAATGACGGAG
TGTGTTTACCCCTCCAAGTTGAAATCTTTTGAGATCAATGCTGTTCCGGAGGTCGTTAGT
GTTGTTCCGGTCATAGAGAGAGGAAAGGAAGCATTGGAAGAGATTAATGCTAAAATGGGT
CTAGCATTTGACAAGCAAGATATCCACTATTACACTAAACTCTTCAAGGATGATATCAAG
CGCAATCCAACAACCGTTGAACTTTTTGATATTGCTCAGTCAAACAGCGAACATAGTCGG
CATTGGTTTTTTAATGGGAAGCTTGTCATAGATGGAGAACCCATGAGGAGTACTTTGATG
CAGATTGTTAAGGGTACATTGAAAGCATACCCAAACAATTCGGTCATTGGATTCAAAGAT
AATTCAAGTGCAATCAAGGGATTTACTGTGAGTTCATTACGTCCGTCATCACCTGGTTCA
ACGTCTCCATTGATTAGTTCAGTCCGTGATCTTGATGTGTTACTTACAGCTGAGACGCAT
AATTTTCCTTGTGCTGTGGCTCCTTACCCTGGCGCTGAAACTGGTGCAGGAGGAAGGATC
AGGGACACACATGCAACTGGAAGAGGGTCCTTTGTGGTTGCTTCCACTGCTGGTTATTGT
GTTGGGAACCTTCAAATTGAAGGCTCTGATGCTCCATGGGAAGACATATCTTTTTCCTAC
CCATCAAATTTGGCTCCTCCGCTTCAAATTCTAATAGATGCAAGTGATGGGGCATCGGAT
TATGGCAATAAATTTGGTGAACCTCTAATCCAAGGGTATACAAGGACATTCGGAATGAGG
CTTCCAAATGGGGAGCGCCGAGAATGGCTGAAACCAATAATGTTTAGTGGTGGAATTGGG
CAAATTGATCACACACATATAACGAAAGGAGAGCCAGAGGTGGGGATGCTAGTTGTGAAA
ATTGGAGGGCCAGCATATCGGATCGGGATGGGAGGTGGTGCTGCTTCAAGCATGGTCAGT
GGGCAAAATGATGCAGAGCTAGACTTCAATGCCGTTCAGCGTGGGGATGCCGAAATGGCA
CAGAAACTCTACCGAGTGGTCCGTGCTTGTGTTGAGATGGGGGAACACAACCCCATTATT
AGCATCCATGATCAAGGAGCTGGGGGCAATTGTAATGTTGTGAAGGAAATAATTTACCCC
AAGGGAGCTGTAATTGATATTCGTGCTATAGTAGTTGGAGACCACACGATGTCTGTATTG
GAGATATGGGGTGCTGAATACCAAGAACAAGATGCTTTGTTAGTGAAGCCTGAAAGCCAG
AACTTACTGCAGTCAATATGTGAAAGAGAAAGGGTTTCAATGGCAGTTATCGGTACTATT
AGCGGCAGTGGACGAGTTGTATTGATTGATAGCTCAGCTATTGAACATTGTAAGTCTAGC
GGGCTCCCTCCCCCTCCTCCTGTAGAGGATCTCGAGCTTGAGAAAGTACTTGGAGACATG
CCACAAAAATGTTTCGAATTCAAACGGATGCCACAAGTACAACAACCTTTTGATATTTCC
CCTGGGACTGCTCTGATGGATTCCTTGGCGAGGGTTCTGAGGCTTCCATCAGTCTGCTCG
AAACGGTTCTTGACGACGAAAGTTGACAGGTGTGTAACTGGTTTGGTAGCTCAACAACAG
ACGGTTGGCCCCTTGCAACTGCCACTCTCTGATGTCGCTGTAATTGCTCAGACTTACACT
GATCTGTCTGGTGGTGCTTGTGCAATTGGGGAGCAACCCATAAAGGGTTTATTGAACCCA
AAGTCCATGGCAAGGTTGGCTGTCAGTGAAGCATTGACAAATCTAGTTTGGGCTAAAGTT
ACATCTCTTGGTGATGTTAAAGCCAGTGGAAACTGGATGTATGCTGCTAAGCTCGATGGT
GAAGGAGCAGCAATGTATGATGCTGCCATGGCACTATCAGATTCCATGATTGAGTTGGGT
ATTGCCATAGATGGAGGTAAAGACAGTCTATCAATGGCGGCCCATGTCGGTGGTGAGATT
GTCAAGGCTCCTGGAAATCTTGTTATCAGCACCTATGTTACTTGTCCTGATATAACATTG
ACTGTAACCCCGGACTTGAAGCTGGGGAACAATGGTGTTCTGCTGCATATTGACCTCGCT
AAAGGAAAAAGACGGTTGGGAGGTTCAGCACTCGCGCAAGCTTTTGGCCAAGTTGGTGAT
GAATGTCCAGATCTAGATGATGTGCCTTACCTAAAGAAGGTGTTTGAGACTGTCCAAGAG
CTTCTTAGTGAACGTTTGATTTCTGCTGGTCATGATGTCAGCGACGGTGGGATTATTGTT
AGTGTTCTTGAAATGGCATTTGCTGGGAATTGTGGTGTGAAGCTAAACATGAGCTCAAGG
GGTCATGGCCTTGTACAAACACTCTTCGCTGAAGAGCTCGGTCTTATTCTTGAGATCAGT
ACGGAAAATCTAGATACAGTCAGCCAAAAGCTTGAAATGGCAGGAGTTTCATTCGAGGTC
ATTGGAAAGGTTACTGCATTACTGGTTATAGAGTTGTCAGTGGATGGAGTGCCCCAGTTG
AAGGAGGAGACATCTTACCTTAGGGATTTGTGGGAGGAAACTAGTTTTCAGCTTGAGGGT
CTTCAGCGGCTGGCTTCCTGCGTTAAGTTTGAGAAAGAAGGTTTGAAGAGTAGAATGACA
CCTTCATGGGAATTATCTTTTACACCCAAGTATACAGATGAAAAAATTATGGCTGCAAAA
TTGAAACCAAAGGTAGCTATAATTCGCGAAGAAGGGAGCAATGGGGACAGGGAAATGTCT
GCAGCCTTTTATGCTGCAGGATTTGAGCCTTGGGATGTGACAATGTCTGACCTCCTCAAT
GGACATGCTTCCTTGCACAACTTCCGTGGAATTGCTTTTGTCGGAGGCTTTAGCTATGCC
GATGTACTTGATTCCGCAAAAGGCTGGTCTGCATCCATAAGGTTCAACCAACCTCTCCTT
CGGCAGTTTCAAGAGTTCTACAACAGACCAGATACCTTTAGTCTTGGAGTTTGCAATGGA
TGTCAACTCATGGCTCTGCTTGGATGGGTCCCAGGAGCAGACATCGGTGGCTCCCTTGGT
GAGGGGGGAGATGTTTCACAACCGAGGTTCATTCATAATGAATCGGGGCGTTTTGAATGC
CGATTTACGAGTGTGAGAATAGGCGATTCTCCTGCTATTATGTTCAAAGGTATGGAGGGC
AGTTCATTGGGTGTTTGGGCAGCTCATGGTGAAGGACGGGCATATTTCCCCGATGATCTT
GTTAAAGGTCGCATTCTTAGTAATAATCTGGCCCCTTTGCGGTATTGTGATGATGGTGGA
AATATAACTGAGGATTATCCTTTCAATCCAAATGGTTCTCCACTAGGGGTTGCAGCCCTT
TGTTCTCCTGATGGAAGGCATCTTGCTATGATGCCACACCCAGAACGTTGTTTCATGATG
TGGCAGTTTCCATGGTATCCAAAGGAATGGGAGGTTGACAAGAAAGGCCCGAGTCCATGG
CTACAGATGTTTCAAAATGCTCGGGAATGG
>c146397_g1 orf length:438 frame:3 start:1371 end:1808 gi|695043176|ref|XP_009409270.1| PREDICTED: ankyrin repeat-containing protein At2g01680-like [Musa acuminata subsp. malaccensis] gi|695043178|ref|XP_009409272.1| PREDICTED: ankyrin repeat-containing protein At2g01680-like [Musa acuminata subsp. malaccensis]
ACTCCCCTCCACCTCTCAGCTATGTTAAATGATCATATGATGATTGATTTGCTTGTAAAT
GGTAGTCAACCAGAATTGGTGAACGTCTTGAGCAAGGATGGCATCTCCCTTTTCCATTTG
GCTGCCACGATGAACTATCCTAAAATATTTGAATTTCTGTTACAACTATGTCTAGAATGC
TGCCGTGTAACTACCAATCGAGGTCAGAATGTTCTCCATCTCGCTGTACAAGAAAATGCT
ACAGGCATTATGGAATTCATTGTAAAGGATAAGAAGTTGAGCGAGCTCATGATAAATCAA
CAAGATAATGATGGTAACACTCCATTAAGTTTAGCCACCGCCTCTAATGGCAATGAGGAG
ATGCTGAATGCTCTGTTGGCGAGTCAGGTAAATGGGCCTCCTCTCAAGGTTAATCCTCTC
AAGGTAAGGATTGCCGTC
>c146398_g2 orf length:243 frame:3 start:960 end:1202 gi|695027197|ref|XP_009400928.1| PREDICTED: 60S ribosomal protein L37-1-like [Musa acuminata subsp. malaccensis]
ATGGGCAAGGGAACTGGAAGCTTCGGTAAGCGTAGGAACAAGACGCACACGCTCTGCGTG
AGGTGCGGCCGCCGCAGCTTCCACCTTCAGAAGAGCCGATGCGGATCCTGCGGTTTCCCA
GCCGCCCGAATCCGCAAATATAACTGGAGTGCGAAGGCTATTAGAAGGAAGACCACCGGC
ACAGGTAGGATGAGGTATCTTCGTCATGTGCCTCGGAGGTTTAAGAGCAACTTCAGAGAA
GGA
>c146398_g5 orf length:285 frame:3 start:9 end:293 gi|695021621|ref|XP_009397905.1| PREDICTED: 60S ribosomal protein L37-3-like [Musa acuminata subsp. malaccensis]
ATGGGCAAGGGAACGGGAAGCTTCGGTAAGCGTAGGAATAAGACGCACACGCTCTGCGTG
AGGTGTGGCCGCCGCAGCTTCCACCTCCAGAAGAGCCGATGCGGATCCTGTGGTTTCCCC
GCCGCCCGAATCCGCAAATATAACTGGAGTGCGAAGGCTATTAGAAGGAAGACCACCGGC
ACAGGTAGGATGCGGTATCTTCGTCATGTACCTCGGAGGTTTAAGAGCAATTTTAGAGAA
GGAACTGAAGCAGCTCCAAGGAAGAGGACTGCCACTTCTGCAGCT
>c146398_g6 orf length:168 frame:3 start:108 end:275 gi|672125570|ref|XP_008786205.1| PREDICTED: ELMO domain-containing protein E-like [Phoenix dactylifera]
TTCATCTGCGATTCTCTTTCAGATAACGAAGAGCCTCGTCATTTTCTGGATTCTTGCTTC
CTCTGCAAAACCCCTCTTCACCCAAACGATGATGTATACATGTACAGAGGAGATGTAGCC
TTTTGCAGCGAAGAGTGCAGGCAAGATCAGATTGAAATCGACGAGGCG
>c146399_g1 orf length:1218 frame:1 start:223 end:1440 gi|743770394|ref|XP_010915484.1| PREDICTED: probable sugar phosphate/phosphate translocator At1g06470 isoform X1 [Elaeis guineensis]
GGAGATCCCGCCGCCGACGACGCCCCCCTCATTCACAACAACGACGAGTACGAGCTCCGG
CAGCGGAATCTCGACCGGAGATTCGAGAATATCGACGTCGAGGTCGGGATCCACGCGAGC
GATTCGCGCGCGAAGCTCGATCTCGCCAACCAATCGTCCGCCTCGGTTTTCTCTGTTGTT
GTTCTGCTCAAGACTCTGTTTTTCATTTTGGTTTGGTACGCGATTAGCACGTGCTTGACA
CTGTATAATAAGGCGCTGTTAGGGGATAAATTAGGGAAGTTTCCGGCCCCCTTGTTGATG
AATACTTTTCATTTTGGATTGCAAGCGGTTTTGTCGAAGATCATTGGGTGCTTTCAGTGT
CGAGGATCGCCAGAGGGAAGTGTTCCAATGACTTGGAGGGATTATTTTGTTAAAGTTGTG
CCAACAGCTCTCGGAACTGGATTGGATGTAAACCTAAGCAATGCTTCTCTTGTTTTCATA
TCAGTGACATTTGCCACAATGTGCAAATCTGCTTCACCAATATTTCTTCTTCTGTTTGCT
TTTGCATTTAGGTTGGAGAGCCCTAGCATTAAGCTTCTAGGTATCATATTAATCATCTCC
ATTGGAGTTCTATTAACAGTTGCCAAGGAGACAGAATTTCATTTCTGGGGGTTTGTGTTT
GTTATGCTTGCTGCTGTTATGTCCGGTTTTCGCTGGTCAATTACTCAGATACTCTTGCAG
AAAGACACCTATGGTCTGAAGAATCCAATTACTCTTATGAGTTATGTTTCCCCTCTTATG
ACAATAATGACAGCAATCTCCTCCCTTGCACTGGACCCCTGGCATGAATTTCATAAGACT
ATATATTTTGATAACACATATCACATAATGCGGAGTTGTCTATTGATGTTTATAGGCGGG
TCTCTGGCATTTTTTATGGTTTTAACTGAATATGTTCTCATTTCAGCGACCAGTGCAGTA
ACTGTCACAATAGCAGGCGTTGTCAAGGAAGCTGTCACTATTGTGGTTGCGGTAATCTAT
CTCCACGATCAGTTTACCTTGTTAAAGGGAATTGGGCTTCTAACAATTATGGTTGGCGTA
AGTTTATTCAACTGGTATAAGTATCAAAAACTTAAAAAGGGCCATTCTAATGAAAATGGA
GGATTCATGCCTCCAACTTCAACTGTAACTTCAAAATATGTTATCCTTGATGATATTGAC
TTCCAAGATGGCGATACT
>c146400_g4 orf length:351 frame:1 start:1 end:351 gi|672169075|ref|XP_008804560.1| PREDICTED: protein NRT1/ PTR FAMILY 2.11-like [Phoenix dactylifera]
GGCAGGAAAGGAATCAACAGCTTCTTCAACTGGTACTACTTCATCTTCACATTCGCCATG
ATGATTTCTGTGACCGTTATCATTTACGTCCAGAGCAATGTAAGTTGGAGTTTGGGGCTT
GCACTACCGACTATTATGATGTTCTTCTCGTGCGCTTTTTTCTTTGTGGGTTCCAGAATT
TATGTGAAGGTGAAGCCTGAGGGTAGCCCTTTTACTAGCATCACAAGGGTACTGGTAGCA
GCTTTTCGAAAAAGGCGATTGGTGATTCATGACGAAACCAAGGAGTCCCTATACAATCCT
CCACACGTTAGTTCTATAAATTCCAAGCTTCCTCACACTGACCAGTTCAGG
>c146400_g5 orf length:270 frame:2 start:218 end:487 gi|743790946|ref|XP_010923294.1| PREDICTED: protein NRT1/ PTR FAMILY 2.11-like [Elaeis guineensis]
GGAGAGGATGGCATCAAATACAGAGGATGGAAAGCCATGCCCTATGTCATAGGAAATGAG
ACATTTGAAAAATTGGGGACAATTGGCACATCCTCAAATCTATTGGTATACCTCACAACC
ATTTTCCACATGAAGAGGGTCGCTGCTGCAACCCTTCTTAATATCTTCAATGGAACTACA
AATCTAGCCCCTGTTTTTGGGGCATTTCTTTGTGATACTTATTTTGGCCGTTACTTCACT
TTGGGGTGTGCTTCCATTGCTTCTCTCATG
>c146401_g2 orf length:2631 frame:2 start:140 end:2770 gi|654205868|gb|AIC82460.1| glycosyl hydrolases family 31 protein [Cocos nucifera]
CAAGAGGGACCTGTTGGAAATGGCTATAAGTTGGATTCAGTGAATGTTGATTCTTCGGGC
AGGTCACTGACCGCCAAGATGAAGCTCATTAGTAGCACGTTGACCTATGGGCCCGACATT
CAGAGCCTCAATTTACTAGCAAGCTTTGAAACCTCAAACAGGCTCAGAGTGAAAATAACA
GACTCGGACCAACCCAGATGGGAAATTCCAAATCAAATTATCCCTCGAGAGACCAACAAT
TTTCAGCACAACCAAGCTTTATCACAGGAAGCTCCTTATGAACTCTCCATTACCGACTCT
GACCTGGTCTTCACTCTCAACAACAACACTCCCTTCACCTTCACCATCACTCGTCGCTCT
TCCAAAGACAACCAAACACTTTTCAATACCCTAAACCCCAGCATTGTCTTCAAAGATCAA
TACTTAGAAATTTCTTCTTCCCTACCTGGCAACACTGGATCTTTCCTCTATGGCCTCGGG
GAGCACACAAAGAGGCAATTTAAACTTAATGTAGGTGATACATATACATTATGGAATTCT
GACATACCAGCTGCAGCAGTTGATCCACCCCTTTACGGGTCGCATCCATTCTATATGGAT
GTTCGACCCGGAGGTGTTGCACATGGAGTACTACTACTCAATAGCAATGGCATGGATGTA
ATTTATAGTGGAACGAGTATTACTTACAAGATTATTGGAGGGATTTTCGACTTGTACTTC
TTTCCCGGTCCCTCGCCTGTGGCGGTGATTGACCAGTACACAGAGCTTATTGGACGGCCA
GCTCCAATGCCATATTGGGCATTTGGATTTCACCAATGCAAATATGGATACAAGGATGTG
TCTGACCTTGAAGGGGTTATTGATGGTTATGCAAAGGCTGAAATCCCTATGGAGGTCATG
TGGACGGATATCGATTACATGGATGCCTACAAGGACTTCACTTTCGACCCAGTCAACTTT
CCAGTTGACAAAATGCAAACATTTGTAGATCGACTCCACAACAACAGTCAGAAATATGTA
GCCGTTGTTGATCCTGGTAAAGTCCCCCACTTACAGGATACCATAGTGCCATATGTGACT
ACTTGACTAGTCTTATGAAATTATGCACAAAATCTTACAGGTATTGGCATCAACAACTCA
TACGGTACTTACTTGAGGGGCATTAGTGATGGAATCTTTCTACAAAGAAACGGCACCAGT
TTCCTTGGCAAGGTGTGGCCGGGTGACGTCTATTTTCCAGACTTCTTCCATCCAAATGCC
TCAAACTACTGGCTAGGAGAAATCGATATGTTTCGCAAAATTCTTCCTATAGATGGCCTA
TGGATTGATATGAATGAACTTGCCAGCTTCATAACCTCACAGCCACTGAACCAACTAGAT
AACCCTCCTTATAATATTAAAAGGGCAGTTATTGAAAAAACAGTACCTCCTTCATGCATT
CACTACGGAAACATATCCGAATATGATGTTCACAACCTGTTTGGCTTCATGGAATCAAAG
GCGACTCATGATGCACTGATCAATATTACTGGTAAGAGACCATTTGTACTTAGCCGCTCA
ACATTTGTCGGTTCAGGAAAGTATGCAGCACATTGGACTGGTGATAATGCTGCTAATTGG
GACAATCTCGGATTCTCAATATCATCGATTCTAAACTCGGGGTTATTTGGAATTCCAATG
GTTGGAGCTGACATTTGTGGATTCATCGGCGACACAAATGAGGAATTATGCAGGAGATGG
ATTCAGTTAGGTGCATTCTATCCTTTTGCAAGGGATCACTCCGATAAAAACTCTAGAAGA
CAGGAACTCTACCTCTGGGAGTCAGTAACCCAATCCGCAAAAAAGGCACTTGGGCTTCGA
TACCGCCTTCTCCCTTACTACTACACACTGATGTATGAAGCCCATGTCAAGGGTACTCCA
ATTGCTAGACCCTTGTTCTTCGCTTTTCCTAATGATTCAGAAACCCTTGGGATAAGTACT
CAGTTTCTGATTGGAAATGGAGTTCTTGTATCTCCGGTTCTGCAACAAGGGGCAGTCTCG
GTCAATGCCTATTTCCCAGTAGGTATGTGGTTCAACCTCTTCAACTATACAGAATTGGTG
ATCGATGGTAATGGGAAGTATGTGATGCTTGATGCACCAGATGACACGATTAATGTTCAT
GTACGAGGAGGAAATATTTTGGTCATGCAACAAGAAGCAATGACGACGAAGGCTGCAAGG
GAGAGTGAGTTTGAGCTCTTAGTAGCATTTGATGAAGGTGGAAGTTCTACAGGAGAGGTG
TTTTTGGATGACGGAGAAGTAGTGGAGATGGCCGGAGGGGACTTGAGCCAGTGGACCTTA
GTGAAGTTCACTGGTTCAACTGAATCAGGAAAGGGGGCTGTGAAGAATGAAGTTGTGAAT
GGTACCTATGCAGCAGATCATAAATTCGAGGTGAAGAAGGTAACATTTTTAGGTTTGGAG
ACAAAGGCTGGATCAAAGATGAATGCATTGTATGTAAATGGGGTGGAAGTAAGAAAAGAG
GTTGGAATTAGGGTGAGCAGTGAGGGAGGAGGGAGGTTTGGTGTTGTTGAAGTCAAGGGA
TTGTCACTACCTCTAGGCGAAAAATTCGAGATGAAGTTCGAATTTTCAAAC
>c146402_g1 orf length:525 frame:3 start:120 end:644 gi|743769276|ref|XP_010914920.1| PREDICTED: peptidyl-prolyl cis-trans isomerase CYP95-like isoform X1 [Elaeis guineensis]
ATGGCTAAGGTTAAGAACCCAATTGTCTTTTTGGATGTTTCTATTGATGGACGTACTCCA
CGAAGGATGGTCTTCGAGCTTTTTGCTGATGTCGTACCCAAAACTGCTGAAAACTTTCGA
GCACTCTGTACAGGTGAAATGGGAACTGGGCATACAACTGGGAAGCCCCTGCATTACAAG
GGATCAGTATTTCACCGCGTAATAAAAGGGTTCATGGCACAGGGTGGTGACTTCTCAAAG
CGAGATGGAACTGGTGGTGAAAGTATATATGGAGGAAAATTCCCTGATGAAAATTTTGAG
TTCAGTCATGACGGTCCTGGTCTTTTATCAATGGCGAATGCTGGCCCGAACTGTAATGGC
TCTCAGTTCTTTATCACCTTTAAAGCTGCTCCTCACCTTGACGGGAAGCATGTTGTCTTT
GGCAAGCTTCTCTCCGGAAAAGATACGCTGAAAAAGATAGAGCGGGTTGAAGTTGATGGT
ACCCGGCCAGTTGTTCCAGTGAAAATTGTTGATTGTGGCGAACTT
>c146403_g1 orf length:1470 frame:1 start:22 end:1491 gi|672133743|ref|XP_008790505.1| PREDICTED: serine/threonine-protein kinase haspin [Phoenix dactylifera]
ATGTCTTCTCAAACAGGTGAAGCACTAGATCTGTGGGCAGAGATCGTTTCAGAAGAGGAA
GAGAAAGAACAAGGAGCCCAAATCGCTGTTGTTTATGGAAGGCGAAGGGTTGAAAACCAA
AACCCTAGAGAAGATCAAATAGAAAAAGATCGGCTGATTAGAGAGAATCGAGTGAGCTTT
CCTCCGACAAAGAGGATTAGCTGGAAACAATCGCTTTCCATTAGAGGAAGGGAAAGTATT
ATTGTTGCCACAGGATTTGACTTCATTCCTCAACCTAAGCGAAGAGGAGCACATAATAAA
CCAAAGCAGGGTTTCCGATCTAAGAAAGATGGACAGAAACGTCCAGATCTTAGTAAGGAG
AAAGCTTACTTTGAAGAAGTTGACTCCTTTGAGCTCGTCGAGGAAAGCCCATCCCCCAAG
AAATTTGGCATTTGGGCAATGGGCACGAAATACGATTATGTTGTTCATGATTTACCCGCC
ATTTTAGAGCGGTGGAAATTTTTTAAGCTGGGTGATAGTTGTAGATCCTCCCAGCAGCTG
TTTAAAATTATGGAGACACCACTAATCCCCTCTGCAGATTCCACTTCAGGCAATTCCTCT
ACGTTGATTGAAAAAGGCCCCGAAGGGGCTTTGAGGTTGAGGTTCTCCAATTTTACATCT
AAAGAGCGGAGCGCTACTTCGATAAGAAGAGATGACAGCTCAGTCATGGATTTGAATGAG
GGAAGTATCCTCTCTTCTCTTAGTTCACTTCGCATAAAAGATAAGGATGATGCTTGTGAA
GGGACAGATACCTCAAGAGAAGACGATGTAGGTAAAGGGGTTGATGGAGCTATCAGGAAA
GAATCCTTGGGTTTACGTGCAAAGTCATTAAGTGGTGAATGCCTCAGTGCTTTCACACAG
CTTCTAATGGTTTGCAAACAGACTGCTCCAGTAAAGCTTTCGGAAGCGTTCTCCATGTAT
TGTGACCCTAGTAGCATAGTGAAAATTGGTGAAGGCACTTACGGTGAAGCATTTCGAGCT
GGTGAGACAGTGTGCAAAGTGGTCCCTATTGATGGAGATTTACTGGTGAATGGGGAAATT
CAGAAGAAATCTGAAGAAGTTATCGAAGAAGTCTTGCTCTCCTTAACTCTAAATAGCTTA
AGAGAGCAAAATGGAGAAGCTAACATGAAGAATTCCTGCACCAGCTTTATTGAAACAAAA
GATTTTTACATATGTCAAGGCACATATGATGCTGGTCTAATCCATGCATGGGAGGACTGG
GATGAAAAGCATCGTTCTGAAAATGATCATCCAAAGGAATTTCCTGAGGATCAGTGCTAT
ATTGTATTTGTGCTAGCTGATGGTGGTAAAGATCTTGAAAGTTTTGTCCTTCGAAATTAT
GACGAGGCTCGAAGTTTATTGGTGCAGGTTACTGCAGCATTGGCAGTTGCTGAAATCGCA
TGTGAATTTGAACATCGAGATTTGCATTGG
>c146405_g1 orf length:378 frame:2 start:284 end:661 gi|672125490|ref|XP_008786164.1| PREDICTED: tryptophan synthase alpha chain-like [Phoenix dactylifera]
TCTCTATCTCCTCGAAACCCTAATCACATTTCATTCAATTCACCCTCTCACAATCTCCTT
ATCTCTCCTCGATCAAGATCTCTATCTCCAATGGCTACCCTCAGCGTCGCCCCAACCCTT
GGGCTCTCCAAAACCTTAGAGCGCTTGAAGGAACAAGGCAAAGTAGCATTCATTCCTTAC
ATTACTGCTGGTGACCCTGACATGTCGACGACCTCAAAGGCATTAAAAGTTCTTGATTCT
TGTGGTTCAGACATTATAGAATTGGGAATGCCATATTCAGATCCTTTGGCAGATGGACCA
GTTATCCAGGCTGCTGCAACACGTGCATTGGCAAGAGGAAGTAACTTTTATGCAATCATT
AACATGTTAAGGGAGGTA
>c146405_g2 orf length:78 frame:1 start:1867 end:1944 gi|107599342|dbj|BAE95380.1| tryptophan synthase alpha subunit [Tulipa gesneriana]
GGACTTGTCGTGCCTGACGTACCTCTGGAGGAGACCCAGATTTTAAGGAACGAAGCTGCT
AAACACAATATTGAACTA
>c146405_g3 orf length:123 frame:3 start:141 end:263 gi|672125327|ref|XP_008786080.1| PREDICTED: tryptophan synthase alpha chain-like [Phoenix dactylifera]
CAATTGTTGCTGTATGAAGTTACTGTTGATATAAATACTGATTCTCACCATTTGCAGGCA
ACAACAAAACCGGTTGCTGTTGGCTTTGGCATATCAAAACCAGAGCACGTGAAGCAGGTC
AGT
>c146406_g1 orf length:828 frame:1 start:130 end:957 gi|672195816|ref|XP_008776642.1| PREDICTED: auxin response factor 17-like [Phoenix dactylifera]
ATTCCTAATGTAGTTTCATCCCTGTCTCAGTTAACTTCAGCTCCTCAATCTCAACCTTCG
GCCTTGCCAATAGTATCCTCATTTCCTCAGCAGAATTTTCCCAGCACCAACCTTGTATCA
TCATCTGGTGTTTCATCCCAGCATAATATTTTGCGTTATTCATCTGAGGAAACACCAAAC
ATTCTTAGCGTGCCAAGAAGTAGCCCAGGGATCAACTCCGGTGTCTGGCCTTCTAAGCGA
TTAGCTGTCGAGTCGATTCAGCACCAGGTTGAACAGTTAGGTCCTCCCCAATCTAATATT
TCCAACAACTCCTTTGCATTGCCACCGTTTCCTGGAAGAGAATGCTCGCTAGACCAAGAC
GGTAGCCCTGACCCCCAAAACAACCTGCTTTTTGGCGTTAACATAGAACCCTCGTCTCTT
TTAGTGCAAAATGGCATGCCAAACTTAAGGACTGTGGGCAGCGAGGCCGATTCGACAACA
ATGTCATTTGCGACTGGAAATTTTCTGGGAACCATTGGGACTGATTTCCAATTAAATCAG
GCATTGACAAGCTCCAGTTGCTTAGAAGAATCAGGATTCTTGCAATCTCCAGAGAATGTG
GGCCAAGCTAACCCACAAAGTGGAACCTTTGTTAAGGTTTACAAATCTGGATCCTATGGG
AGGTCGCTTGATATTACCAAATTCAACAGTTACCCTGAGCTTCGCAGTGAGCTTGGGCGT
CTGTTTGGCCTTGAAGGCCAGTTGGAAGACCCTCTGAGATCAGGCTGGCAGCTTGTATTC
GTCGACCGGGAGAACGATGTTCTTCTGGTTGGTGATGACCCATGGCAG
>c146406_g3 orf length:2364 frame:1 start:145 end:2508 gi|743821626|ref|XP_010932085.1| PREDICTED: subtilisin-like protease SBT3.5 [Elaeis guineensis]
GTAGGCATGGAAGAAGAAAAGGCAATATATCTTGTTCTGGTGGAAGGTGAACCAGTGGCA
TTTCGACGAGGATTTGAGTCCAATAAACACCACTCCAACCCCGAATTAGAAAGCAAATCT
GAAAAGATCCATGCAGAGAGTTTAGTCCAGTTCCATGACCAGCTGCTTGAGAAAACCCTA
GACCCCGGCACATACAACAAACTTTACAGCTTCCACCACCTTGCCAACGGCTTCGTCATC
CATACCACTCATTCTCAAGCCAATAAACTAAGCTCAGCTCATGGAGTAGTTCACCTAGAA
AAGGACCAAGGTGTGAAACTAATGACAACCTACTCTCCTCACTTACTAAACTTACCACAA
AAAGTATGGAACCAATCAGGAGGAGAAGAGCATGCAGGAGAAGGGATCGTGATTGGTGTT
GTTGATACTGGAATTGATCCTATGCATCCGAGCTTTAGTTTTGATCCTTCGACGATGGTA
AGAGATACGAGATTCGAAGCGAGTGGTTCATGCCCGGTGGGGCCGAGGTTTCCGGTGGGA
TCTTGCAATGGAAAGATTGTGTCTGCCAGGTATTATGTTGCCGGGGCTTCGGAGGTTTAT
CCTTTGGATGTTTCAGACCTGTCACCATACGACAAGGTTGGACACGGAAGTCATGTAGCA
GCAATTGCTGCGGGGAATTGGGGTGTGCCAGTGGTGGTGGATGGCTTCAACTATGGACGA
GCTAGTGGAATGGCTCCTCGTGCAAGACTTGCTATTTATAAGGCTATTTATCCTGAAGGA
GGGACTATGGCAGATGTGATTTCCGCAATAGATCAGGCAGCTAGAGATAAAGTGGATGTG
ATGGTGCTCTCTATAGGGCCAGATGAGACCCCAAAGGATTCAGTGACATTCATAAATATA
TTTGATATATTCCTTCTATTTGCAAGAAGGGCAGGTATTTTTGTGGTACAAGCAGCAGGG
AATAAAGGGCCTGGAGAATCCACAGTGATATCTTATGGCCCTTGGGTAACGGGAGTTGCT
TCAGGCACAACAGGAAGAACTTACACTAGGACGCTTGTTTTGGGTGATGGTCATCAACTT
CAAGGAGTTGGCTTATCAGCACCTACTGCTGGCAATGGGCAGCACCAACTGAAGCTAGTA
TCTGCCAGAGATGCTGCAATCTTCAACAACAGCAGCGTATCAGAAGAATGCCAACACCCA
GAGGCACTACAACCAGCGGCAGTTAATGGAAGTATTGTAATATGCTATTTTGCAGAAGGA
TTTCGAAGTGGAACTTCTACCCTCGCAGCACTACTAGACACTGCCAGGATTCGAGGATTC
TCAGGGTTTGTTCTTGCTGCACATCCTTTGTATGGAGACTTGATAACTCAGCCGCTTCCC
TTCTTGATCCCAGGCATTTTGATCCCCTATGTCAAGGATTCCCATATCCTATTTCAATAC
TATGAGAACAATACTCAAAGAAACCCAAACAGCTCCTTAACCAATTACAAAGCAACTGCA
GCAATCAAAGAAGGACGATTAGCAGCATTTGATGAGCCAGTACCAATCGTCGCAAGATCC
TCATCAAGAGGCCCCGACATTATGGATAACAAGTTGAACCCGGCTGATGTTCTAAAGCCA
GAAATCCTCGCACCAGGTAACCAAATATGGTCAGCCTGGAGCCCCATCAGCTCACAAGAA
CCGATACTTTCAGGTCGAAATTTTGCACTGCTATCGGGCACGAGCATGGCCACGCCCCAT
GTAGCTGGGATCGCGGCGCTTATTAAGCAGTTCCATCCATCGTGGACTCCGTCAATGATT
GCATCTGCACTTTCAACGACTGCGATGAAGCATGATAGTAGAGGATTACCCATAATGGCT
CAAAGAGCTGAGCTTCATAGCTTGTATGCTTCTACTCCTTTTGATCATGGAGCCGGGTTT
GTCAATGCTGCAGGTGCTCTTGATCCAGGCCTTGTCCTTTCAGCAGACTTTGAGGACTAC
ATAAGCTTCTTGTGCTCGTTCCCCAGCCTTGACCGAGCTAGAGTAAAATTCGTAACTGGA
GTTGCCTGCAACGCCACTCTGCCATCACCTGCGGATCTCAACCTACCTTCGATTACCATC
TCTGCTTTAGTAGGATCACGATCAGTACATCGCACGGTCAAGAATGTAGCAAGCAAGCCA
GAACGATACACGTGCTCAGTCCTGCCACCAGATGGCATAACTGTCGACGTTCTGCCTCCT
TCGTTTTCACTACTTCCGCAAAGAATGCAAGATTTGGTGGTTAGATTCAATGTGACTCGT
GTGTCGGATAATTTCAAATTCGGGGAGATTGTTCTTACAGGGAGCCTAAATCATATAGTT
AGGTTGCCCTTGTCTATATTCCCC
>c146408_g3 orf length:1293 frame:2 start:374 end:1666 gi|743808472|ref|XP_010928349.1| PREDICTED: polyadenylate-binding protein 2-like isoform X1 [Elaeis guineensis]
ATGGCGCAAGTTCATGTTCCGATTCAGGCGCAGGTTAGCGGGCAGAACGGAATTGCGGTG
GCGGCTCCGGCGGCAGCCGCCGGAGGTGGCGGCGGAGGGAATCAGTATCCGGCGACCTCG
CTTTACGTCGGGGATCTGGAGCAGAACGTGACGGATGCGCAGCTCTTCGATATGTTTGGT
CAGATCGCGCCCGTTGTTTCGGTTAGGGTTTGCAGGGATTTGACCACGAGGCGATCTCTT
GGCTATGGTTACGTCAACTATAACAATCCGATGGATGCGGCAAGGGCGTTGGATATGCTG
AACTTTACTCCCCTGAATGGAAAGCCTATCAGGATAATGTATTCAAATCGTGACCCTAGC
ACACGAAGGAGTGGGTCGGCTAACATATTTATTAAAAATCTGGACAAATCCATTGACAAC
AAAGCACTGTATGATACATTTTCTGTATTTGGTAACATTCTTTCTTGCAAAGTTGCCACA
GATCCATCTGGCCAGTCAAAAGGCTATGGGTTTGTTCAGTTTGAACAAGAGGAGGCAGCG
CAGAATGCCATTGAGAAGCTAAATGACATGTGTCTGAATGACAAGCCGGTCTATGTTGGA
CCCTTTCTCCGTAGGCAGGAAAGAGAAAATACTGCAAATCAGGCAAAATTTAGTAATGTA
TTTATAAAAAATCTCGCTGAATCTACGACCAAAGAAGAGCTTGATAAAATCTTTGGCGAG
TACGGGCCCATCACTAGTTCTGTTGTTATGAGGGAAGGTGATGGGAAATCCAAGTGTTTT
GGGTTTGTTAATTTTGAAAACCCTGATGATGCTGCTCGAGCAGTACAAGAACTAAATGGG
AAGAAATTTGGTGAGAAGGAATGGTATGTTGGAAAAGCGCAGAAGAAATCTGAGAGGGAA
ATGGAACTGAAAGGAAAATTTGATCAGGGTGCAAAGGAGGCCGCTGACAAGTATCAAGGA
GTTAACTTGTACTTGAAGAACCTTGATGATAGTATTGGCGATGACAAACTTAGGGAGCTT
TTCTCTGAGTTTGGGACAATCACATCTTGCAAGGTAATGCGAGATCCCAGTGGTTTTAGT
AGAGGGTCTGGATTTGTTGCCTTCTCATCTCCTGATGATGCATCTCGTGCTGTAGCAGAA
ATGAATGGAAAAATGATTGGCAACAAACCTCTGTATGTTGCGATCGCCCAGCGCAAAGAA
GACCGAAGAGCAAGATTGCAGGCTCAATTTTCTCAAATGCGGCCAGTATCCTTGTCACTG
AATGTTGCTCCTCGCATGCCTATGTATCCTCCT
>c146408_g4 orf length:330 frame:-1 start:2 end:331 gi|385281386|gb|AFI57844.1| polyA binding protein, partial [Cocos nucifera]
GAGATGGGAATGGAACTGAAAGGAAAATTTGATCAGGGTGCAAAGGAGGCCGCTGACAAG
TATCAAGGAGTTAACTTGTACTTGAAGAACCTTGATGATAGTATTGGCGATGACAAACTT
AGGGAGCTTTTCTCTGAGTTTGGGACAATCACATCTTGCAAGGTAATGCGAGATCCCAGT
GGTTTTAGTAGAGGGTCTGGATTTGTTGCCTTCTCATCTCCCGAAGATGCATCTCGTGCT
TTGGCAGTGATGAACGGGAAAATGATTGGGAGCAAACCTCTGTATGTTGCAATTGCACAG
CGTAAAGAAGACAGAAGGGCGAGGTTACAG
>c146409_g1 orf length:1827 frame:1 start:235 end:2061 gi|672173268|ref|XP_008806760.1| PREDICTED: B3 domain-containing protein Os07g0563300-like [Phoenix dactylifera]
AAGATCTGCTTCAATTCCCAATGTAACAAGGATTCGAAATCGGAAGCACAAAGGAGGAAG
GGATGGCGTCTTCGATCTGGAGAGCACGCCGATCTCTGCGATCGATGCGCTTGTGCTTAC
GAGCAAGGGACATTTTGCGGGACTTTCCACTCGGAGGCTGCGGGTTGGAGGAAGTGTGAA
TCTTGTGGAAAGAGAGTTCATTGTGGGTGTATAGTTTCAGCCCAGTCTTTCCTGCATCTA
GATGGCGGCGGAATCGAATGCATTGTGTGTGCAAGGAAAGCCTTCTCTCTGGCAACAAAT
AATATGTGGCCAACTTCTTTGCTTATCTCATCTCAAGTGTCCGAGAGGCCAAAAGAACTT
CCTGTTAAAACCTGGGGCCAAATGGCCGGTTCATTTCCTGGGCAGTGGCGGCAAGGGCCA
CATTTGTGGAGTACTGGCATCCAGTCTGATTTGCAGCAACGTCTGTCGTATGAATTTGAT
AGACCTCTTCATAACGATAGACTGATTGCAGGGGTGCGTGCTTCTATGTCTGCACAGGAC
AAAAAAGTTGGAGAGACGCCCGAGAGACTAGCAGGGAGCAACCTGAATCATGTTGCGCGT
AATGGAACTACTGCTTTGGACTCCGCTTTGGCATTCAATATACATAGAGAAGAAGGGAAT
AACCTGCAAGATTCTTGCCACCATTTAGGAAACAGTGATCGTCTGTCAGGTTTCACAGGA
GTTAATTTTGAGGCGCATCCAAATTCATGTGGAAAACCACTTTTAAAGGGAGAGTCATCA
CCTTTAGTTGTTGGCTTGGCTACTAATTTTTCATCGCCAAATGGCGCAAGTGATTCAGGC
AGGATGTCAATGACTCCGTCACAGCGACAAATGGCTCTTCCGCTGCCAAAGCAACTTCCC
CTGAATTCTCATAATACCAATGACATCTCTGTTGATGCACGCAGTGGAAGATCTCGAGTG
GATACCCGGGCACAAGCGCACCTACTTACTCGTTATCGGCCCAGGATTACGGACCAAGAG
CTTCAACAGATATCTGGAGATTCAAATTCTGTCATCACTCCCTTGTTTGAAAAGATATTA
AGTGCTAGTGATGCTGGTCGTATCGGGCGTTTGGTGCTACCAAAAAAATGTGCTGAGGCA
TACTTCCCAACAATATCTCATCCAGAAGGACTTCCTTTAAAAGTTCAAGATGCTAGTGGT
AAAGAATGGGGGTTTCAGTTTCGTTTTTGGCCGAATAATAATAGTCGGATGTATGTTTTG
GAGGGGGTTACTCCTTGCATCCAGTCAATGCAATTACAAGCAGGTGACACAGTAACATTT
AGTCGGATAGATCCTGAAGGAAAGCTGGTCATGGGATTTAGGAAAGCTTCCAATGTCTCA
TCTGATCAGGACATGCAATCAGTTAAAACTGGGAATGGTCTCTCAACACCTCCAGAGGGT
AATGAAAATTCAGCTGACTTCGATAGGAATGCCCCTCTTAGACCCCCAAAGGTTTGCACA
GATTCCAGGAACCCAGCTAATACAGCAGATCAGGCCACCTTGTCTAAATTTGACAAAACA
GGATTCATACAAAAAGACGGTAATAAGTCATCACACGGCCCTAGTAAAAGAAAAGGTAGC
AGCCTTGGATCAAAAAGTAAACGCTTAAGGATTGAGAATGAGGATTCAATTGAGTTAAAG
ATAACATGGGAAGAGGCTCAGGAGCTGCTCCGACCACCTCCTTCTGATATTCCCACTGTT
GTTGTGATTGATGGTCATGAAATAGAAGAGTATGAGGAAGCTCCAGTAGTTGGAAAGCCA
ACCATTTTCACCACGAATCAAGCCGGG
>c146409_g2 orf length:129 frame:2 start:473 end:601 gi|672161192|ref|XP_008800402.1| PREDICTED: B3 domain-containing protein Os07g0563300-like [Phoenix dactylifera]
TTGACTGGCTATTTCACACAGGCATACTTCCCAACAATATCTCATCCAGAAGGACTTCCT
TTAAAAGTTCAAGATGCTAGTGGTAAAGAATGGGGGTTTCAGTTTCGTTTTTGGCCGAAT
AATAATAGT
>c146410_g1 orf length:234 frame:-3 start:3 end:236 gi|672134144|ref|XP_008790716.1| PREDICTED: uncharacterized protein LOC103707826 isoform X1 [Phoenix dactylifera] gi|672134146|ref|XP_008790717.1| PREDICTED: uncharacterized protein LOC103707826 isoform X1 [Phoenix dactylifera]
GGAAGCTTCTCGCCACCATCCCAAAAACTCCCGTTTGGTGTAACGAGCATTGATGGAGAC
AGTTCCTTGTTATACTATGCTTCAATTGATCTTGCTGGATGTTTGTCATCGAGTAAAGGC
AGAGGACCAAAATTGAAAAGAAGCCTTAGCAATGATGATTCTCGGGCAGCAAAGAGTCGC
TTGCGCATCCCTATGAAAGGGCGCATACAACTGGTTCTCAGTAACCCGGAGTTG
>c146410_g3 orf length:4047 frame:1 start:289 end:4335 gi|672193087|ref|XP_008775941.1| PREDICTED: LOW QUALITY PROTEIN: indole-3-acetaldehyde oxidase-like [Phoenix dactylifera]
GAGAAGAAAGAGGATGAAAAAGGGAAGCTTGTTTTTGCATTGAATGGAGAGAGATTTGAG
TTGACAAGAATTGATCCTTCGACTACTCTCTTGGAGTTTTTGAGGACTCGGACTCGATAT
AAAGGAGCCAAGCTTGGATGTGGAGAAGGCGGCTGTGGAGCTTGTGTTGTTCTGTTGTCA
AGATACGACCCCAAAATTGAACGAGTGGAAGAATACTCTATTAATTCTTGCCTTACTCTT
CTTTATAGCATAAATCTTTGTTCAATCACAACCACCGAGGGGCTTGGAAATAGTAAGAAT
GAATTCCATTCAATCCACAAAAGACTTTCGGGCTTTCATGCTTCTCAATGTGGCTTCTGT
ACTCCTGGAATGTGTATGTCTATATTCTCTGCTCTCGTCAATGCTGATAAGACTGATAGG
CCTGAGCCTCCTACTGGCTTTTCAAAGCTCTCAGTGGCCGAAGCGGAGAAGGCTATTTCA
GGAAATATATGTCGATGCACTGGTTATCGTCCAATAGTAGATGCCATTAAAAGCTTTGCA
TCGAACGTAGATATAGAAGATTTGGGACTTAACGCCTTTTGGAGTAAAGGGGAGAAGAAC
GTAAATGTAGAAAAATTACCCTTTTACAATTCTGGTGGAATTTGTACATTTCCCGACTTC
CTGAAAGATGAAATCAGCTCCTCTTTGAATCCAATTCATTCCTTAACTAATGAGCGTTGT
TGGTATCGTCCTCAATGCATCAACGAGTTTTTTGAGTTGCTGAGTTCTGAACAATTTACT
AATGAATGTGATGTAAAATTGGTTATTGGTAATACCAGTTCAGGTATTTATAAGGACCCA
GATCTATACGAAAAGTACATTGATCTAAGTGAAATTGAAGAGCTGTCAGTGATTAAAAAG
AATAGTGAAGGAATTGAATTTGGAGCAGCTGTAACAATCTCCAAAGTGATTGAAGTGCTT
AAAGAAGAAAATTTATCATTGGTATTTAGTAAAATTGCAGACCATATGAAGAAGGTGGCT
TCACATTTTATTCGCAATACAGCTAGTTTAGGAGGAAACATAATTATGGCTCAACGGAAT
CGGTTTCCCTCAGACATTACTACTATACTTCTAGCTGCTGGCTCATTTGTATCTATCCGA
AGAGTTTCAAAAAGATTGGTTTTAACCTTGGAAGAGTTTCTTGAGAGTCCCCCATGCGAT
CAAAGAACTTTACTTCTAAGTATTACAATTCCTCATTGGAAGCCAGCTAGCAACTCAAAA
TCTGATGCTATATTATTTGAGACTTACCGGGCATCACCACGTCCACTTGGAAATGCAGTG
GCTTATCTTAATTCTGCTTTCTTAGCTCAAATTTCATTTTCCAAAGAATCTGATGAAAAT
ATTTTGAATAATTTAAAGCTGGCTTTTGGCGCGTACGGGTGCAAGCATGCCACAAGGGCA
AGAAAGGTTGAGAATTTTTTAATAGGCAAGAAAATCACTGCAGCTGTCCTTAGTGAAGCT
ATCAGGTTAATTAGAGAAACTGTTGTCCCAGAAGAAGGCACTCCGAATTCTGAGTACAGA
TCAAGTCTGGCTGTTGCATTTCTATTTAAATTCCTATTTCCACTTGCTAAAGGGTTCAGC
TCTAAGTATGGTAATGGCCTTCCCAATAGATTAACGAATTCTTCACTCGATAATGGTTCA
AAGGACGGGTGTCCTGACCAATACGATCATCATGATTTGCTTCTATCTTCAAACCAAGTG
GTTGGATTCAAGAAAAACTATTTCCCAGTTGGTGAACCTACCAAGAAAGCTGGAGCTGAG
ATTCAAGCCTCTGGTGAAGCATTATTTGTTGATGACATTCCTCCTCCCAAAGACTGTCTT
TATGGAGCCTTTATCTATAGCACAAAGCCTTCAGCATATTTACGGGGTATTCGGTTCAAG
TCCACACTGGCATCACACAAGGTCATCACTGTTATATCTGCAAAGGACATTCCAAATGGA
GGTAATAACATAAAAAGTTGGTTAGGAAGTGAACGGCTTTTTGCTGACTCCTATACAGAA
TATGCTGGTCATCCGATTGGTCTTGTGATTGCCGAAACACAAAAAATTGCAAACTTGGCA
GCGAAACAAGCAGTTATTGAATATGGTGTGGACTTGCTCGAACCGGCCATTTTAACGGTA
GAAGAAGCTGTCAACAGATCCAGTTTTTTTATGATTCCTCCAATTTATTGCCCACAGCAA
GTTGGTGATTTCCCTAAAGGAATGGCAGAAGCTGATCACAAGATTTTATCTGCTGAGGTG
AAACTTGGATCCCAGTATTACTTCTATATGGAGACGCAAACAGCTCTTGCTGTGCCAGAT
GAAGATGACTGCATGGTTGTATACAGTTCAAATCAGATGCCTGAAATTACACAAGGTGTT
ATCGCAAACTGCCTTGGTGTTCCCCACCATAATGTCCGGGTGATTACAAGAAGAGTCGGG
GGAGGTTTTGGTGGAAAAACAACTAGAGCTATGACTGTAGCCACTGCATGTGCATTTGCT
GCATTCAAGTTACAGCGTCCTGTAAGAATGTACCTTGACCGTAAGACCGACATGATAATC
GCAGGTGGACGCCATCCAATGAAAATAAACTACTCGGTCGGTTTCAAATCCAATGGAAAG
ATTACCGCTTTGCATGTAAATCTGCTAATCAATGCAGGCATATCTGAAGATATAAGCCCC
CTCATGCCCAGCAGCGTCATTGGAGGACTAAGAAAATACAACTGGGGTGCTCTTTCTTTT
GATGTAAAGGTATGCAAGACTAACACTCCATCCAGGTCATCCATGAGGGCCCCAGGAGAG
CTACAAGGATCTTATATCGCAGAAGCCGTTATAGAGCATCTAGCATCATTTCTTTCACTT
GATGCAAATTTTATTAGAAAGAACAATCTCCACACAATGGAGAGCCTCAATCTGTTCTAC
GAAGGAAGTGCAGGAGAAAATTCGGAGTATACTTTACCTTCAATTTTTGATAATTTAGCT
GCATCTGAAATTTATGAATGCCGTGTACGAATGATCCAAGAATTCAATAGTTGCAACAAA
TGGAGAAAGCGAGGGATTTCTTGTGTGCCTATTGTGCTTCAATTGACGCTTAAGCCTACA
CCAGGTAAAGTGGGTATTCTTAATGATGGTTCGGTGGTTGTTGAAGTAGGAGGGATTGAA
TTAGGACAAGGATTATGGACAAAAGTGAAGCAGATGGCTGCATTTGCTCTTGGGCAACTA
AGTATTGAAGGAAGTGAGGATCTTTTTGAGAGAGTACGTGTAATTCAGGCAGATACTTTG
AGTTTGATTCAAGGAGGGTACACTGGCGGCAGCACCACATCTGAATCAAGTTGTGAAGCA
GTTCGGCTTGCTTGCAATGTATTGGTTGATAGGCTAAAACTTCTCAAAGACATATTGCAA
GAGAAACCGGGTTTGATTACGTGGGATACCTTAATTGCTCAGGCAAACATCCAAGGTATA
AATCTATCAGCAAGCACATTTTATGTGCCTGATCATAGTTCTAAGAGCTATCTAAATTTT
GGTGCGGCCACAAGTGAGGTTGAGATAGATGTTCTAACAGGAGCCACCACAATTTTAAGG
ATAGATATTACTTATGATTGCGGGCAGAGCTTGAATCCTGCTGTGGATTTGGGGCAGATA
GAAGGTGCCTTTGTGCAAGGAATTGGGTTTTTTATGCAAGAGGAGTACTTGTCAAACTCA
GATGGATTGGTGGTTTCTGATGGCACTTGGACGTACAAGGTTCCCACAGTTGATACCATT
CCCAAGCAGTTTAATGTTGAAATATTGAACAGTGGATATCATCAAAAGTGTGTATTATCA
TCAAAAGCTTCAGGAGAGCCACCACTTCTTCTGGCAGCCTCAGTTCATTGCGCAACGAGA
GACGCTATAAAAGCAGCGAGATCGGAGTTTTTATCCGAAGGTTCTCCTTCAATGTTCGAA
TTAGCAGTTCCCGCGACCATGCCAGTTGTAAAGGAGCTGTGTGGGTTTGACAATGTCGAG
AGGTACCTTGAAGCTTGTATGGCTAAT
>c146412_g1 orf length:1059 frame:1 start:124 end:1182 gi|743800160|ref|XP_010925791.1| PREDICTED: BTB/POZ domain-containing protein POB1 isoform X2 [Elaeis guineensis]
AGTTTCATGTACAGTGGGAAGTTGTCGACCACCTCAGCTCCCCTTGTGTTTGATGTGTTA
ATGGCTGCCGACAAGTTTGAGGTTGCTTCTTGCATGAAGTACTGCAGTCAGCTGTTAAGA
AGCCAAACCATGACAACAGAATCTGCGCTGCTCTATTTGGAGCTTCCATCCAGTATCTCA
ATGGCTTCAACCTTACAGCCATTAACTGATACAGCCAGGGATTTCCTCATAAATAAATAC
CAGGACATGACTAAGTTCCAAGATGAATTGATGAATCTTCCTCTCGCTGGTGTGGAGGCA
ATCCTTAGCAGTAGCAACCTCCAGATAACATCAGAAGATGTGGTCTTCGACTTTGTACTC
AAGTGGGCCCGGGCTCAATATCCAAAAATAGAGGAGAGACGGGAGATATTAAAGCTTCAC
ATCAGCCGCCTCGTTCGATTCCCATATCTGACCTGCCGAAAACTGAGAAAATTCATTGCG
TGCAACGACTTGGACCACGAGATCTCTTCGAAACTAGTCCTTGAAGCTTTATTATTCAAA
GCGGATGCACCACATAGGCAGAGAGCCCTTGCCTCGTTAGAGCTGGCAGATAGTAGGTAT
GTAGAGCGTTCGTACAAGTACCGGCCAGTTAAGGTGGTTGAATTTGAGCTACCTCATCCT
CAATGCATTGTATATCTCGATCTCAACAGAGAAGAGTGCGCAAATCTCTTTCCTGCAGGT
CGTGTCTACTCCCAAGCGTTTCACTTGGGTGGTCAGGGTTTTTTCTTGTCGGCCCATTGC
AATAGGGATCAGCAGAGCTCGTTTCATTGCTTCGGTCTTTTCTTGGGGATGCAAGAGAAG
GGTTCAGTTAGTTTCACGATCGATTATGAGTTTGCCGCCCGGGCAAAGCCAGCAGGCGAT
TTTGTGAGCAAGTATAAAGGGTTCTACACTTTTACAGGTGGAAAGGCGGTCGGATATAGA
AATTTGTTTGCAATGCCTTGGCCGTCTTTTCTGGCAGAAGATAGTCTCTACTTTATCAAT
GGAATTCTGCATCTGAGAGCTGAACTGACTATCAAGCAG
>c146412_g2 orf length:261 frame:2 start:2 end:262 gi|743800158|ref|XP_010925790.1| PREDICTED: BTB/POZ domain-containing protein POB1 isoform X1 [Elaeis guineensis]
TTCGGTCTTTTCTTGGGGATGCAAGAGAAGGGTTTGGTCACATTCACGGTTGACTACGAA
TTCGCCGCGAGAACAAAGCCTGCGGGGGATTTTGTGAGTAAATACAAGGGTTACTACACA
TTTACAGGTGGTAAAGCAGTCGGATACAGAAATTTGTTTGCGACCCCTTGGACTTCGTTC
ATGGCCGATGATAGTCTGTACTTTATAAATGGAATTCTGCATTTGAAAGCTGAACTCGCA
ATCAAGCAGCCGCACCCAACA
>c146414_g1 orf length:1098 frame:1 start:154 end:1251 gi|695021018|ref|XP_009397584.1| PREDICTED: serine carboxypeptidase-like 34 isoform X2 [Musa acuminata subsp. malaccensis]
GTAGATAGGGATGTGTTGGCTCGACAGGAGGCCGACCGAGTTACACGGCTGCCCGGGCAG
CCTTCGGTCAGGTTCGGACAGTACGCCGGATATATTAATGTTAATGAGAGCCATGGGAGA
GCACTGTTCTATTGGTTCTTTGAGGCTGCACATGATGCTGAGAAGAAGCCTCTACTTCTA
TGGCTCGGTGGAGGGCCTGGTTGTTCTTCAATTGGGTTTGGAGAGGCAGAGGAGATGGGG
CCCTTTCTCACACAGAAAGGTGTGCCTGAACTCAAGTTTAACAAACATTCTTGGAATAGA
GCGGCAAATTTGCTTTTTGTTGAGGCGCCAGTTGGAGTGGGGTTCTCCTACACAAATACA
AGCTCAGATTTAAACCATCTTGGAGACAAGATTACTGCACATGATTCTTATGCATTCCTG
GTCAATTGGTTTAAGAGGTTCCCACAATATAAATCCCATGACTTCTATATAGCTGGAGAA
AGTTATGCAGGGCATTATGTTCCTCAGCTCTCTGAAAAAATCTTTGATGCGAACAAGGAT
GGTTCAAAGGAGAACTATATAAATTTGAAGGGTTTCATGATAGGAAATGCTCTGATGGAT
GATGACACAGACCAAACAGGAATGGTTGAATATGCATGGGATCATGCAGTGATCTCAGAC
CAAGTGTACAGCGATATAAAGAAAACCTGCAATTTCAGTAAAGATCCTGTCGGCAAGGCT
TGTGATGATGCGTTGAGCAAATATTACGAAGTATACAATATCATTGACATGTTCAGCTTG
TATTCACCAGTCTGCGTTGACCAGAATACCTCTTCTTCTAGAAGGTCTTCAATGATCGAA
GGTGCTGCCCCAAAGCTCTTCTCCAAATATAGCGGGTGGCATCAGAAGCCAGCAGGATAC
GATCCCTGCGTGTGGAAGTCCACAGAAGCCTATTTCAATAGGAAGGATGTACAAGAAGCT
CTACATGCCAATGTCACAGGAATAAAGTACAACTATACAAAATGCAGTAATGCAATCAAC
AAATGGAATGATGCGCCGGCCTCTGTACTTCCAGTTATCCACAAGCTCATTGATGGTGGC
CTGAGAGTCTGGGTTTAC
>c146415_g1 orf length:738 frame:3 start:873 end:1610 gi|77548528|gb|ABA91325.1| retrotransposon protein, putative, unclassified [Oryza sativa Japonica Group]
AAATCCTTACATGTGGCTCATGAAACTGTTCATGCCTGTAATAAAAAGAAAGCTGAGGTT
GTTATTCTTATAATTGATTTTCAAAAGGCATTTGACTCTCTGAATTGGTCTTTTCTGTTA
GATTTGTTACATGCTAGAGGGGTTGACAATAAATGGATCTAATGGATATCAATGATATTG
ACATCTTCTAAATCTCCAGTGGTTGTTAATGGAGTTAATGGCAAGTTTATTAATTATAAG
AGGGGGTTAAATCAGCGAGATACTTTATCCCCTCTTTTTTTTAATTTGGTAGTGGATGTG
TTTGCCAGAATATTATTTAGAGCTAAATGCCATAATCATCTGTCTGATCTTCCCATTAGG
GGACCTCACAGTTTACTGATGATACAATTATCTTTTTTTAAAGCTAAGGAGAATGATGTT
CCAATGCTCAAACTTATTTTATATCTATTTTAAGGGATGTCAGGACTTCAAATAAATTTT
AACAAAAGTTCTATATCCTATTTTGGCAGGAATCCCCAGCTAGAGGAGAGATTAGCTCAT
ATGCTGAATTGCAAAGCAGAAAAATTGCCCTCTAAATACCTGGGCCTTACTTTCCAAGCT
GACAAATTGAATAGAAATTGATAGAACAATCTAATTGCTAAGTTCCGGACAAAACTCTCC
AATTGGAAAGGAAAATGGCTCTCCACTAGTGGAAGGCTTGTGCTTCTGAACTCAGTTGTT
GGAGAATCTGGGTTATTT
>c146417_g1 orf length:993 frame:-3 start:624 end:1616 gi|695001046|ref|XP_009414132.1| PREDICTED: putative wall-associated receptor kinase-like 16 [Musa acuminata subsp. malaccensis]
GAACTAGAAAAGGCAACAAACAACTTCGACAAAAATCTAATCCTTGGGCGTGGAGGCCAA
GGAACAGTTTATCGAGGAACTTTGGAGAACGACATGATTGTTGCTATAAAAAAGGCCAAG
ACAATTGATGAGAGCCAGAAGGAGGAATTTGTAAAGGAGATTCTTATTGTTTCTCAAATT
AACCATAACAATGTGGTAAAGCTCTTAGGATGTTGCTTAGAGGTCGAAGTCCCTATGTTG
GTTTATGAATTTGTCTTCAACGGGACCCTTCACGACTGCATCCATGACAAGAACAACACG
CACTCAATCGCTTTGGATACTCGTCTAAGGATTGCCACAGAATCTGCAGAAGCACTTGCT
TATTTGCACTCATCAGCTTCACCTCCCATCCTTCATCGCGATGTGAAGTCATCCAACATA
CTCTTAAATGAAAATTATGTGGCAAAAGTATCTGATTTCGGAGCTTCAATTATGGTCGCC
AAGGATGAAATACAATTGGCGACAGTACTACAAGGAACTTTTGGTTATTTGGATCCTGAA
TACGTGCAAACATATGTATTCACTGAGAAAAGTGATGTCTATAGTTTCGGGGTGGTGCTA
CTTGAATTACTTACTAGAAAGTATGCAACTCAATTTGAAGAATCAGACAAAGAGAAGAAT
CTTGCATCCAGCTTCATTTCAATGATGAAACAGGGGCGGCTGATGGAATGTTTGGATGAT
CAGCTTATCAATGAAGGACAAGTCGAGGTCCTTCAGGAAATATCTGAGCTTGCAGCACAA
TGCTTGAGCATCAAAGGAGAAGAAAGACCCACAATGAAAGAAGTGGCAGAGGCGCTCCAA
AGGTTAAGGAGATTAACAAAACATCCATGCGAGGCACATAATCCTGAAGAATCTGAGAGG
TTGCTATGTGAATCATTAAGCTATAGTGGTGTGGATACAACTCGATTCTATAGTTTGGAG
GAAAGGATAGTATTGAACATCGAAGGTGGGCGT
>c146417_g2 orf length:180 frame:-2 start:325 end:504 gi|1035936345|gb|OAY64709.1| putative xyloglucan endotransglucosylase/hydrolase [Ananas comosus]
GCTGCTACACCAAGGAAGCCCATTGATGTACCATTCCAAAAGAACTATGTGCCAACTTGG
GCCTTTGATCACATCAAGTATTACAATGGTGGCAATGAGATTCAGCTCTACATGGATAAG
TACACAGATGAAGGATCTTGGAGGATTGAGTCACCTATTTGCTTGCATCTTCCTCTTCAA
>c146417_g3 orf length:528 frame:-3 start:7 end:534 gi|242063502|ref|XP_002453040.1| hypothetical protein SORBIDRAFT_04g037220 [Sorghum bicolor]
CCAAACTGTACAGAGTTCTGCGGCAAATTCAGCATCCCCTACCCCTTCGGCATGGGCCCC
AACTGCTACAGAGACAAAAAGTTCCAAATCGTATGCAAAGAGAACAAAGACGGCACACTG
CTGCCTCATAGTGGGGGCAACTCGAGCACACTTCCAGTATTCAACTTCTCTCTGTTGCAG
AGCCAAGTCAAGATGCTCAAATACCTGGCATATGATTGCTACAACGGAACGGCCTTAATG
AAAAGACGCCGGTCATCCCTCAACTTGAGTGGGACCCCATTTGCAATCTCGGCTAAGCGC
AACAAATTCACGGCCATCGGGTGCAACACCGTCGCAATTGTTCGAGGAACCATGCGCTCG
TACGAGGCCAGAGGAACCACGAGCTCGTACGTCGCCGGATGTATCGCTTTCTGCGATACT
CAAAACTTCACTAGCATGGGTAGTAGTAAGTCGTGCACGGGCATAGGCTGTTGCCAGACC
TCGATCCCCGATAACCTCGTGGATTACAAGTCGGGGTTCCAAAATCGC
>c146418_g1 orf length:627 frame:1 start:226 end:852 gi|694997323|ref|XP_009398802.1| PREDICTED: PRA1 family protein A1-like [Musa acuminata subsp. malaccensis]
ATGGATTGGGGAAACGTGACGGCGGGGGATCTAATGGACGCCCTTCGAGAAGTGGAGTGG
TCGTCTCCCCCTCGCCCAATCTCCGAATTCTTCTCAAGATTCACCGTCCCTCGATCGTAT
TCCAAGTGGAGCAGCCGATTCAAGTGCAACCTCTACTACTACCGGACAAATTACTTCCTC
ACGATCGTGTTAGTTCTCGGGATTGGATTTATTCGGAAGCCGCTTGCGATTGTTGCTGCT
GTTTTGACGGGATTGAGTATCGCGTTCTTGAATGATAGTTTTGCTGTTACTTTCAACGAA
AAAGTTACAAGGATTGTTAGACAGTTTTCTCCTCATTTAGCTGCAAAGATGCGGCCACCT
ATAACACCTGTTCTGCGTGGGCGTCCGTCTGCCAAAAGAGGAATTTTTATATGCGGATGG
CCTCGTTGGGTGTTTGTTTTTATGTTCTCAGCAGCTAGTTGCGTTTTGTGGGTTACGTCA
TGTAGCCTCCTCGCTGTTTTGTGGGCACTAGCCATTGGTCTTCTAGCAACACTACTCCAT
GCCAGCTTTAGAACACCAAATCTGAAAGCACGTCTGAACACATTTCGTGAGGAATTCCGA
GCAGTGTGGCGCAACTATAGTGAACTG
>c146418_g2 orf length:195 frame:2 start:1430 end:1624 gi|695068062|ref|XP_009380961.1| PREDICTED: phospholipase A2 homolog 3-like [Musa acuminata subsp. malaccensis]
TGTTGCGTGTGTATGGATGCAGATGACTACTTGAGCACAGCATGCAACTCCAACTTCCTC
AACTGCATTGCAGCATTCAGAGATTCAGATGATCCAACCTTCAAAGGCAACAAATGCATG
GTTCAAGAGGTAGTGGATGTGATGACTTTAGTCATTGAAGCTGCCTTATTGGCAGGAAGA
GCTCTTCATAAACCC
>c146418_g4 orf length:186 frame:3 start:3 end:188 gi|695043018|ref|XP_009409185.1| PREDICTED: phospholipase A2-alpha-like [Musa acuminata subsp. malaccensis]
TCGAGCAAACAAGAATGCAGTAGAACCTGTGAATCTGCTCATTGTGTAGTGCCTCCATTC
TTGAGATATGGAAAATACTGTGGGATTCTATACAGCGGATGCCCGGGGGAGAAGCCATGT
GATGGCTTAGATGCATGTTGCATGGTCCATGATGCCTGCATCCAGGCTAAGCACAGTTAT
ATCTCC
>c146419_g1 orf length:231 frame:3 start:42 end:272 gi|218194360|gb|EEC76787.1| hypothetical protein OsI_14890 [Oryza sativa Indica Group]
GACAGGTGGTTGGATACTAGGGCTACCTGTCATGTATGTGCTAACAAGAGTCTGTTCACC
ACCTATGTTCCCAGCAAGGAAGTAGTGGCGATGGCTGATCAATCAATTGCTGCAGTACTT
AGAATTAGAACTATGGTACTCCCGGTGACTTCAAAAAAGAGTCTCACTCTGAAGGATGTG
ATGCATATCCCATCAATTGCAAAAAATTTGGTCTCTGGAAGCTTGCTCTGT
>c146419_g2 orf length:294 frame:3 start:6 end:299 gi|729436060|ref|XP_010520610.1| PREDICTED: uncharacterized protein LOC104799668 [Tarenaya hassleriana]
TGGTTGGATACTGGAGCTATCTGCCATGTTTGTGCCAATAAGAGACTGTTCTCCACCTAT
GTTTCCAACAAAGAAGTGGTGGCGATGGTTGATTAATCAATTGCAACAGTTCTTAGAATT
GGAACTGTAGTACTCCCGCTGACTTTAGGAAAGACTCTCACTCTGAAAAATGTGAAGCAT
GTTTCATCGATTGCAAAGAATCTGATATCAGAAAGCTTGCTCTATAGAGCGGGCATGCGT
CTAGATTTCCAAGAAGAAAAGACCGTGTTATCCTATAATAAGATGTATTTTGGA
>c146420_g1 orf length:411 frame:2 start:1589 end:1999 gi|672206439|ref|XP_008779438.1| PREDICTED: geranylgeranyl transferase type-2 subunit beta-like, partial [Phoenix dactylifera]
GTCTTTTGTTGTGTGGGTGCCCTTGCTATAACAGGGTCACTGCACCATGTAGATAGAGAC
CTTCTTGGTTGGTGGTTATGTGAGCGTCAGTGTAAAGATGGAGGACTGAATGGACGTCCA
GAGAAGCTTGCCGATGTTTGCTACTCTTGGTGGGTACTTTCAAGCCTAATTATGATCGAT
AGAGTGCATTGGATTGATAAGGATAAACTTGCCAGATTCATCTTAAACTGCCAGGATAAA
GAGAATGGAGGTATTTCAGACAGGCCGGATAATGCCGTTGATGTTTTCCACACTTACTTT
GGTGTAGCAGGGCTTTCACTCATAGAATATCCGGGATTGAAGACTATTGATCCTGCTTAT
GCATTACCTGTTGATGTTGTGAATAGAATTTTCTTCAGCAAGTAACAAGCT
>c146421_g2 orf length:165 frame:-2 start:3 end:167 gi|474128115|gb|EMS56299.1| Polycomb group protein EMBRYONIC FLOWER 2 [Triticum urartu]
CCCATCAAATACAACGACCTAGTCAAGGACATGTATGACAGAGTAGTGGCAAATGTAAAA
GCTTGTAGTGGACCGATGCAGGATTTTTTTATCACAATTGGCTTGCATCAATGTTCTGCA
TTGAGTCCTTTCCTCTTTGTCACAGTGATGGATGAGCTTACTAGG
>c146421_g3 orf length:780 frame:3 start:4839 end:5618 gi|395406304|gb|AFN61199.1| squalene synthase [Chlorophytum borivilianum]
AGTTATCAAGTGGCAATTGAAGATATTACCAAGAGAATGGGTGCAGGAATGGCAAAATTT
ATATGCAAGGAGGTAGAAACTGTTGATGATTATGATGAGTATTGTCACTATGTAGCGGGG
CTTGTTGGGTTAGGATTGTCTAAGCTATTTCATGCTTCTGGTATGGAAGAATTAGCTTCA
GATTCTCTTTCCAACTCCATGGGCTTATTTCTTCAGAAAACAAATATTATTAGAGACTAT
CTGGAAGATATAAATGAGATCCCCAAATCACGTATGTTCTGGCCTCGCCAAATATGGAGT
AAATACGCTGACAAACTAGAGGATTTCAAATACGAGGAAAATTCCGTGAAAGCTGTGCAG
TGCTTGAATGACATGGTAACAAATGCCTTGGTTCATGCTGAAGATTGCCTCCAGTATATG
TCTGCTTTGAAGGACTTCGCCATCTTCAGATTTTGTGCCATCCCTCAGATCATGGCTATT
GGAACACTAGCCTCGTGCTATAATAACCTGGAGGTTTTCAGAGGAGTTGTGAAAATGCGA
CGTGGACTTACTGCTAAGGTTATTGATCAGACAAGGACGATGTCTGATGTCTATCGTGCT
TTTTTCGAATTTTCTTCTTTGATGAAGTCACAGGTGAATGAGAGTGATCCAAATGCTGCT
CTTACTCATAAGTGCATTGATGCAATACAGAAGGTTTGTATTGCCTCGGGAAGATTAGAT
AAAAGGGGTTGTAGTTTAATTAGGAGTCAGCCTCAATGCACTTCTATGATGATCATGATA
>c146421_g4 orf length:456 frame:3 start:198 end:653 gi|672143825|ref|XP_008795798.1| PREDICTED: squalene synthase-like isoform X2 [Phoenix dactylifera]
ATGGAGATTTTGGGGGCGATGATGAACCATCCAGACGAAATATGCGCGTTGATGAAGCTG
AAGATGGAGGCGTCGAAGATGAGCAGGCAGATCCCGTCGGATCCTCATTGGGCCTTCTCC
TACTCGATGCTCCACAAAGTTTCTAGAAGCTTTTCCATCGTCATTCAACAGCTTGGTCCC
GAGCTTCGCAATGCGGTTTGCATTTTCTATCTGGTTCTCCGAGCCCTTGATACAGTTGAG
GACGATACTAGCATTCCTTCTGAGATCAAAGTGCCAATTCTACAGTCTTTTCACCGTCAC
ATATATGATCGTGACTGGCATTTCTCATGTGGTACCAAGGACTACAAAGTTCTCATGGAT
AAATTCCATTATGTTTCAACTGCTTTTTTAGAGCTTGGTGAAAGTTATCAAGTGGCAATT
GAAGATATTACCAAGAGAATGGGTGCAGGAATGGCA
>c146422_g1 orf length:267 frame:-3 start:3 end:269 gi|1035960008|gb|OAY80992.1| Receptor-like protein kinase HAIKU2 [Ananas comosus]
GAGTATGCCTATACATGGAAGGTGAACGAAAAGAGCGATGTATACAGCTTCGGTGTCGTG
CTACTAGAACTTGTAACCGGAAGGAGGCCGATTGAAGCAGAGTACGGCGAGAACAAAGAC
ATCGTCTACTGGGTGTCCACGAAAATGACAGCAAGAGAGAGCGTGATGGGGTTACTCGAT
AAGAGCATCATTTCAGAGTCGGCACGAGAAGAAGCAGTGAAAGTACTTAAAATCGGTGTT
CTGTGCACTGCAAGGTTGCCCACAATG
>c146422_g2 orf length:297 frame:-3 start:1 end:297 gi|743761633|ref|XP_010943231.1| PREDICTED: receptor-like protein kinase HAIKU2 [Elaeis guineensis]
CTCACGTTCTTCGATGCGTCGAGTAATTATTTGGAAGGTGATTTGTCGGAGATTCGGTTT
TTGAAGAAACTGGTGTCTCTGCAGCTGTTCTTCAATGATTTTTCAGGCAAAGTTCCGCAA
GAGTTGGGGGATTTCAAATTCTTGGTTAATCTATCGCTCTACAATAACAGACTGAGCGGC
GACTTGCCCGTGAATTTGGGGAGCTGGGCAGAGTTCAATTTCATCGACATTTCCACGAAT
TTTTTGACGGGATCGATCCCGCCTTATATGTGCAAGAGAGGAACCATGAAGAAATTG
>c146422_g3 orf length:1677 frame:3 start:447 end:2123 gi|672114725|ref|XP_008778355.1| PREDICTED: uncharacterized protein LOC103698140 isoform X1 [Phoenix dactylifera]
AAAGTTGATGGTTTGCTGAATGAATTGGAGAGAGGCGATGATTCTAGCTTGGATAGGAGC
AAGATTAAGACTTATGTTGAGGAAATTGACTGTATGAGGAGAAATGGGCATTTTGATTTT
GATTTGGTACCATGTTTTGGCGTTTTGTTTCGGGATCGTGTAGCTAGGGTTAGGGCATCA
AAAGTGAAGGATAAGTCGAAGGGTGAAGGTATGAAAGAGTCGAATTTGATCCAGTATCTC
TGTGTTATGTTTCAGGACAATGTGATTAGGGTTAAGGCACGAAAAGTGAAGGATAATTCT
AAGGGCGAGGAAACCAAAGAGTTGAATTTAACTCCGAAAACCAATGCAGATGAAAAGGTT
ATTGCCTATGGGATTGAAGAACCGGAATTGATGTTCAACAGAAACACAGGAAAGCTACAA
GAGGTTGAAAAAGATAAAGTTAAGGCGATTAGAACGATATCCAGGCAAGAGTCTGAAATG
ACAACTGATAGGAAATATTATCGTTCCAGATATAGTAGACGTGGTAACGATAATATGTTA
TCATATGGGGAAGAACTTAATAATTTGAATAGAAGTTTTCGGTTCATGACAAGGCAAGAA
TGTTTCGCGAGAAGAGTGTTTAAGCACAATTATGAGCGCCCGTCAATACAGAGTGACATT
GGTCATAATATTCACAGGGATATGAAAAAAGCAGACACGATGGATTTTTTTACAGCAGAA
TCCGAGGCCTCTTCAATACTAGAGGAGAGTTTAGAGATATCTGATAAAACTTATAACCCT
TTAGACGGGAGTAAAACTAGCAATCTAATTGACGGACCAAGAATAAAATATGAAGACCAG
TCTGTTAAATCTACTGAACAACCTAAGAAGATGCCATTATCTACAACAATATCAGTTGAT
GAGGAGTTTAGTAAATATATGGAGGAGGCCACCATCCTTTTGAAGCAAGCAAGAGAATGT
ATGAGTCAAGCTGACGAGGAAACAGCAGATTCCATTTTGTATAAATCTGCAAAATTGCTT
TCTGCAGCTGAAGCTATGAGGCCAATGAGTTTAATTGCAGTGGGTCAGTTGGGAAACACC
TATCTTCTTCATGGAGAGCTTAAGTTGAAGATTAGTCGGGAAATGAGAACTCTCCTATCG
AGAAGTGATGCTTCACTGTCTGGAAATGGGCGTGGTGTACGGTATAAGAAGTTGACTACC
CGTAAGTTAAATAGAGGGGATGTTGAATCTGCCCTTTCCGAAGTGTGTGAAGAATGTGAA
GAACTGCTTGTTGGTGCCGGACGGAAGTACCGAACTGCGTTGTCAATTGATGGGAATGAT
GTCCGATCCCTTTATAATTGGGGGCTTGCTCTCTCCTTCCGTGCTCAGTTAATTGCAGAT
ATTGGTCCTGAAGCAGCTCTTGATGCTGACAAGATATTTTTGGCAGCAATTGATAAATTT
GATGCTATGACGTCCAGAAGCAATCTTTATGCAACAGATGCTCTGTATGGATGGGGCATA
GTATTGCAGCAGCGAGCCTACCTTCGTCCAGGCAACAATAGAGAGAGAATGAAACTTCTG
CACCAAGCAAAGAGTCTCTTTGAAGATGTGCTCTCCACGGAGTCAAATAATGTTCAAGTA
AGAGAAGCTCTAGTTTCATGTCTTTCTGAGCTCGATTACAGTGGGCAATCGTAGTGG
>c146422_g4 orf length:2937 frame:2 start:65 end:3001 gi|672128682|ref|XP_008787835.1| PREDICTED: uncharacterized protein LOC103705762 [Phoenix dactylifera]
AAAATGAACCCAACTATTCCCTTTCTACTCCTCCCCCTCCTCCTCCTCTCCATCCCCAAA
ACCGAAAGCATCGAAACCGAGCTCGATGCACTCCTCAATCTCAAAAAATCCCTAACAATC
ACCAACAACAAATCCGAAAACTTCGATTCCTGGTCACCCAACAACTCCCCATGCAGTTTT
ACCGGCGTCACGTGCAACTCCCTCGGCTCGGTCGAAAAGATCGACCTTAACCACCGGGGC
ATTTCTGGAACGATCCCCTTCAATCCCCTCTGCAACAGTCTCCCTTCTCTCTCCAACCTC
ATCCTCAGCCACAACGACCTCGGCGGCCCGCTCACCGATCACATCCACAACTGCACCAAT
CTTGAACACCTCGACCTCTCCTTCAACCAATTTAATGGGAAGATTCCGGATTTGTCGGTG
CTCAGCAAATTGGAAGGCTTGATAATTAATCAAAATCTGTTCACCGGACATTTCCCGTGG
AGCTCGCTGGGTAATATCACCGGGCTCGTGTATTTGAGCCTCGGCGATAATCTGCTGTTT
GATGAGAGCCCTTTTCCTGATGTCGTCACCGGCTTGACGAAACTGAAACTGCTGTATCTG
TCTGACTCCAATATCAAAGGCGAGATTCCAGCTTCGATCGGGAATCTGACGGAGCTTGTG
GATCTGGAACTCTCCGATAACTTGCTCTCCGGTGAGATTCCAAAAGAGATTACGAGCCTG
AGACAGCTGTACCAGTTGGAAATATATAACAATTCTTTGGTGGGTAGAATTCCCTATGGT
TTCGGGAATTTATCGGAGCTGGCGTTTTTTGATGCGTCGAGTAATTATTTGGAAGGTGAT
TTATCGGAGCTCCGATTTCTGACAAAACTGGTGTCTTTGCAGCTGTTCTTCAATGTTTTC
TCAGGCCAAGTTCCGCAAGAGTTTGGGGATTTCAAGTTCTTGGTCAATCTGTCCCTCTAC
AATAACAGATTGACAGGTGACTTGCCGGTGAATCTGGGGAGCTGGGCGGAGTTCAATTTC
ATCGATGTTTCTACGAATTTTTTGACGGGTTCGATCCCGCCTTATATGTGCAAGGGAGGA
ACCATGAAGAGATTGCTGATGCTTCAGAATAAATTTACTGGCGAAATTCCAGCTACTTAT
GAGAATTGTACTTCTCTGGTTCGATTCCGAGTGAGCAACAATTCCTTGTCGGGATCGGTT
CCAGCTAGAATTTGGGGACTTCCGAATCTGAATATCATTGATCTCTCCGTGAACCAATTT
GAAGGTCCAATCGATCCGAGGATCAACGAGGCGAAATCTTTGAACCAGCTCTTGCTCAGC
GATAACAAGTTCACCGGAGAGATCCCACCAGAGATCTCCGGCGCTTCTAATCTCGTGTCG
ATTGATCTATCGAACAATAAATTCTCTGGTGAAATTCCGGCTAGTGTCGGAGAATTGAAG
TTTCTTACCAGTCTCGTGGGAGATAACAATATGATCTCCGGGGAGATTCCGAGCTCTCTT
GGATCTTGCGTTGCTCTCAACGCCGTGAATTTCGCGCTTAATTCTCTATCGGGTGAGATT
CCGGCGAGTATTGGCCGATTGCCGAGCTTGAACTTGTTGAACTTCTCGAATAACAAGCTC
TCCGGTGAGATTCCGTCGAGCCTCGCTTTGTTGAAGCTCAGCTTGCTGGATCTCTCGGAC
AATGAGCTTTCGGGTCGAATTCCGCTAGCTCTTTCCATCAATGCTTACAACGAGAGCTTC
GTTGGAAACTCTAACCTCTGCTCAAATTCGATCGATTACTTAAGACGCTGCACTGGATAT
TCAAAGGAATCGTCGAGCAAGATCCGAACGATACTCACATGCTTGCTCACTGGATTCGCT
TTGATCCTCTTCTCGCTTGGCCTCGCCATCTACTTCAAGAGAAGCCGATCCAATGGAGAT
TCTCGCCTCGTGTCGAGATATTCGTGGGATCTGAAATCGTTCAGAGTCTTAACCTTCGAC
GAGCAAGAGATTATTAATTCAATCGTTAAAGAGAATCTCATCGGTAAAGGTGGTTCTGGT
GAAGTTTACCGAGTCAGTTTAGGGAGCGGCAAACTTGTCGCGGTAAAACATGTCTGGCAC
AATTCGCTCGTTACAGACATGGGTGGTGACCGTAATGGGACTTCAGCGATGCTCACGAAG
CGATCGCATTCGACGAGGTCGCGTGAATTCGATGCGGAAGTGAGCACGCTGAGCTCGATT
AGGCATGTGAATGTCGTGAAATTGTATTGTAGCATAACGAGCGAGGATTCGAGCTTGTTG
GTGTACGAATATATGCCGAATGGGAGTTTGTGGGACCGGTTGCACACAGTGGCTGGTGAG
AAGTTGGGTTTGGATTGGGAGACAAGGTATGAGATTGCCTTGGGGGCGGCGAGGGGGTTG
GAGTACCTGCATCATGGATGTGAACGACCGATTCTGCATAGAGATGTGAAGTCCAGTAAT
ATATTGCTCGATGAGTTCTTCAAGCCGAGGATTGCTGATTTTGGGCTGGCGAAGATATTG
CAGTCAGGGCTTGCTGGAAAGGACTCATCGACGCATGTTATTGCTGGAACTCATGGCTAC
ATCGCTCCTGAGTATGCATATACATGGAAGGTGAATGAAAAGAGCGATGTATACAGTTTT
GGTGTTGTCCTACTAGAACTTGTAACTGGCAGAAGGCCAATTGAAGCAGAGTATGGTGAG
AACAAAGACATCGTCTACTGGGTGTCCACAAAAATGACAACAAGAGAGAGCGTGATGGGG
TTACTCGATAAGGGCATCATTTCAGAATCCGCAAGAGAAGAGGCAGTTAAAGTTTTAAAG
ATCGGAGCTCTCTGCACTGCAAGGTTGCCCGCGATGAGGCCATCAATGAGGACTGTGGTC
CAAATGCTAGAAGATGCCAGCGTTTCTCAACTCGTCATCGAGGTCGATTCGAAAGAT
>c146422_g5 orf length:2589 frame:2 start:65 end:2653 gi|672128682|ref|XP_008787835.1| PREDICTED: uncharacterized protein LOC103705762 [Phoenix dactylifera]
AAAATGAACCCAACTATTCCCTTTCTACTCCTCCCCCTCCTCCTCCTCTCCATCCCCAAA
ACCGAAAGCATCGAAACCGAGCTCGATGCACTCCTCAATCTCAAAAAATCCCTAACAATC
ACCAACAACAAATCCGAAAACTTCGATTCCTGGTCACCCAACAACTCCCCATGCAGTTTT
ACCGGCGTCACGTGCAACTCCCTCGGCTCGGTCGAAAAGATCGACCTTAACCACCGGGGC
ATTTCTGGAACGATCCCCTTCAATCCCCTCTGCAACAGTCTCCCTTCTCTCTCCAACCTC
ATCCTCAGCCACAACGACCTCGGCGGCCCGCTCACCGATCACATCCACAACTGCACCAAT
CTTGAACACCTCGACCTCTCCTTCAACCAATTTAATGGGAAGATTCCGGATTTGTCGGTG
CTCAGCAAATTGGAAGGCTTGATAATTAATCAGAATCTGTTCACCGGAGTTTTCCCTTGG
AGCTCGCTGGCTAGTATCACCGGGCTCGTGCATTTGAGCCTCGGCGATAATCTGCTGTTT
GATGAGAGTCCCTTTCCTGATGTCGTCACGAGCTTGACGAAGCTGAAACTGCTGTATTTG
TCGGATTCCAATATCAAAGGCGAGATTCCGCCTTCGATTGGGAATCTGACAGAGCTCGTG
GATCTGGAACTCTCCGATAACTTCCTCATCGGCGAGATTCCAAAGGAGATTACCAAACTG
AGAAAGCTGTACCAGCTCGAAATCTATAACAATTCTTTGGTGGGAAGAATTCCCGAGGGA
TTCGGGAACTTATCGGAGCTCACGTTCTTCGATGCGTCGAGTAATTATTTGGAAGGTGAT
TTGTCGGAGATTCGGTTTTTGAAGAAACTGGTGTCTCTGCAGCTGTTCTTCAATGATTTT
TCAGGCAAAGTTCCGCAAGAGTTCGGGGATTTCAAATTCTTGGTTAATCTATCGCTCTAC
AATAACAGACTGAGCGGCGACTTGCCCGTGAATTTGGGGAGCTGGGCAGAGTTCAATTTC
ATCGACATTTCCACGAATTTTTTGACGGGATCGATCCCGCCTTATATGTGCAAGAGAGGA
ACCATGAAGAAATTGTTGATGCTTCAGAATAAATTTTCAGGGGAAATTCCGGCTACTTAT
GAGAGTTGTACTTCTTTGGTTCGTTTTCGGGTGAGCAACAATTCCTTCTCGGGATCGGTT
CCGGCTGGAATCTGGGGACTTCCGAATCTGAACATCATCGATCTCGCTGTAAACCAATTC
GAAGGTCCGATCGATCCAAGGATCAACGAGGCGAAATCTTTGAACCAGCTCTTGCTCAGC
GATAACAAGTTCACCGGAGAAATCCCATTGGAAATCTCTGGTGCTTCCAATCTCGTGTCG
ATCGATCTGTCAAACAACAAACTCTCCGGTGAGATTCCAGCTAGTATCGGGGAATTGAAG
TTTCTGACCAGTCTCGTGGTTGATAACAATATGATCTCTGGTGAGATTCCGAGCTCTCTT
GGATCTTGTGTTGCTCTCAACGCCGTGAATTTTGCACAAAATTCACTTTTGGGTGAGATT
CCGGCAAGTATTGGCAGATTGCCGAGCTTGAACTCATTGAACTTCTCGAATAATAAGCTG
TCCGGTGAGATTCCATCGAGCCTCGCTTTGTTGAAGCTCAGCTTGCTGGATCTCTCAGAC
AACGAGCTTTCGGGTCATATTCCGCTAGCTCTTTCGATCAATGCTTATAATGAGAGTTTC
GTTGGAAACCCTAGCCTCTGTTCGAACATGATCGATTACTTAAGACACTGCACTCCAGAT
TCAAAAGAATCGTCAAACATGATCCGGACGATACTCACATGTTTGCTTGCTGGATTCGCT
TTGATCCTTTTCTCGCTCGGTCTCGTCATCTACTTCAAGAGAAGCCGATGTGATGGAAAT
TCACACCTCATGTCGAGATATTCGTGGGATCTGAAATCGTTCAGAGTCTTAACCTTTGAC
GAGCAAGAGATTATCAATTCGATCGTTAAAGAGAATCTCATCGGTAAAGGTGGTTCTGGT
GAGGTTTACCGAGTCATTCTAGGAAGCGGGATACTTGTTGCGGTAAAACATATCTGGCAC
AATTCACTCGTTACAGACACGGGTGGTGACCGTAACGGGACTTCAGCGATGCTAACTAAA
CGATCTCAGTCAATGAGGTCGCACGAGTTTGATGCGGAGGTGAACACGTTAAGTTCGATC
AGGCATGTGAACGTAGTGAAGTTGTATTGTAGCATAACTAGCGAGGATTCAAGCTTGTTG
GTATACGAATACTTGCCGAACGGGAGCTTGTGGGACCGATTGCACACGGTTGCGGGAGAG
AAGTTGGGTTTGGATTGGGATACGAGGTATGAGATCACCTTGGGGGCGGCGAGGGGGTTG
GAGTACCTGCATCATGGATGTGATCGGCCAATTCTGCATAGAGATGTGAAGTCGAGTAAT
ATATTGCTCGACGAGTTCTTCAAGCCGAGGATTGCTGATTTTGGGCTGGCGAAGATCTTG
CAGTCGGGACTTGCTGGAAAGGACTCGTCGACCCATGTTATTGCTGGGACTCATGGCTAC
ATCGCTCCC
>c146423_g1 orf length:441 frame:3 start:1296 end:1736 gi|672169806|ref|XP_008804945.1| PREDICTED: putative disease resistance protein RGA3 [Phoenix dactylifera]
ATTCAAGTTCCAGAAGACCTTGCCAGCAAGTTGCCACACTTTGCCATATTAGACTTGAGC
AATATTGATGTACGTGACTTGCCATATTCAATTGCCGATGAGTTTAGTCGAAAGGGCGGT
TTAAGATTCATCCCAAGGGAAATAAGGAAATTAACCAGGTTACAGACATCGTCTAGATTT
GTGGTAAGCAACCATACCCAATGTGGTATAAGCGATCTAAAAGAGAGAAACAAATTATGC
TAGGCTCTCATTATCTCGAGCCTTGAATCCATCAGCATCGCTGTGCATGCAAATGAAGCT
AAGCTGGAGATGAAAGAAAGCCTTCAAATATTGGAATTACAATGGAGCAAAGATGCACAA
GACTCGCGCGTTAAAGTACTCAAAAGCCTTTGTTCTCCCAACAAAATCGAAGATCTGAAG
ATATGTTCCTATAGCAGTTCT
>c146424_g1 orf length:729 frame:2 start:530 end:1258 gi|672164121|ref|XP_008801928.1| PREDICTED: uncharacterized protein LOC103715912, partial [Phoenix dactylifera]
TTTAGGAAAATGTGTCCCAATACATTATGTGGGACGGAGGGAGCCCTCGTGGCAGAAGAA
TGGATATCAGAAATGGAAGATCTTCTTCGAGCATTCAATGTTCTGCCAGAGATCCAAGTG
GATGTTATGAAGCTGTAGCTAAAAGTAGCTAGGAATTGGTGGAATGTGGAAGAGCGTCGA
CTGCTAAAACTAATTTCTTGGGGAGTATTTAGTGAAAGATTTTATGCTAAGTACTTTCCT
AATACAGCTCGACAAGATCTGAGAAGGAAGTTTGTTCACCTCTGCCAGGAAAATCGCTCT
ATGGGAGAGTATGTTGCTGAATTCAGCAGACTAAACAAATTCACCCCTAGACTTGTAGAG
CGGAGTGAAGATGAAGTTCGATAATTTCAAACAGGACTTAACCTCGAGATTCATAATTTG
ATGATATCAGTGGAATTTCAGACATTAGATGAGGTGTTGAATGCGGCTCTTCGCTTCGAG
CAGGTAGTAGAATGAAAGGGAAGATTTCAAATAGCTGGGAATAAACGTCCAGGGGAAGTC
ATTAATAATGAATTAAAGCACTCTAATTTAAGACCAAGCAAGAAACAAGCTACAGGGGAT
GGAACCTCTCATTCAATCATTAGTTATGATTTCTGTGGCTGGAATAACTATACTAGAAAA
GATTGTAGATGGTTAAACATGTTATATTTGGCTTGTGGAGCGGCTGATCATATGGTCTAG
AACTGCCCT
>c146424_g2 orf length:591 frame:2 start:347 end:937 gi|672114538|ref|XP_008777412.1| PREDICTED: tropinone reductase homolog At1g07440-like [Phoenix dactylifera]
CTTTATATATAGATCAACAATGCAGCAACAGGTACGTTCAAACCAGCCACCGACTATACA
GCCGAGAACTACGCTTTCTTCATGGCTACAAACTTTGAATCAGCCTTTCATTTGTGCCAA
CTGGCTTATCCTCTTTTAAAGGCATCGGACAATGGTAACATTGTAAATATCTCGTCTACC
TGAAATTATAGCCTACAATAATCTAACCATGTATTCGGCAACAAAAGGTACAAAACTCTT
TCATGAAAAAAGGTTGGACGCATGTAAGCCTGAAATTTTTCGTTGATGTCTTTAAGAAAA
TATATTATATTTTTCTTAGGAGCACTGAATCAACTGACGAGAAATTTGGCTTGTGAGTGG
GTGAAAGACAATATATGAACAAATTGTGTTGCGCCTGGGGTTATCAATACAGCAATGGCG
CAATCTTATTGGGTTGATGAGGAGGCTGTAAAGAGAGAAGTATCACGAACTCCATTGGGA
CACTTTGGTGAGCCATAGGAAGTTGCATCTCTAGTGGCATTCCTGTGCATGCCCGCTGCT
GCTTATATTACTGGACAGATTATCTGCTCCGATGGCGGACGGGCCATAAAT
>c146424_g5 orf length:231 frame:-3 start:235 end:465 gi|672114536|ref|XP_008777402.1| PREDICTED: tropinone reductase homolog At1g07440-like [Phoenix dactylifera]
CTTTATATATAGATCAACAATGCAGCAACAGGTACGTTCAAACCAGCCACCGACTATACA
GCCGAGAACTACGCTTTCTTCATGGCTACAAACTTTGAATCAGCCTTTCATTTGTGCCAA
CTGGCTTATCCTCTTTTAAAGGCGTCGGGCAATGGTAACATTGTAAATATCTCATCTACC
GCTGGAATTATAGCCTACAATAATCTAACCATGTATTCGGCAACAAAAGGT
>c146424_g6 orf length:183 frame:-3 start:7 end:189 gi|388497532|gb|AFK36832.1| unknown [Lotus japonicus]
ATGGAGAAGGGAGAAAGCACTGGAAAGATGAGATGGTCTCTCCAAGGAACAACAGCTCTA
GTAACGGGAGGAACCAAAGGAATAGGGCATGCCATAGTCGAAGAATTGGCAGGGTTTGGT
GCTGTTGTGTACACATGTTCTCGCAATGAAATTGAGCTCAACAAATGTCTGCAAGAGTGG
CAG
>c146425_g11 orf length:435 frame:1 start:259 end:693 gi|584596155|gb|AHJ11132.1| gag protease polyprotein, partial [Aloe vera]
TTCAAGATCCTTAATCCACCAGAGTTTCATGGAAATGAAAGTCCGATTGAGGCAGAAAAA
TGGATTTTCATAGTAGAGAACTTATTAGTAGCTGCAGCCATACTAGAAGAGGAGAAGGTT
AACATAGTCAGGATTCAGATACATGGACCCACAAAAGCTTGGATCGATAACCTTTTCATT
GCATATGGAGGAGTGTTAACTTGGAGTCAGTTCAAAGGAGAGTTCTATGCATAATACTTT
CCGTCTGATTCCAAGACCTAGATGATAGAAAGGTTCTTGAAGCTACAATAAGGAGATAAC
AGTGTGGATAGCTATGCATTCGAGTTCAATCAGTTGATTAGGTATGCTGCTAATATCGTA
CCTACGGAGGAAGATAAAGTCAAGCGATTTGTTCAAGGTCTTAAGCTAGAGCTGAAGAAG
TATTTGTTATCTCAA
>c146426_g5 orf length:105 frame:-3 start:3 end:107 gi|703085542|ref|XP_010092766.1| hypothetical protein L484_004277 [Morus notabilis] gi|587862369|gb|EXB52176.1| hypothetical protein L484_004277 [Morus notabilis]
AAAATGAATGTAGGCGAGATGTGCATGCTTTGTTGGATGACTGGCCGTACTAAAAGATAT
AAGATAAGGACTGAAGATATTCGCATGAAAATAGGTGTAGCTCCT
>c146427_g4 orf length:318 frame:2 start:347 end:664 gi|743763925|ref|XP_010912161.1| PREDICTED: extensin-2-like [Elaeis guineensis]
TACTGCTACAAGTGCTACAACTGGAAGTACCCGTCCGAATCAAGCCACAAGAAACTCTTC
AAAGGAGCCATTGTGAAGGTGACATGCAATGAGCATGTAGGATATGGCAAGACCAATGTC
CATGGAAAATATAGTGTAGAAATCGAAGGCTATCCTTATTGGAAATATGGAGCTAAAGGA
TGCAAAGTTGAACTCCATGCTGCTCCCAAAGGATCTATGTGCAATATTAAGACCAAGCTC
AACAAAGATTCACCACTCAAAGTCTACTCTACTTCTGACGAAGAGATTGTACTCAAGTCC
AAATCATTAGCCTTCGCT
>c146428_g1 orf length:921 frame:2 start:209 end:1129 gi|672114711|ref|XP_008778274.1| PREDICTED: sucrose transport protein SUT4-like isoform X2 [Phoenix dactylifera]
ATGGACGCGATCTCGATCCGATTGCCGTATCGGCACCTGAAGGAGACAGAGCTGGAGCTC
GTAGAGCTCAACGGCGGCGACGATCGGAGGGACGAGAGGGATTCGACGAGCATCCCGATC
TCGTCGGCGTCGAATGCCTACGACTCGCCTGGATCTTCTCCATCTAATTGTCCGGTTTCG
TCGGATTCGAGAAACCAGGCGGCGAATTCGAGCATGAAGACTCTGGTTCTTGGATGCATG
GTCGGGGCCGGCGTGCAGTTCGGTTGGGCGCTGCAGCTCTCGCTCTTGACTCCCTACATC
CAGACACTAGGAATTGAGCACGCATTTTCTTCGTTCATTTGGCTTTGCGGGCCTATCACA
GGATTAATTGTTCAACCTTGTGTTGGTATCTGGAGTGATAAGTGTCATTTAAAGTTGGGG
AGGAGACGGCCATTTATTTTGGTTGGATGCATCATGATTTCTTTCGCTGTCTTGTTAATT
GGTTTTGCTGCAGACTTTGGATACCTTTTAGGAGATACCAAAGAAGATTGCATGACATAT
AAAGGTCCCAGATGGCGAGCAGCTGTTATTTTCATTATTGGCTTTTGGATGTTGGATCTT
GCTAACAATACAGTGCAAGGTCCAGCTCGGGCTCTTCTGGCTGATCTCTCAGGTGAGTTT
GTGTCCTTAATCAGCTTAATGAGGGTAGATTGACAATGATTTAAGAATCACAACTCATCT
GTTTAGAATAGATTATCTGCTGTAAACAACAAGATTAAATAAATTTTGATGCCACATGTT
TTGGTAGGCCCTGATCAACGCCATTATGCAAATGCAATATTTTGCTCATGGATGGCGCTT
GGAAATATTCTTGGATTTTCAGCTGGTTCTAGTGGACAATGGCAGAGGTATGCTAAAAAT
AAAATCAGCACAGCAATTTGT
>c146429_g1 orf length:1437 frame:3 start:123 end:1559 gi|743756121|ref|XP_010915221.1| PREDICTED: rRNA methyltransferase 1, mitochondrial-like [Elaeis guineensis]
ATGTACTGCTCCAATCTTTCCAGAACCCCATCAATTCCCCTCTTTTCTAGGGTTTCCACT
CGACCCCATTACCCAAAAGGCAACAATTTCAATACCTCATCTTTTCCCCTTCAATTTCAC
CCAAAAACCGTAAGAAATGGTAGTGGATCAAGACCCATAAGCTCATCTTTATGTTTTCAT
CCAAAACCTACAAATTTCTCATCTGGGTTTCTCTCCGAAACCCTAGATAACAGTCACGGT
GCAGCAACACCCAAGAATTTGTTGATGGGTGTTAGGGTTTTTTCTACGGGTTCAGTTCAG
AGAGCCAAAACACTTCCTTGGATAGCTGCATACAAAGATCGAGATGGGAAGAGGGGAGAG
AGGAGGAATGCTGCTAAAACTAGTCCATCTTCGTGGGTGGATTCGGCCAAGAGTTATTTG
TCAAGAAATTCGACCAATGAGAGCGGAGGAAGTAAAGAAAAAGACAATGAATCTGCATTT
AGAGAGAGAGAAACGAAGAGGGCCTTGGAGGGTAGAGTGAATAGAAGAAATCTTTATGCC
AAAGCAGAGAGAGTCGAGGAAGAAGCGATGGAGGAGGAGGAAGCTGTTGAACCTATCGAT
GATCCGAGATGGGAGGGAATTAGAAGTAAGTACAAGGGGTTTTTTGAAAGAGAGTCGAGG
TTCGAGAAACCCGAGGTACGGCATTGGAACAGGCAAGAGAATTGGGGCAGAAAGGTTTGG
AAGGAAGCCAAGGAGTCGTCGGTACCGAAAATGGTTGGTCAAGGTGTTTATGGCGTCGGG
CCAGTTTTGGCAGCGTTGAGAGTGGAAAGGAGGGAATTTTATGCTTTGTATGTGCAAGAA
GGGCTGGATTTAAACAACAGGAAGAAGAAGGATAAGAAAGGAGTGGAGAAGGTATTGAAG
TTGGCAGAAAAGTTAGGGTTGAAGGTGGCAGAAACTTCGAAGCATGATCTCAACATGATT
GTTGATAGCCGACCTCACCAAGGTTTGGTGCTCGATGCTTCACCTTTGGAAATGGTAAAT
ATAAGGCAACTAGAGTCTGTTTCAATGGAGGGTAAAAAAGCTCCTGTCTGGGTGGCTCTC
GATGAGGTAACGGATCCTCAGAATTTGGGTGCAATTGTTAGATCGGCATACTTTTTCGGA
GTCGAAGGGGTTGTATTGTGTGCAAAGAACTCGGCTCCTTTGAGTGGAGTAGTCAGCAAA
GCTAGTGCGGGATCTCTTGAACTGATCGAGCTGAGATCTTGTAAGAACATGATGCAATTC
TTGTCTTCATCAATTGAAAATGGGTGGCGGGTTATTGGAGGCTCGGTTTCTTCTGAAGCT
CTCCCTTTAAATGAAGTTGAAGCGGGGGTGCCTACGATTCTTGTATTGGGCAGTGAAGGA
AGTGGGTTGAGGCCTCTAGCAGAGAGATCTTGTACCGAATCAGTTAGAATCCCTGGA
>c146429_g2 orf length:462 frame:1 start:712 end:1173 gi|672180571|ref|XP_008810483.1| PREDICTED: rRNA methyltransferase, mitochondrial-like [Phoenix dactylifera]
CCCAGATGGGAGGGAAATAGAAGTAAGTACAAGGGGTTTGTTGAAAGAGAATCTAGATTC
GAGAAACCCGAGGTTCGGCTTTGGAATAGGCAGGAGAATTGGGGTAGAAAGGTGTGGAAA
GAAGCCAAGGAGTCGTCGGTACCGAAAATGGTTGGTCAAGGTGTTTATGGTATCGGGCCA
GTTTTGGCGGCGTTGAGAGTGGAAAGGAGGGAATTTTACGCTTTAAATGTTCAAGAAGGG
TTGGATTTGAGGGGAAACAACAGGAAGAAGAAGGACGAGAAAGGAGTGGAGAAGGTATTG
AAGCTAGCAGAAAAGTTAGGGTTGAAGGCCGTGGGAACTTCGAAGCATGATCTGAACATG
TTTGTGGATAGCCGACCTCACCAAGGTTTGGTGCTCGATGCTTCACCTTTGTAAACGGTA
AATATAAGGGCATTGGAGTCCATTTCAATGAAGGGTAAAAAG
>c14642_g1 orf length:189 frame:2 start:2 end:190 gi|108707277|gb|ABF95072.1| Ubiquitin, putative, expressed [Oryza sativa Japonica Group]
CAAGACAAGGAGGGAATCCCACCCGACCAGCAACGATTGATCTTCGCCGGCAAGCAGCTC
GAGGATGGGCGCACGCTCTCTGATTACAACATTCAGAAGGAGAGCACCCTTCACTTGGTC
TTGCGTCTCCGTGGAGGCAACTAAACGCTGCGCGTCCTTTGTTTTTCTTACGACCTTTCA
GCAACGATT
>c146430_g2 orf length:330 frame:3 start:195 end:524 gi|672161692|ref|XP_008800672.1| PREDICTED: 60S acidic ribosomal protein P1-like [Phoenix dactylifera] gi|672161694|ref|XP_008800673.1| PREDICTED: 60S acidic ribosomal protein P1-like [Phoenix dactylifera]
ATGTCGATCGGAGAGACCGCCTGCACCTACGCCGCCCTCATCCTCCACGACGATGGCATC
CCCATTACCGCCGAGAAGATCTCGACGTTGGTGAAGGCGGCCAACATCAAGATCGAGTCC
TACTGGGCCCCGCTCTTCGCGAAGCTTCTAGAGAAGAGGGGAGTTGACGACCTCATCGCC
GGCGTTGCAGCCGGCGGCGGCGGCGCCTCCGCCGCATCCGCCCCTCCCTCCGCCGCCGCC
GCCGTTCCGACAGCCGCCCCCGCTGCCGAGGAGAAGAAGGAGGAGCCAAAGGAAGAGAGT
GATGAGGATATGGGATTCAGCCTTTTCGAT
>c146430_g3 orf length:879 frame:3 start:276 end:1154 gi|672111583|ref|XP_008801390.1| PREDICTED: 3-ketodihydrosphingosine reductase-like [Phoenix dactylifera]
GTCCGCCCCCGCCCCGCCAAGATCCCCATCAAGAACCGCCACGTGTTCATCACCGGTGGC
TCGAGCGGCATCGGCCTCGCCATCGCGCGCCAGGCCGCCTCCGCCGGCGCCCGCATCTCC
CTCCTCGCGCGGAGCCTCCCGAAGCTCGAGGAGGCGCGCGAATCCATCCGCTTCGCCACC
GGCGTCGACGCCGCCGTCTTCAGCGCCGACGTCCGCGACGCCGCCGCCGTGGCCCGCGCC
CTGGAGAAGGCGGGGCCCGTCGATGTTTTGGTGTGCAACCAGGGGGTGTTTACGCCGAGG
GAGCTGGAGGAGATGGAGATCGAGGATGTTAGGTTCATGATGGAGGTGAATGTGACGGGG
ACGTTTCATCTCATCAAGGCGGCCTTGCCGGCAATGAAGAGGAGGGTAAGGGAGACCGGG
GTTGCGGGGTCCATAGCTATCGTGTCGTCGCAGGCCGGGCAGGTGGGTCTCTATGGATAC
ACGGCTTACTCAGCAAGCAAATTTGCTCTTCGGGGCTTAGGGGAGGCGTTGCAGCATGAA
GTCGTTGCTGACAACATTCGTGTGTCTTTGATATTTCCTCCAGATACAGAAACTCCTGGC
CTTGTTGAAGAAAGCAGGGTGAGGCCAGAGCTCACTAATCTGTTAGTAGGATCATCAACT
GCAATGAAAGCTGAAGATGTTGCTAAAAAAGCCTTAAATGGCATCAAATCTGGAACCTTT
ATTGTCTCCTGCAATTTTGAAGGATTCATGCTGTCCATAGCAACTGCTGGTTTGTCGCCA
CAGTCGTCAAGCTTGTCAGCATTTGTGGAGGTGCTGGGTGCTGGTTTCATGCGCTTCTTG
GGTCTCTGTTTCCAGTGGAATTGGTATAACATTATAGAG
>c146430_g4 orf length:186 frame:2 start:38 end:223 gi|743870482|ref|XP_010906056.1| PREDICTED: 60S acidic ribosomal protein P1-like [Elaeis guineensis] gi|743870486|ref|XP_010906057.1| PREDICTED: 60S acidic ribosomal protein P1-like [Elaeis guineensis]
ATGTCGATCGGGGAGAACGCCTGCACCTACGCCGCTCTCATCCTTCACGATGATGGCATC
CCCATCACCGCCGAGAAGATCTCGACGATTGTGAAGGCTGCCAACATCAAGATCGAATCG
TACTGGGCCCCACTCTTCGTGAAGCTTCTGGAGAAGAGGAGCGTCGAGGATCTCATCGCC
GGCGTC
>c146432_g1 orf length:171 frame:-1 start:35 end:205 gi|672178334|ref|XP_008809298.1| PREDICTED: uncharacterized protein LOC103721044 [Phoenix dactylifera]
CTGCATAATATCTGTGAACTGAGGAAAGAGGAGATGGATTCAGAGCTGAATTTTGAGCTT
CTAGATGATGAAATGGTTCTCGAGAATAGTTTGAGATTGGCTAATTTGATGCAGGCGAGG
GATAATATCGCGTATAATTTGTTACATCATGGCCTTACGGGGACCAAGTTT
>c146432_g3 orf length:1338 frame:3 start:195 end:1532 gi|743755192|ref|XP_010938097.1| PREDICTED: uncharacterized protein LOC105057231 [Elaeis guineensis]
ATCGCCCGCCTCCTCACCTCCCTCGCTGCCCTCGATACTGAGGACGCCTCCGACCGCCGC
CACTTTGACAAGTCCTCCTACCACGACCTCTCCCTCCTTCGCTCCAACCTCGACCACCAA
TCTGACACCATGCTCGTCTATTACTCCACCCTCCGCAACTCCTACTCCGACTCCGAGGAA
TCAAAACTGACCCGCTTTAACCGGTGGACCTCAGTCGCCACCGCTGCCGTAGCAGCGGTT
ACGGTGGACCCTGCCGGTGGCGTCGTACAGGGTGGCAGCGCGGCCAGGGAGAGGAGGCTC
TAGGTGAAGGACCAGTCCCAGGACTGGTGGGACTGGTGCAATCACCCGGAGTTCCCTGAT
TCGGAGTTCAAGAAAGCCTTTCGGATGGGAAGGGAAACCTTCGACATGATATGCAGGGAG
CAGGAGTTTACGGTGGCGAAAGAGGACACCATGCTCTGCGCCGCGATTTAGGTTCAGCAG
CGGGTTGCGGTCTGCATCTGGCAGCTGACCACTAGCGAGCCGCTCAGGGTCGTCCCGAAG
AAGTTCGGGCTGGAGATTTCAACGTGCCATAAGCTCGAAGTGTGTTCGGCTATTAAGACT
GTGCTGATGCCAAAATTCATGCAGTGGCCAGATGAGGCCACGGCAGAAGTGACTAAATCC
AAGTTTGAGTCAGTTTCGGGGATGCCCAATGTGATCGGATCGATGTATAACACTCACATA
CCAATTATAGCTCCCAAGATTAGCGTTGCTGCTTATTTTAATAAGAGACATACTAAGATA
AATCAAAAGACTTCATATTCAATCACGGTGCAAGGAGTCGTAGACCCAGAAGGCGTTTTC
ACAGACGTGTGTATTGGTTGGCCCGGATCAATGCCGGATGATCAAGTGCTTGAAAAATCC
GCCTTATACCACAGGGCGAATGCAGGATCGTTGATGAATTCTTGGATCGTTGGGGGCGCG
AGCTATCCATTGATGGATTGGGTTCTCGTGCGTTACACGCACCCGAACTTGACTTGGACT
CAGCACGCGTTTAACGAGAAGATCGGGGAGGTTCAGAGGATCGCGAAAGAGGCATTTATG
AGGTTGAAGGAGAGATGGAGTTGCTTGCGGAAGAGGACTGAGGTTAAGCTTCAGGATTTG
CCTGTCGTGCTTGGGGCTTGTTGTGTTCTGCATAATATCTGCGAGCTGAGGAAAGAGGAG
ATGGATTCGGAGCTGAATTTTGAGCTTGTGGATGATGAAATGGTTCCCGAGAATAGTTTG
AGATCGGCAAGTTCGATGCAGGCGAGGGATAATATCGCGTATAATTTGTTACATCATGGC
CTTACGGGGACCAAGTTT
>c146432_g4 orf length:792 frame:3 start:249 end:1040 gi|719990569|ref|XP_010252997.1| PREDICTED: GDSL esterase/lipase At4g26790 [Nelumbo nucifera]
GCCAACGTTCCTGCACTCATTGTGTTTGGAGATTCAACAGTTGATGCTGGCAATAACAAC
CACCTCCCAACAGCTGCAAAGAGCAATTTTGAGCCTTACGGCAGAGATTTTGAAGGAGGG
AAACCAACGGGTCGATTTTCAAATGGACGAGTTTCCACTGATTTCATGTCGGAGGCATTT
GGGATTAAGCCAACAGTGCCAGCGTATCTTGACCCTAATTATAGTATCAAGGATTTCGCT
ACGGGTGTTTGCTTCGCTTCAGCAGGAAGTGGGTATGACAATGCCACTTCTGATGTGCTT
TCTGTGATACCACTGTGGAAAGAACTCGAATACTTCAAAGAGTACCAATCAAAACTAAGA
AGTTATATAGGAGAAGCCAAAGCCAATGATATTCTAAGCGAAGCGCTCTATGTTATGAGC
TTAGGCACAAATGATTTCCTCGAAAATTACTATGCAATTCCAGGCCGATCGTCTCAATTC
ACCATTGAAGAGTATCAAAGTTTTCTCATCGGTATCTGTGAATATTTCATAACTGAACTC
TATCATCTGGGAGCGCGAAAACTGGACCTAACTGGCATTCCTCCAATGGGATGTTTGCCG
CTTGAAAGGGCCAGGAATTTCTTGTATGGAAGCATTTGCAACGAAGAGCACAACAAACTT
GCTAGAGATTTCAATAAGAAATTGCAGGGTGTGGCTGATAAGCTGAACAGAACTTTGCCT
GGAATGAGAATTGCATATGCGAATGCGTACGATGCCGTGCTTCAAGTCCTTGAACAGCCA
TTGGCATACGGT
>c146433_g1 orf length:141 frame:-3 start:3 end:143 gi|475575242|gb|EMT17213.1| CUG-BP- and ETR-3-like factor 5 [Aegilops tauschii]
ATGACGGCTTATAGACGGGCTGTGTCGGACGTGGCGGGTCATTTTCATGGTTATCAGGTG
GACCACATTGATCGGCGCCTCAACGAGGCGGCTGACGCCCTCTCACGACTTGGTTCCCAG
CGAAAGCCAGTTCCTCCCAAT
>c146433_g2 orf length:213 frame:-1 start:4 end:216 gi|721649709|ref|XP_010233177.1| PREDICTED: uncharacterized protein LOC104583132 [Brachypodium distachyon]
ATGAACCTTACGCGGGTTAGATGTTTTGGCGATTCTGATCTGGTGGCGCAGCAAGTTTCA
GGCACTTGGGATTCTCGAGACCCCGTGATGGCGGCTTACAGGAGGGCTGTGTCCGATGTG
GCGGGTCATTTTCATGGCTATCAGGTTGATCACATTGACCGGCGCCTTAACGAGGCGGCT
GATGCCCTTTCGCGTCTCGGTTCCCAGCGAAAG
>c146434_g1 orf length:2142 frame:3 start:645 end:2786 gi|743766734|ref|XP_010913613.1| PREDICTED: probable xyloglucan glycosyltransferase 5 [Elaeis guineensis]
CCTCCAAGCTTGAATTTTTCGGAGCGGTGGATGAAGGAAGCTAGAGAGGGTACTCCAGTT
GTAGTGACTATGGAAAACCCCAACTACTCACTGTTTGAAGATGATGGCATGGGATTTCAA
TCCATGGAAAAGGGCCACGGAAAAAATGCCAAACAATTCACATGGATTTTGCTTCTCAAA
GCTCACCATGCTGCGGGTTGTTTGGCTTGGCTTGCTTCTGGCCTTTGGGCATTGCTAGGT
GCCATCAAGAAGAGAGTTGCACTTAATCCAACAGCTGCTTCTTTGGAGCTTGAAAAGCCT
GGAAAAGGGAAACTACTGTATAAATTCCTTCGGGGATTTCTGCTGCTCTCTTTGGTTGCT
CTTGCATTGGAGATAGTTGCTTATTGGAATGGTTGGCACTTTCAGAAGCCAAGTTTGCAC
ATACCTGAGAGTAGGGAGATCCAAGGATGGATGCACTCAGCGTATCTCGCATGGATTGCA
TTTCGTGCAGACTACATTGCGTATCCAATTAAGTGGTTGTCAAATTTTTGCGTGGTTTTG
TTCGTAATACAATCGATTGATAGGATGGTTTTGTGCCTTGGGTGCTTTTGGATCAAGTTA
AAGAAGATCAAACCTAGAATTGAGGGTGATCCTTACAAGGATGATGTTGAGGATGGGTAC
CCCATGGTCTTGGTTCAGATTCCAATGTGCAATGAGAGGGAGGTTTATGAGCAATCCATA
TCTGCAGTGTGTCAAATTGACTGGCCGAAAGACTGTTTGCTGATACAAGTGCTCGACGAC
TCTGATGATGAGATCACCATTCTCTTAATTAAAGCAGAGGTTGCTAAGTGGAGCCAAAGG
GGTGTTAACATTATTTATCGGCATAGACTGGTGAGAACTGGGTACAAAGCTGGGAATCTT
AAATCTGCAATGAGCTGTGATTATGTTAAGAATTACGAGTTTGTTGCAATATTTGATGCT
GATTTCCAACCAAACCCCGATTTTCTTAAGCAAACAATTCCTCATTTTAAGGTAAATATA
CTTTGATCTCATGGTTTCTTTTTATATGAGTAGTATGTTAGTTACATAAGTCGAATTGTG
CTGTAGGGAAAGCCTGAGCTTGGGTTAGTTCAAGCTCGATGGAATTTTGTGAACAAGGAT
GAAAATCTCTTGACCCGTTTGCAAAACATTAACCTTTGCTTTCACTTTGAAGTTGAGCAA
CAAGTGAATGGAGTTTTCCTCAATTTTTTTGGGTTTAATGGGACTGCGGGTGTTTGGAGA
ATCAAAACATTGGAGGACTCTGGCGGCTGGCTTGAGAGAACAACAGTCGAAGACATGGAT
ATAGCAGTTCGTGCACATCTCAATGGTTGGAAGTTTATCTTCCTCAATGATGTCAAGGTC
ATTTGTGAAGTTCCCGAGTCCTATGAGGCTTATCGTAAGCAGCAACATCGATGGCATTCT
GGCCCAATGCATCTATTCCGTCTGTGTCTCCCAGCCATCATTACTTCAAAGATATCAATA
TGGAAGAAGGCAAACTTAATCTTACTATTTTTCCTCTTGAGAAAGCTCATTCTTCCATTC
TATTCTTTCACATTATTTTGTGTAATTCTTCCCTTAACAATGTTTGTACCCGAAGCCGAA
CTTCCCATTTGGGTTATATGCTATATACCCGTCTTCATGTCTTTTCTCAACATCCTCCCT
GCTCCAAGATCTTTTCCTTTCATCGTTCCATATCTCCTCTTCGAGAACACAATGTCTGTA
ACTAAATTCAATGCAATGGTCTCGGGGTTATTCAAATTGGGGAGCTCATATGAATGGGTG
GTTACTAAAAAGGCTGGTCGTGCATCGGAAGCAGATTTATTATTAGCAGCTGAGAGAGAG
ACAAAGGATTTAACATGTCCCCAAATTAATAGAAGAGCTTCCGATAGTGAACTCTTGGAG
TTGAACAAAATGAAGGAACAAGAAGGAAAAGAAACAGCAGCTCGGCCTCCAGTTAAAAAG
GTTAATAAAATCTACAAAAAGGAATTGGCCCTTGCTTTCCTTCTTCTCACGGCTGCAGTC
CGAAGTCTTTTGTCAGCGCAAGGGATTCACTTCTACTTTCTTCTCTTTCAAGGGGTGTCA
TTTCTCCTTGTTGGTCTTGATCTAATTGGAGAGCAGATGAGC
>c146435_g2 orf length:2229 frame:1 start:232 end:2460 gi|672162726|ref|XP_008801187.1| PREDICTED: U-box domain-containing protein 45-like [Phoenix dactylifera] gi|672162728|ref|XP_008801188.1| PREDICTED: U-box domain-containing protein 45-like [Phoenix dactylifera] gi|672162730|ref|XP_008801189.1| PREDICTED: U-box domain-containing protein 45-like [Phoenix dactylifera]
ATGGGTGCAGCTGAGATTGAAGAAAATTTCTTTGCAGTTGGTGATGCTAAGTTGCATGGA
GGGATGTGTAAAATACTTTCCTTGATTGTTTATAAAGTGTTGGAGATATTTCCATTTATA
GAAGCTGCGCGACCAAGAAGCAAGTCTGGCATACAAGCATTGTGTTCATTGCATGTAGCT
CTGGACAAGTCGAAAATTCTTCTTAAGCATTGCTCAGATTGCAGCAAGCTTTATTTGGCT
ATAACAGGGGACTCCATTCTTATGAAATTTGAGAAGGTTAGATGTGCCCTTCAAGAGAGC
CTGAGGCGTGTTGAAGACATAGTTCCACAAGCCATTGGATGTCAGATCTTGGAGATTGTT
GGTGAGCTGGAGAGCGTCGTGTTCGCATTGGATAAGGTAGAAAAGCAAGTGGGTGATGAC
GTGATATCATTACTTCAGAAAGAGAGACAAAATAATACGAATCCCGATCCCAATTACAAT
GGAGAGCTTGAAGCCTTCCATCAGGCCATCTTAAGATTGGGAATTACATCCTCGAGAGCA
GCTCTGACTGAGAAAAGAGCTCTGAAGAAGCTTATAGAAAGAGCTCAAGGTGAAAATGAC
AAGCGAAAGGAGTCGATTATATCATACTTCTTGCTTCTTATGAGGAAATACTCGAAGCTT
TTCAGAAGCGTAGCAGGAGATGACACTGACTCTCAAGGATCAGCTCCTTCTTCGCCAACC
CTTTCGAGCTCCTTTGAATATGTACGGTCCCCTCCTGGCAATGGTCGAGCCTTCGAGAGA
CATGTCTCTAAGCTTGCGTACAGTTTCAAAAACATGCCGACTCCCCCTGAGGAGCTCAGA
TGCCCAATCTCATTACAACTCATGTGTGATCCGGTCATCATCTCATCCGGGCAAACTTAC
GAGCGTGTGTGCATCGAGAAATGGTTCAGTGATGGGCATCGTTCGTGCCCAAAGACTCAA
CAACAACTAGCTCATCTTGGGTTGACTCCAAATTATTGTGTCAAAGGCTTGATTGCTAGT
TGGTGTGAACAGAATGGAATCCCGATTCCTAGTAGTCCACCAGAATCTATTGATGCTCTC
TGTTGTTCTGATTCTAGATCTCTAGGGAGTCTTGACTCGTGCATGATGAAAGGTGTGAAA
GTCGTTCCTTTAGAGGAGACATCAGTTGAAGAAGATGATAATAGGAATGAGTTGGATACT
CCAAACAATTACTCTTGTGAAGATTTCAAAGTGGATGGGCTTGGAAGGCACAAGAATTTA
CTAGCGGTGCTGTACGAAGGTAAGAGCATGAGGAAACAAAGGAAAGCAGTAGAGCAGATG
AGGTTATTGCTGAAGGATGATGAGGAAGCAAGAATCTATATGGGTGCAAATGGGGCTGTT
GAGGCATTGATACACTTCCTGAGGTCCGCTATCGATGAAGGAGAAGAGAAGGCCCAGGAT
ATAGGAGCTATGGCTATGTTCAACCTCTCTGTTAACAATAATAGGAACAAGGAACTACTA
ATATCCGATGGCGTGATACCACTCCTCGAGCAAATGATCTCAAACCCCTCAACCGAAGAA
TCAGCCATTGCTCTCTACCTCAATCTCTCCTCTCTCGATGAAGCCAAGCCCATAATTGGA
TCAAGCCCAGCCATACCTTTCCTGGTTCAACTCCTTCACTCTGAAGATCCAAAAACCATC
TCCAAGCACGATGCCCTCTACACTCTGTACAACCTCTCCACACACCCTTCCAACATCCAA
CCTCTCCTAAACTCCAGCATTATCACTGCTCTTCATTCCCTTCTTGCTATCTCCTCTTCC
GAGAACGAAACCCTAGATTTAGTCGAGAAAGTCCTTGCGACCCTCATAAACCTGGCTTCG
AGCAAAGTTGGAAGCAATGAGATTGTGTCGACCCCAGGCCTAATAGCCGCATTAGCAACT
ATCCTGGACATTGGCGAGCTACCCGAGCAAGAGCAAGTTGTGTCCTGCATACTGATTCTA
TGTAATAATAATGAGAATTGTAGCGAGATTGTGCTAAAAGAGGGAGTGATACCGGGTTTA
GTATCGGTATCAGCAAATGGGACGGCGAGAGGGAGAGAGAAGGCTCAAAGACTTCTGAAG
TTGTTTAGGGAACAACGCGAGGAGGAAGATGAGGTGGAAGACAATGTGGTGGTGGTGGAG
CCGAAACCTTTGTGTAAAACGAGGTCGAAGAAGTTCGGGAGAAGTATAAGTTCTATGTGG
AAGAAGAAA
>c146436_g3 orf length:117 frame:2 start:353 end:469 gi|700259073|gb|AIU51141.1| embryo yellow protein, partial [Saruma henryi]
GCGGAGGGAACATCTGCTGAATCTATAGCTACTCTTGCAAAGATTGATACAGTCAAGCAG
CGGATGGAAGCAGCATACAAGACATTGCAGGATGCAGCAGGATTGACTCAGTTGAGT
>c146438_g1 orf length:3270 frame:1 start:85 end:3354 gi|695041988|ref|XP_009408625.1| PREDICTED: LRR receptor-like serine/threonine-protein kinase RPK2 [Musa acuminata subsp. malaccensis] gi|695041990|ref|XP_009408626.1| PREDICTED: LRR receptor-like serine/threonine-protein kinase RPK2 [Musa acuminata subsp. malaccensis] gi|695041992|ref|XP_009408627.1| PREDICTED: LRR receptor-like serine/threon…
GGTCCGGATCCGAATCGGATCCCCTCCGAAAGATCCGCCCTCCTCCTCTTCAAATCCTCC
GCCCGACCCGACCCGCTAAGCCCCCTCTCCCGATGGCACCCCTCCTCTCCCCACTGCTCC
TGGCCGGGTGTCACGTGCCACCCCTCCTCCTCCCACGTGACCTCCCTCAACCTCTCCTCT
CGGGTGGGGTTCGGGTCCGGATCCTGCTCGGCATCCGCCCCGTTCCGGCTCGGCTGCCCG
GATCCGACCCGCAGGAAGATCACCGGCAAGCTCACGGCCTCCCTCGGTAACCTCACCGCA
CTGACGATTCTCTCCCTTCCGTTCCATAGATTAGGCGGCGAGATTCCGAGCTCGATCTGG
TGGTTGGAGAATCTCGAGGTGCTGGATCTCGAAGGTAATTTCTTCACTGGAACCCTAGAT
TCCGTTTCGAGATTCCCCAAGGGTTTGAAAGTTCTAAACTTGGCGAATAATTTGATTAGT
GGAAGGATTCCGTTGTCGTTGGCAGCATGCCAGGGCTTGGAAACCCTCGATCTTGCTGGT
AACAAGATTAACGGTTCGATACCGGGGTTTATCTGTAAATTCGGGATGTTGAGGGAGTTG
AATTTGGGGTTTAATCGAATCAGGGGCAAAATAAGCGAAAAGATTGGGGATTGTAAGAGT
TTGGAGGTGCTGGATTTGTCGGGGAATGCTTTGGTCGGTGGGATTCCTCGTAGCTTGGGG
AGTTGTAGCGAGATGAGGATTTTGTTGTTGTTTTCGAACTTGTTGGATGGTTTCATTCCT
TTGGAGATCGGGAAATTGCAAAAGATTCGGGTTTTGGATGTTTCGAGGAATAGTTTGAGT
GGTTTGGTGCCGGCGGAGATTGGAGATTGCGTGGATTTGTCGGTTATTGTGCTTTCGAAT
CTTTATGATCCGAAGATGAGGAAGGGGTCGTTGAATTTTGTCGCTAGCGACGAGTTTAAT
TATTTCCAAGGCGGGATTAGCGAAAAGATTACATCTTTGCCGAACCTTCGGATACTTTGG
GCACCAAGGGCGACTTTCAAAGGAGAGTTTCCGAAGAATTGGGGTGCATGCATGAGCTTG
GAAATGGTTAATTTGGGTGGGAATTTATTTACGGGGGAAATTCCAATGAGTTTTGGCGCA
TGCAAGAATTTGAAGATTCTTGACGTGAGCTCGAATAATTTGACTGGTTGGTTGAGGGAG
GAGCTCTCCGTGTCGTGCATGTCTGTGTTCGATGTCAGTGGCAATAAGCTATCGGGTACG
ATTCCGAGGTTTATTTACGAAAAATGCCCTCGCTCTACATTCCCACGTGACGCCATGCCT
GCATTGTATTCTTCATTCTTTGCGTATGGTGCTCGTAAAGCAATCGCCTTGCCTTTTTTT
GAATCTGCTGGCGATTTCGCAGTTTATCATAACTTTGGAAGGAATAATTTTTCGGGTAGC
CTGCCCTCTTTGTCTACTGATGGTTTTGGAAATCAAACGGTTTATGCTTTTCTGGCGGAT
GGGAATTCTCTTGTGGGATCATTAAATGATCTATTTGGAAAGTGTGATTCCTTTAATGGT
TTGATCTTCAATTTGAGCAACAATCTAATCCCTGGTGAAGTTCCATCAGATATAGGTGTT
ATGTGCAGATCTCTCAGAGTTTTGAATGTTGCTGGCAATAGAATTACGGGAGTGATTCCT
CAGAGTGTTGGGTCATTGGAAGGTCTTGTTGGTCTTGACTTGAGCACCAACAGACTTCAG
GGTCGAATTCCTTCTGTTTTTGGTGAACTGAAGAGTTTGAATTGTCTCAGTTTAGCCGGT
AACAATCTCAGTGGGCAGATTCCTGCTGAATTCAATCGGATGTTTTCTCTTCAGTTGTTA
GATCTTTCCTCAAATTCTCTCACAGGAGAAATTCCTAGTAGCCTTGTGAACTTGAAAAAT
CTCACCATTCTTCTTTTGAACAACAATAAACTTACTGGAAATATTCCCTCTGGTTTTGCG
AACATGACGTTCTCCATGTTTAACGTGTCGTACAATAACTTATCTGGACCTTTGACTTTG
AATGCCAGCACTCTTGGATGCGATAGTGTTGTTGGTAACCCTTTGCTCCAGTCTTGCCAT
GTGTCTTCATTTTCTATTCTGCCATCCTATGTGCAAGGACGAACTGCCAATTTACAATCA
TATGCCAATCCACCACCAGCACCAGGAAACTCACCTTCCAAGCCTAGCCGTGGTGGGTTC
AGTTCTATTGAGATTGCCTCTATAACTTCGGCGTCAGCAATTGTTGCAGTCCTTTTAGCC
CTAATTGTCCTCTACATATACATAAGAAAATGCACTCCTGGGTCCAAAGCCACTTCCCTT
GGAAGACGGGAAGTCACCGCTTTTTTGGACATTGGAGTGCCGTTAACTTATGAAGGCGTT
GTGCAAGCCACAGGAAATTTTAATGCAAGCAACTGCATTGGAAGTGGAGGGTTTGGGGCA
ACTTACAAAGCTGAAATTCAACCAGGAGTTCTTGTGGCTATAAAGAGACTCTCGGTGGGA
AGGATCCAAGGGGTGCAACAGTTCCATGCAGAAATCAAGACCCTCGGTAGATGGCGACAT
CCCAATCTGGTGACATTGATAGGCTATCACATTGGCGAGGAAGAGATGTTTCTGATTTAT
AATTATCTGCCAGGAGGTAACTTGACAAATTTTATTCAAGAAAGATCTAAGAGAGCTGTG
GACTGGAGGACGCTGCACAAGATTGCTTTGGATGTTGCTAAGGCTCTTGCTTATCTCCAT
GACCAATGTATACCCCGTATACTTCATCGTGATGTTAAACCAGGCAACATCTTGTTGGAT
AATGATTTCAATGCCTATCTGTCAGATTTTGGTTTGGCAAGGCTTTTGGGTAATTCCGAA
ACTCATGCAACTACTGGCGTGGCTGGAACCTTTGGATATGTAGCTCCTGAGTATGCAATG
ACGTGTCGTGTTTCTGACAAAGCTGATGTATATAGTTATGGTGTGGTGCTGTTGGAGTTG
ATATCGGACAAGAAAGCCTTGGACCCTTCCTTCTCTCCATATGCTAATGGCTTTAATATA
GTTACTTGGGCATGCATGCTGCTGGGACAAGGACGAGCGCGTGAATTCTTCACTGAGGGA
CTCTGGAATGTGGCACCACATGATGATTTGGTAGATATGTTGCACTTGGCCGTCCAGTGT
ACTGTCGAGTCACTTACCGTCAGGCCATCAATGGGTCAAGTTGTCCGACAGCTAAGGGAG
ATTCAGCCTCCAGTTCATTAGCATCAAAAT
>c146439_g1 orf length:1869 frame:2 start:233 end:2101 gi|672133036|ref|XP_008790119.1| PREDICTED: clustered mitochondria protein homolog isoform X2 [Phoenix dactylifera]
ATGGCTCCCAAAGCTGGAAAGGCCAAGACTCACAAGCCGAGGGGTGACAAGAAGAAGAAG
GAAGAAAAAGTGTTGCCTACTGTTCTTGACATTACGGTTGAGACTCCAGACTACTCTCTA
CTCACTCTCAAGGGAATATCGACGGACAGGATTCTAGATGTCCAAAAACTTTTGGCCCTA
CACGTGGAAACATGCCATCTCACAAACTACTCTCTATCTCATGAGGTACGAGGAGGCAAC
TTGAAAGATACGATAGAAGTTGTGTCATTGAAACCTTGCCATCTCAAACTGGAAGAAGAG
GACTACACGGAGGATCTTGCCGTGGCCCACATCCGCCGCCTCCTCGACATCGTCGCCGCC
ACCACAGCTTTCGGATCTCCTCCCCCCAAAAATGGCGCGAAATCGCCCAACTCCGACCCG
CGGTCTGGTGCTCCGCCGCCCACGCCCGATTCCCCACAAGGCGAAGCACCGGATCCCAAA
AACTCTAAATCGAAGGAGGAGCCGGCGATTTACCCGCCGTCGAAGCTCGGGCAGTTCTAC
GACTTCTTCTCCTTCTCTCACCTCACCTCTCCCGTTCAGTATATAAGGAGAACGTCGAGG
CCGTTTGTGGAGGAGAAGAGGGAGGACGACTTCTTCCAAATTGACGTGAGAATTTGCAAT
GGGAAGCTGGTGACAGTTGTGGCTTCTCAAACTGGATTTTACCCAGCAGGGAAACATGCT
CTCCTTAGCCATTCATTAGTGGGTCTGTTGCAACAGATCAGTCGAGCCTTTGATGGAGCT
TACAAGTCTCTCATGAAAGCTTTCACTGAACACAATAAGTTTGGCAATCTTCCTTATGGA
TTCCGAGCAAACACATGGGTGGTTTCTCCCATTGTTGCAGATTCTCCATCAGTCTTCCCC
CCTCTTCCTGTCGAGGATGAAACTTGGGGTGGAAATGGTGGTGGTCAAGGAAGAGATGGG
AAGCATGATCGGCGGCAATGGGCAAAGGAATTTTCAATCCTAGCTTCCATGCCTTGCAAA
ACAGCTGAGGAGAGACAAATCCGAGATAGGAAGGCATTTCTTCTTCACAGCTTATTTGTT
GATGTTGCTCTCTTTAAAGCCGTTAGAGTTATTCAGCATCTTGCTGTTAGCGATAAAAGC
ACAAGTGAAATTCCAAATGGATCTTCTGATAACATTTTGCACAAGGAACAAGTTGGTGAC
TTAATTATTACTGTTAGAAGAGATGCAGCTGATGCGAGCTCCAAATTGGACATAAAATTG
GATGGAAGTCAGTCTCCAGGAATGTTGCCAAAGGATATTGAACAAAGAAATTTACTAAAA
GGGATCACAGCTGATGAGAGTGCGACAGTTCATGATACTTCTACTCTAGGTGTAGTGGTC
GTCAAGCACTGTGGGTTTACAGCGGTTGTCAAAGTTCCTGTAGAAGCTTACTTGTCGGGG
AGTCCTTTAGGGAAGCAGGACTTTGATATTGATGAACAGCCTGAGGGAGGCAGCAATGCT
CTGAATGTCAATAGCTTGAGAATGCTCCTACACACTTCAGCAGCTCAATCATGTGGCAGT
GTACAACGTTCACAAGGGGCGGATTCTGAAGATCTAAAATCTGTCCGATCCGTAATACAA
AAAATATTAGCAAATAGTCTTATAAAGTTAGAAGGAGAAGCTACAAAGCAGAGAAAGCCA
ATTAGATGGGAGCTTGGTGCATGTTGGGTGCAACATCTGCAAAATCCATCTTCAGGGAAA
ACCGAACCCAAGAAAAAAGAAGAGACTAAAGTTGAACAAACTGTAAAAGGTCTTGGCAAA
CAGTTTGGGCAGCTAAAAGAGATTAAGAAGAAGACAGATGAGAACGGTGGGAAGAATGAT
TCTGGAAAG
>c146440_g1 orf length:378 frame:3 start:714 end:1091 gi|959241420|ref|NP_001304661.1| probable potassium transporter 11 [Elaeis guineensis] gi|659112384|gb|AID61668.1| potassium uptake transporter KUP11 [Elaeis guineensis]
TCTTTCTTTGATCATACTCTTTCTGTGATTACACTCTGGAAATATGTTCTTATTGTTTTG
AGGGCAAATGATAATGGTCAAGGTGGGACATTTGCTCTCTACTCACTACTTTGTAGGCAT
GCAAAAGTAAATACTGTTCCCAACCAACACTGGACAGATGAGCAATTACCGACATATGTT
CGTAATACATTTGAGGAGAATTCACTTGCTTTCAAATTCAAGCAATGGTTAGAGGCACAT
GCATATAAGAAAAATATTCTCCTTATACTTGTTCTTCTTGGCACGTGTATGGTGATAGGA
GAAGGAATTCTCACTCCAGCCATGTCAGTTCTTTCGGCAGTAGGTGGGATCAGGGTGGTC
CACTTTCAGATGAGCAAT
>c146440_g2 orf length:834 frame:1 start:247 end:1080 gi|672175824|ref|XP_008807977.1| PREDICTED: probable potassium transporter 11 isoform X4 [Phoenix dactylifera] gi|672175826|ref|XP_008807978.1| PREDICTED: probable potassium transporter 11 isoform X4 [Phoenix dactylifera] gi|672175828|ref|XP_008807979.1| PREDICTED: probable potassium transporter 11 isoform X4 [Phoenix dactylifera]
TGGCGGAGCCACTGGATTCTTGTTGCCGCCTTCGCAATCCTCTCTCTATTCGTAGAGCTG
ATGTACATATCCGTACTCTTCAAACTAGGTCAAGGTGGTTGGGTCCCACTTGGAATCTCC
GCCATCTTCCTTATAATCATGTATGTGTAGCACTACGGCACTAAGAAACTCTACGAGTTT
AAGATGTACAGCAGGGTTTCAATGGCTTGGATCCTCAGCCTTGGCCCGAGCCTTGGCCTT
GTCCAAGTCCCTGGTGTAGGTCTCGTGTACACGGAACTAGCACACAGGGTACCCCACATC
TTCTCCCATTTCATAACCAATCTACCCGCCATTCACTCTGTAGTTGTCTTTGTCTGTATC
AAGTACCTTCCAGTTTACACTGTTCCAATCAATGAACGTATCTTGGTGAAGAGGATTGGC
CCAAAAAATTTCCGAATGTTTCGTTGCGTCACAAGGTACGGCTACAGAGATCTCCATAAG
AAAGATGATGACTTTGAGAAAATGCTCTTTGATGGCCTCTCAGATTTTATTAATTGAGAG
TCAATGCTGTCACAGTTCTTCGACTCAGAAACCTGCAGTCTCCGATCAATAGATCTAGAG
AATGAAGAGGAAGTTGAGGCATCATCGATTGTAGAACTTACAAACTCGTCATGGTTGGAT
TTGTACTCAAAAAGAAAATTGAGCCTGGGGAAGAGAATAGACGAGGAGGCGGAATTTTTG
AACAGATCTAAAGAAGCTGGGGTGGTGCATATTTTGGGGAATACGATCGTTAGGGCTCAA
AAGGGATCTGGTTTGTTCAAAGGATTGCAGTGGATTATATATATGCATTGCTTT
>c146442_g2 orf length:81 frame:1 start:7 end:87 gi|657996180|ref|XP_008390453.1| PREDICTED: acidic leucine-rich nuclear phosphoprotein 32-related protein-like [Malus domestica]
GTGAAGGATGTGGGGACGGAGTACCTTGTTCGACCAGTGGGTCGGGCAGAGGATGAAGAA
GATGCAAGTGACTTTGAGCCC
>c146443_g1 orf length:297 frame:2 start:5 end:301 gi|743854041|ref|XP_010940796.1| PREDICTED: lysine-specific demethylase JMJ706-like [Elaeis guineensis]
ATGGTCGAAGGAAGGGCTTGTATGTCTAGAGAGGTTAAAAGCGGGATATAAATTCTGAAG
CGCAAAAGGCTGGGATGAGTAAAATTGGGCGTCGCATCTAATGCAACAAATGTTACTAAT
ATGATGGCCAGAAGTGGAGGAAATGCTTTAAGAACTGATCAATGTAGGAAGAATAATTCA
GATGCATATTCTCATGTTAATGGTTCTGGGAAATATGTGTTTTTAAAGCATAATGTAGAA
AAATTTGACATGTCCAACTTAGACTGGATTGTTAAGATTCCCGAGTGTCTGTTTTTT
>c146444_g1 orf length:1614 frame:1 start:871 end:2484 gi|672139515|ref|XP_008793540.1| PREDICTED: uncharacterized protein LOC103709816 isoform X1 [Phoenix dactylifera]
TCTCATAGAGTTGCTTTGAAGGAACAGTCACGGCTGCAAGAAGCCGGTATGGCAGTTACT
GACATTACATCTGGGACGGAAAGAACTGATGCCTCGTCAAAGAATATAAAGATCTTGGAC
CAGCTTCCAGATCCAGGTTTTAGTGTCTCACATCAGTCTGTAGATGAATCATGTAACTTA
TCTGTAAAGGCTCTCACATATTCTCAATTCCCCAAGTCTGCTCAGAATTTTGTGGATGCT
CTCAAGAAGAACAGATTGTGCCAAAGATTTATTAGGAAGAAACTGATGGAAATTGAAGCA
AAAATCGAAGAAAATAAGAAATTGAAAGAACGTATAAAATGTCTCATGGATTTTCAGTTA
GCTTGCAAAAGGAAGGTTGGGCATATTTTATGTCAGAAGAAGGATCCTCGTGTCAGATTA
ATCTCAACGCAAAAGCCAAGGAAATCCAAGACGATGAAGCATTGTACAAAGTTTCCTGCT
TTGTATTTTGGTCCAGCTGAAAATTCCTTTGTTTCCAAGTATAAGACGGTGATGAGGAGG
TTCCCTGTTTCATTTAAGAAGCAGCTGTGGTCAAACATAGAGAAGGAGAATCTTGCAAAA
GGATTAACACAACAGTATCAAGAGATGCTGCTTTTGAATTCAATGAACTTGGAAAGTGAT
TCGGAGGGTTCTATGAATCCAGATTTGTTATCTGCTTTGTTAAACAATGATCTTGAAGTT
ACACCTGAAAGAATTAGGTCTTTCCTTCCATTGGTTAACTGGGATAGGTTGGCTTCTATG
TATCTTTCAGGCCGTTCTGGTGCAGAGTGCGAATCAAGGTGGTTGAACTGTGATGATCCA
TTGATCAATCATAGTCCATGGACCATTTTGGAAGATAAGAAGCTATTATTTATTGTCCAG
GAAAGAGGTATCTATAATTGGATTGATATTGCACTTATGCTCGGGACTCAGAGAACTCCA
TTTCAGTGCTTGGCACGATATCAGAGAAGTCTCAATCCTCATATTTTAAACAAGGAGTGG
ACAGAAGATGAGGATGCTAGGCTTCGTGAAGCCATGGAAATTTTCGGTGATAGTAACTGG
CAAAACGTTGCTTCTTACGTAGAAGGCCGTACAGGTCCCCAGTGTTCTAATAGGTGGCGG
AAAACTCTTAATCCTGAGAGGAGAAAAGTGGGGAGATGGTCTGTGGATGAAGACAAGCGT
CTAAAAGTGGCAGTGATGCTTTTTGGAGCCAAAAACTGGAACAAGATAGCTCTGTTTGCT
CCTGGTCGAACTCAAGTTCAATGTAGAGAAAGGTGGCTCAATTGTCTTGATCCTTCATTG
AAACTTGAAGCGTGGACTGAAGAAGAGGATGCCAAGTTGTTGGCAGCAATAGATGAGCAT
GGGTATTGTTGGTCCAAGGTTGCAACGTGTGTACCTCCACGTACCGACAATCAGTGCATG
AGGAGATGGAAAATTTTGCTCCCACATGAAGTTCCTTTGCTCAGAGCAGCTCGGGTAATG
AAGAGAACTGTTCTTGTATCAAATTTTGTTGATCGAGAGAGTGAGCGACCCGCAATTGGT
CCGAGTGACTTCTCATCCCTTGAAAATCATCCTACTTCTGATTGTGGAAATGGT
>c146445_g1 orf length:123 frame:1 start:289 end:411 gi|1035961190|gb|OAY81973.1| Armadillo repeat-containing protein 6 [Ananas comosus]
AGGTCCATTCTTTTGAGCAACGGCATTGAGAAGCTCATAAGGAAAGCAAAGGGAAGCCAT
CCGAGCTGCAAAGATGCTGCAAGCGCCGCATTGAGGGACCTGGGATTAGATGATTATAAT
GCA
>c146445_g2 orf length:1413 frame:2 start:533 end:1945 gi|672156488|ref|XP_008797945.1| PREDICTED: uncharacterized protein LOC103712989 [Phoenix dactylifera]
CCCGCCATTGCCATAGCCCTAAGTAATGGCGGAGTGTGGGAAGTGAGAGGGGGCAAGTGG
ACGAGGCTCGTCCCCGATCCCACTTCAGATTCATTCGTTGTCGTGGACGGCGGCAAAGAT
TATGGGCATGGAAAGAAAGATTCTTCCAATTTGTACATTCCCTCTTTGTTGGAATCTTGT
TGGAGGCAAAGTAGGGATCTGTTCTTGAACTTGATGTTGCCCGAGGGGTATCCGGATAGC
GTGAGCAGTGATTATATGCAGTATTCGCTTTGGAGAGCTCTACAAGGGATCGCTAGCCAG
ATTAGCGGTGTTCTTGCCACTCAGTCATTACTTTATGCAGTTGGATTAGGGAAAGGTGCA
ATTCCTGCTGCAGCTGCTGTCAATTGGGTGCTTAAGGATGGGATTGGGTACCTCAGCAAA
ATATTGTTGTCGAACTTTGGTCGTCATTTTGACGTTAATCCTAAGGGTTGGAGGCTGTTT
GCAGATCTTTTGGAAAATGCAGCATATGGGATGGAGATTATGACTCCTGCTTTTCCTCAA
TTTTTTGTTCTGATTGGTGCAGCTGCTGGGGCTGGTCGTTCAGCAGCTACATTGATACAG
GCTGCTACCAGAAGCTGTTTCTTTGCTGGTTTTGCTGTGCAGAGGAATTCTGCAGAGGTA
ATTGCTAAAGGGGAAGCTCAAGGAATGGTGAGCAAGTTTATTGGTATCATGCTAGGCATA
GGTTTGGCCAATTACGTTGGCTCCTCAACCCCATTGGCTCTTGCTTCTTTCAGTGCCGTT
ACTGGATTTCACATGTACTGCAATCTTAAGTCATATCAGTCTATTCAATTGAGGACTCTT
AACCCATATCGTGCAAGTTTGGTTTTTAGTGAATATCTCTTGAGCGGACAAGTTCCTCAG
GTAAAAGAGGTTAATGATGAGGAACCACTTTATCCAGGCCTGCCATTTGTCAACTTTGAT
ACATATGCAGAGTCGTTTGGCACACTGTCTGCAGAAGCCAGAAATGCAGCTGCTGATATA
TGTCGCAGGCTGCATTTGGGATGTAAATTAAGTGAAGTGGTGAAAAACAAGGAGGATGCA
TTTGCACTATTTGATCTGTTCAGAAATGAAGGCTATATACTTACAGTGAACAAAGGAAGA
TTCTGTGTGGTACTCCGTGAAGGCTGTTCCCCTCAGGACATGCTGAAATCTCTGTTTCAC
ATTAACTATCTTTACTGGCTGGAGAGTAATGTGCAGATAGAATCAACGAGCATTGTTGAT
GAGTGCAAATCGGGTGGAAGGTTGCAAATATCGTTCGACTATGTGCAGAGGGAATTTGGT
CACATCAAACGAGATGGGTTACAGAATGGATGGCTTACTGAGGATGGGTTGATAGCTAGG
CCGTTGCCATATAGGATTCGGCTTGGCTATGCC
>c146445_g3 orf length:420 frame:2 start:143 end:562 gi|672156488|ref|XP_008797945.1| PREDICTED: uncharacterized protein LOC103712989 [Phoenix dactylifera]
CCCGCCATTGCCGTAGCCCTAAGTAATGGTGGAGTGTGGGAAGTGAGACGAGGCAAGTGG
ACGAGGTTCGTCCCCGATACCACTTCAGAGTACAAAGATTATGAGTACGGAAAGGAAGAT
TCTTCCAATTTTTACCTTCCATTTGTGTTGGAATCTTGTTGGAGGCAAAGTAGGGATCTG
TTCTTGAACTTGATGTTGCCCGAGGGGTATCCGGATAGTGTGAGTGGTGGTTATTTGCAG
TATTCACTTTGGAGAGGTCTACAGGGGATTGCTAGCCAGATCAATGGTGTTCTTGCTATT
CAGGTTTTACTAAGTACCTATGGATTGCATCAATGTATCAATGTATTAGCTATGGGTCTT
TCTCATATCAAGGTGTTGCCATTGGATAGTGGTTTAAGATGGATTTGGCATTTTGACATC
>c146446_g1 orf length:1377 frame:1 start:412 end:1788 gi|743838744|ref|XP_010936794.1| PREDICTED: piriformospora indica-insensitive protein 2-like [Elaeis guineensis]
GTAAAAATGAGAAGTTTTGGTGCTACCCAAGTTTTCTTTCTTCTTACATTTTTGTGGATT
GGTGGATTTTGTGAATCACAAATGGATGTGGTGGCTCCAATGGAGAAGGGAGAGCAAGAA
GCTTTGTATTTGGTGATTCAAGGATTTGTTGGGAATTGGTGGAATGGCTCTGGTTTATAT
CCAGATCCTTGTGGTTGGACTCCAATACAGGGAGTCTCATGCGATTTCTTTGACGATTTA
TGGTACATAACTGGCCTAAACATTGGCCCCGTGCTCGAAAACTCTCTAGAATGCAATCAA
GGTGCAAAATTTACTCCATCCTTATTCGATCTCAAGCATCTGAAGACCATCTCCATATTT
GATTGCCTTGCTTCTAGTCACGCAACCACCATACCATCACTCAATTGGAACAAACTTGCT
TCAAGCTTGGAGACCTTGGAGTTGAGATCAAATCAAGGTCTAATTGGAGAAATCCCACTT
GAGTTAGGCCAACTTACCAATCTTCAATCTTTAGTTCTAGTCGAAAACTCGCTATCGGGG
CAAATACCGAAAGAACTTGCAAATTTGGATCATCTCAAAAGGTTGTCTCTTGAAGGAAAC
AAATTTTCAGGGTATATCCCTGAATCTCTTGGATACAATTTGAGTAATCTCTTGATCTTG
GACTTGAGTAGAAATTTTCTAAGTGGTCCTGTCCCTTTATCGATCGGAAGCCTCACTTCA
CTTCTAAAGTTGGATATAAGCAACAATCTTTTCAATGGAAGCATACCGAAAGAGATCTCC
AATATGAAGAATCTCACTCTATTGGATTTGAGGAGCAACAATTTCTCTGGTGGGTTATGC
AAATCTCTTCAAGAGATGGTCTCATTGCAAGATTTACTTCTTGCAAACAACCCTATTGGA
GGGAACCTAATGGAATTTGAATTTGAGAAGTTAATTAACTTGACAAACTTGGATTTTTCC
GGCATGGGTCTTGGTGGAATGATACCACAGTCTATAACTAAGCTCAACAAGCTTAGATTC
ATTGCATTGGATAATAACAAACTCTTCGGAAATGTTCCTTCAAAGATCGAATCTTTGCCT
AGTTTGCATGCTCTACGTCTGAATGCGAACAATTTGAAAGGTGAGCTTGGGTTCTCGGAC
GAGTTTTATAATAGGATGGGGAGGAGATTTGCTTCTTGGAACAATCCAAATCTTTGTTAT
AGAGCAGGGGTTGTTTCTAAAGAGAATGCTCCTTTTGGTTTGAATGAGTGTAGGAATGAG
AAGGAAGATTATATGAACAGCTCAAATAACAAAATGGGGGGAGAAAATTCAGGTGAAGAT
TCAAGTTACAAAGCATCATTTGGATTTTCAGATTCTTCAGTTAATGGTTTTTGGTGG
>c146447_g1 orf length:342 frame:1 start:85 end:426 gi|147800538|emb|CAN75247.1| hypothetical protein VITISV_027237 [Vitis vinifera]
GACGATCTCGCCCGCATCAAAGACGCTGCATGGGCATGGTACCAGCACGGGTCGGGCAGC
GACTCCACCAGACCGGCCACCCACGAGTCCGAACTCACCCGTACCCGCCTTCCCAACACT
CCTCGCCCGACCCGATACAAGCTGGAGGCCCTATCGGGTCCAATCCGAAACAATTCCAGT
TCCAGTAGTTCTCTCCTCCTCGACTATTACGAGATCGACAGGATCACGAGGGAGCTCAAC
AACCTTATCAGGTCGGCGGGTAAGAAGGGAAGCGGGTCAAAGCGGGTCGAGACGAAGAAG
GTTAGCGGGTTTTGGGCTTGCGGGTCGAGAGAAGATGTGGTC
>c146447_g2 orf length:81 frame:1 start:169 end:249 gi|802586883|ref|XP_012070701.1| PREDICTED: thioredoxin-like protein YLS8 [Jatropha curcas] gi|643731814|gb|KDP39006.1| hypothetical protein JCGZ_00763 [Jatropha curcas]
GCGGTGGATCAGGCGATAGTGGCGGAGGAGGAGCCCGTTGTCATCATCAGATTCGGCTAC
GACTGGGACGAAACCCACATG
>c146447_g3 orf length:552 frame:3 start:129 end:680 gi|672127598|ref|XP_008787266.1| PREDICTED: protein gamma response 1 [Phoenix dactylifera]
AATCATCCACTTCTCCCTCCAAAGCATATGTCTGCAAATACAAAATCTGAACCATCAATC
GGCACCAAGCGATCTGCTTCATCTTGGAGAGACACTCGAATGCGTGAAAAACCAGGTGGT
GCAGACCCGCATGATGATTTTCTTGACACTCCATTGGAGATGGCCAGAAATTTAAACATG
GCTCCCCATGAGGAGGTCCGAGATCTTCCAGTTGATTTCAACAATTCAGATGATGAGACA
CAAGAGGTCGTAAAGCCCGATACAGTCCTCAAGAGGCAAAATATTTCAGTTAACGGGACT
GCTGCAGCAAATAAGGGGTTTAAATTTGTTGAGCCCGTAAGGAAGAAGAATGAGAGGGAA
AATCTTAGAGGAGTCGAATGCAAGCAGTGCAAGAAATTCTATGATGCAGTTCTTCCTGAT
GACAATGATATGAGCAATGATCACAAGAGTATGAGGTGCGAGCATCACGATGGTGTATCG
AGACATCGGTATAGATATGCTCCTCCGATGACACCTGAAGGATTTTGGAACATTGGATTT
GAATCGGAGATG
>c146448_g2 orf length:2397 frame:2 start:2 end:2398 gi|1035958598|gb|OAY79816.1| Serine/threonine-protein kinase EDR1 [Ananas comosus]
ATGATGGAGGAGTACGACAAGCTCCTCCTCACGTCCGCTAATGGCGACGGCGGTGGATGC
TCTCGGATTCGAATCTTTTTGTTCTCGCACCACAACACGGATCCCGACGCGGCCGCCACG
GCGCAGTTCGATGTCGACGAGAGAGAGAACGAGAGGAGGTACGTGGATGCTTTGAACAAT
CTGGAGATCTCGACGAATTTGGAGAATTCTGAACAGTTTTTGGGATTGCATCAGTTGAAC
ATTCCTCATCCTCATGCCCGGCTCGGAGAGGAGAGCCCGTGGAGCCCGGCATACTTTTCG
CCGCAATACCCCAATTCGCCTTTGGCACCGCCGCCGCCGTTCGATCAGCAGTCACCGACT
TTGGTGGAGAATCTTATGTGGGGCCCGCCGGGCGTGGGGATTGTTCAGGAGAAGGGTGGG
TTTCCAGGAAATATTGGTCATGCACACAACGTGTTCGATGGAAATAATGTGGTTTGTGAG
CATTGTAGGATGGGTTTCCAGAGGGACCCGAGGTATGTTGATCTGAGGTGGAATCAGCCC
GGCTGTGGGAATGAGTATATGGGTCATTTCATGGGGTCATGCGGTGACTGTTATAGGAGT
AGGGAGATGCCACGGTTTTATAATGAGGCTCATGGTCATGATCGCGGGTGGATTCCTCAT
CTGCATCAGGGTGGTCACCGAGTCGATGATCCAAGAATGCATAGGATTGGTGATCACTAT
GTTGTCGATGGGAATGTCATGAATGCGCCTTTTGGGCACGTGAATTACTATGATGGGCAT
GATGATGACCGGTACCTCAGGCCAACTGGTAATGAGTTTGGGAACGAAGTGTTTCATGCG
CAACAAGCAGGTGGGCACGGACATCATCCTGCTCAGTATGGATTGGAGAATCCTTATCAG
GTGCCGCCTAATTTGCTTCCGATTCAAAATCTGAGGAGAAGGGCACAGGTCCCAGTTCGA
TCTGGAATGCCGTATGATTCGTCGCGATTGATGGCTCCGAATGGCTTTGTGAGGAGTACC
CAAGATTTGAGCCCGCCGGTTCCCCATATTGTAGTGGACGATCAAATTCAGAGCCCTTGG
AGTGGACAAAATGGTGGTTTGTCACAGAAGTACTATGGGATTGATGATCATGGTTCTAGA
TTGAATCCAAACTTTGTTAATCAGGATGAGAGGATTCTGGTAGCCCCTGTCGTAGACCTT
GGAGTGAAAGTTGAGGTGGCGATCGAAGAGAATGTTTGTATGGAAGGAGTAAGGCCAACT
GAAGTGGCCAATGTTGGTAATTCTAATGCTAATGTTGGCCATGAAGGTCAGCGAATGACT
TATTTGCCTGAACTGATTGCTTCTGTTCAGAAGGTAGCATTGGAAAGTCCCCAGGAGGTT
AAAGCCGTGGCTGAAGAGAACCCTGAAAACAAAAAGGAACCATGTTCACATGAATTGGAA
ACAGGGAATGGCCAACACGATTTGGAGCCTGAAGCAGATGCAGCTAGTAATCAAACGGAG
AATTCTAAGATTGAGCCTACAACAGCTGAGGCTGATGCTTTGGCTCAAGGATTGCAGACC
ATAAAATATGATGATTTAGAAGAGATAAGGGAGCTGGGTTCGGGTACATATGGATCTGTC
TATCATGGTAAATGGAAAGGCTCAGATGTTGCCATAAAAAAGATCAAGGCCAGCTGTTTC
ACCGGAAGGCCATCTGAAAGAGAACGCTTGATTGCCGATTTCTGGAAAGAAGCTTTGACG
CTAAGTTCTTTGCATCATCCCAATGTTGTATCTTTTTATGGTGTAGTTCGTGATGGTCCT
GATGGAAGTTTAGCAACTGTAACGGAATTCATGATCAATGGATCTCTTAAACAGTTCCTC
CAGAAGAAAGATAGAACAATTGATCGTCGCAAAAGGCTAATCATAGCAATGGATGCTGCA
TTTGGAATGGAGTACTTGCATGGAAAGAATATTGTCCATTTTGATCTGAAGTGTGAGAAT
TTATTAGTTAATATGAGAGATCCCCAAAGACCTATCTGCAAGATTGGGGATCTGGGGTTA
TCAAAAGTAAAACAGCGCACCTTAGTGTCTGGAGGGGTTCGTGGCACTATACCATGGATG
GCTCCTGAGCTCCTGACTGGAAAGAATAACATGGTAACTGAGAAGGTTGATGTTTATTCA
TTCGGGATAGTCATGTGGGAACTACTTACTGGGGAGGAACCTTACAGAGACATGCACTGT
GGTTCTATAATTGGGGGGATTATGAGCAATTCATTGCGTCCTCAAATCCCGACATGGTGT
GATCCAGAGTGGAAATCTCTGATGGAAAGTTGCTGGTCCTCCAATCCATTGGAAAGGCCA
TCATTCTCTGAAATCTCCCAAAAGCTGAGGAAGATGGCTGCAGCAATTAATTTGAAG
>c146448_g3 orf length:225 frame:2 start:296 end:520 gi|672176542|ref|XP_008808340.1| PREDICTED: uncharacterized protein LOC103720427 isoform X2 [Phoenix dactylifera]
TCTGTGGGAATCTATATATATTATTTGCTCAGTGCACTATGTCATACAAACAAAGCTGAA
GAACGTTTGATCAATGATTTTATAGGGGGGATTATGAGCAATTCATTGCGTCCTCAAATT
CCGACATGGTGTGATCCGGAGTGGAAATCTTTGATGGAAAGTTGCTGGTCCTCTGATCCA
TTGGAAAGGCCATCATTTTCTGAAATCTCCCAAAAGCTGAGGAAG
>c146448_g4 orf length:219 frame:2 start:2 end:220 gi|747068846|ref|XP_011081198.1| PREDICTED: elongation factor G-1, chloroplastic [Sesamum indicum]
TGCCTGTTTGACAGTGTTGCAGGCGTCGAGCCACAATCTGAAACTGTGTGGAGACAAGCT
GACAGGTACGGAGTTACTAGAATATGTTTTGTTAATAAAATGGATCGTCTTGGGGACAAC
TTTTTTAGAACAAGAGACATGATCGTCACAAACTTGGGTGCCAAACCTTTCGTGCTTCAA
TTACCAATTGGTGACGAAGACACCTTCAAAGGAGTAGTT
>c146449_g1 orf length:1980 frame:3 start:312 end:2291 gi|743887091|ref|XP_010910305.1| PREDICTED: DDB1- and CUL4-associated factor homolog 1-like [Elaeis guineensis]
TTGCTTTCGAAGGCCCAGAATTTCATAGCCAAGATATCTGCAGCGCAATCGAACCCTAAC
CCTAGGCACCTCCACGCCCTCGCCTCCATTCTCGAGACGCAAGAATCGAGATATGTAAAG
GAGGCTGGGAGTTCGTCTTCAAATAATGCCCGTGCATCTCATAGCATCGGGAGGCTGGGG
AACTTAATCCGGGAGAATGATGAGTTTTATGAGTTAATATCATCTAAGGTCCTATCAGAA
AGTAGATATTCTATTGGTGTCCGTGCAGCTGCTGCTAGGGTACTTCTCAGCTGCTCTTCA
ACTTGGACGTATCCTCATGTATTTGATGATGGTGTTCTGGAAAATATTAAAATTTGGGCG
ATGGAGGATTCACTAAAGATTTCTAGTGACGAATGTGATTGGAAGCGCGAATTGGGGGGC
AATAAGTCAACAGATTCTGAAATGTTGAGAACTTATGCTACAGGACTTCTTGCTATTTCA
TTGGCTGGGGGCTCCCAAATTGTGGAAGATGTTTTGACATCAGGTTTGTCAGCAAAGCTA
ATGCGCTATTTGCGTACACGAATCCTTGGAGAGGTTGGTGTCAGTCAGAAGGATGCTTGT
CTTTTAGCAGATAGTAAACATTCTACTACACCGGCTAGAGGTAGAGAAGAAAGCCGAGGT
AGATCACGACAAACAGTGGATGCCTCTCGTTTGGATGGGTCAAGACCTGTAGATGAGGGT
TTATCAGGTGATCAGGGTGGAGAACGGGAAAGAAATATTAGTACGAGGCAAGTGCACGGG
GATGAGTCCTGGGAAGATGGTGTTGTGTCGTTGAAATCTGAACTCACTGATTCATCATCA
GATGTTGTTTCTATGTATGAGAATGAGATGATTGTGGAAGATGCTGGTCTTACTCACGAT
GGATGGAACACAAAGGATTTGATTGATGACAAGTCAAAATATGGTGAAAGACCTGTTGGT
GGAAGATCCACACGAGATGAGGATGCCGATGAACACACGAGGGATGAGTCATCAAGGAGA
AGGTTAAATCGTGGTTGGTCTAGAAACAGGGGAAAAGTTAGATTTGCTGAAGGTAATTTA
GAAAATGAAAGGACATTGACATCTCCTGGGCTACGGTTAGGAGGAATGAGTAGAGGGTGG
AGGGATAAAAATGAATTGAGAAATGAAGACATCAAAAGAACGCTAGATATGAAAAGGAGT
TCAGTCAGGATAGAATCTGATGGGTATACGACTATAGAGGATAGCGATGAGCGTTTTGGA
GGTTGCGATATTGGCTCCAGGGACATATGTGAGATTGTTAGGGAAGCGACAAGAGCTGCC
GAAGCAGAAGCAAGGGCAGCTAATGCACCAGAAGAGGCAGTTAAAGCCGCAGGCGATGCA
GCCATTGAACTTGTGAAGACTGCTGCTTTCGAGACTTGGACAAGTACGAATGATGAAGAG
GCTGCTGTTTTAGCTGCTTCTAAAGCAGCATCTACTGTTGTGGATGCTGCTATGGCAACT
GAGGTCACACGGAATAAGAGCATAGTCAATGAAGAATTGAAGGGCTCAAAGGCTGTGGAA
ACTGAAAAAGAAGAAGAGCTGGAGGAGTTGTTCATTTTGGATAACGAGCCTCTTGCCTGT
CTTAGAGAAAACTACTGTATTCAGTGCCTTGAAATTCTGGGAGAATATGTTGAAGCTCTA
GGACCGGTTTTGCACGAAAAAGGTGTGGATGTATGCCTGGCACTTTTGCAGCGCTGTTCG
AAGGATGAAGAAGCAATTGATCCGTTGACGTTGCTACCTGAAGTGCTCAAACTAATTTGT
GCCTTAGCTGCTCATAGGAAATTTGCTGCCTTGTTTGTTGATCGAGGTGGTATGCAAAAA
CTTTTGTCTGTACGGAGAATCTCTCAAACCTTTTTCGGCCTTTCATCTTGCTTATTTACT
ATTGGGTCCCTTCAGGGCATCATGGAACGTGTTTGTGCGCTTTCTTCTGATGTAGTGCAT
>c146450_g4 orf length:960 frame:2 start:236 end:1195 gi|743763219|ref|XP_010911709.1| PREDICTED: probable glucuronosyltransferase Os03g0107900 isoform X1 [Elaeis guineensis]
GGGCCCCACCACCCGTCCTTCACCCGGACCCACCAGATCGGAGCCCTCGTCCTCGTCGCC
GTCACCTTCGTCCTCACAAGAGCCTTCGACCGCCTCTCTTGCTCTCTCTCTTCCATCACT
TCTTCAGTTTCTTTGTTGGATCGGAGCAGCAATGGAGGTTTCAATTGGCCCGAGAGGGGG
TTCGGATCGCGCCTCGATCTCAAGATCTACGTGTACGATGATGCGGAGATCGACGGTCTG
CGGGAGCTGATGCGCGGGAGGGATGGCAAGATCTCGGCCAACGCTTGCCTTAAGGGGCAG
TGGGGGACTCAGGTTAAAATACACCAATTTCTTCTCAAGTCGAAGTTTCGGACATCGAAG
AAAGAGGAAGCAGACATTTTCTTTGTTCCATCTTATGTTAAATGTGTTCGGATGATGGGC
GGATTGAATGACAAGGAAATCAACCATACATATGTGAAGGTTCTAAGCCAAATGCCATAT
TTTCGCCTATCAGGTGGACGGAACCATGTGTTTGTCTTCCCAAGTGGTGCTGGTGCACAT
TTGTTTCGATCCTGGGCAACATTTTTGAATCGGTCAATCATTCTTACCCCGGAGGGGGAT
AGAACAGACAAACGAGATATAAGCTCTTTTAATACTTGGAAAGATATTATCATCCCTGGG
AATGTTGATGATGAGACGACTACATTTTATGGGTCCACTATAGCTCAACCCATCCCATTA
TCAAGGAGAAAGTATTTGGCGAACTTTCTAGGACGTGCCCAGGGGAAAATTGGTCGTCTT
CAATTGGTGGAGCTTGCTAAGCAATATCCAGATAAGTTAGAAGCTCCAGAACTGAAGCTC
ACAGGCCCCAACAAATTGGGAAGGACTGAATACTTCAATCACTTGAGAAGTGCCAAGTTC
TGCTTGTCTCCACGTGGCGAGTCATCCTGGACGCTTCGTTTTTATGAATCTTACTTTGTG
>c146455_g1 orf length:237 frame:-2 start:1 end:237 gi|743854754|ref|XP_010941048.1| PREDICTED: formyltetrahydrofolate deformylase 2, mitochondrial isoform X1 [Elaeis guineensis]
ATAAATTGTGTAATAAGTAATCATGATAGGGCTCCAAATACTCATGTTATACGTTTTCTT
GAAAGAAATGGAATTCCATATCATTATTTGCCAACAACTTCAGGATATAAAAGAGAAGAA
GAGATCTTGGATTTGGTTAAAGATACCGATTTTCTGGTCCTTGCGAGATATATGCAGATT
TTATCTAAAAGATTTTTGGACAGTTACGGCAAAGATATAATCAATATTCATCACGCC
>c146455_g2 orf length:534 frame:2 start:989 end:1522 gi|743854754|ref|XP_010941048.1| PREDICTED: formyltetrahydrofolate deformylase 2, mitochondrial isoform X1 [Elaeis guineensis]
TGGCAAGAAGGCAGGCTTCCAGTGAATATTAATTGTGTAATAAGCAATCATGAGAGAGGT
CCAAATACTCATGTTATACGTTTTCTTGAAAGAAATGGAATTCCATATTATTATTTGCCA
ACAACTTCAGGATATAAAAGAGAAGAAGAGATCTTGGATTTGGTTAAAGATACCGATTTT
CTGGTCCTTGCGAGATATATGCAGATTTTATCTAAAAGATTTTTGGACAGTTACGGCAAA
GATATAATCAATATTCATCACGGCCTTCTTCCATCATTTAAGGGTGGTAATCCATCACGA
CAGGCTTATGAGGCTGGAGTGAAATTAATCGGAGCAACAACACATTTTATTACTGAAGAA
CTTGATGCCGGTCCAATCATTGAACAGATGGTTGAGCGAGTCTCTCATAGGGACACCTTA
CAGAGTTTTGTGCTGAAGTCTGAAAACCTCGAGAAGCAATGCCTGTCCACAGCAATAAAA
TCATATTGTGAACTTCGAGTATTACCTTATGAATCAAACAGAACCGTCGTATTC
>c146455_g3 orf length:885 frame:1 start:451 end:1335 gi|743778304|ref|XP_010919609.1| PREDICTED: uncharacterized protein LOC105043667 [Elaeis guineensis]
ATGGAGAGGGGATTTCTTTGGGGAAGAAAGAGAAGGGGTTATTTAATGAATCTAGATGAC
GTGAAAGAAGAAGAGGAGATTGTGAAGATGCCCACGATTCCTCCACCTCCGACTCCCAAA
GAGCCAATGGAGTTCTTGTCAAGATCATGGAGCGCTTCCACTTCGGAAATATCGAAAGCG
CTTTTGGCAGGAAACAAGAAGAGGGACTTTGTTGTTGAATGCTTACCGGAGATGATGGTC
CCTGATAATTTGGTGAATATTGCTGGTGTTGTTTCATCTCGATCTCTACGCATCCATGGC
CATGGCCCAACCATGGGCAAGTGGTTTCGCCATAAGCAGCACAACAATAACAACGCGAAG
AAGAACAAGGAGAAGGCGCGTGCTGAGAGAGCTCGCATCCATGCTGCAGTATCTGTAGCG
AGCGTAGCAGCAGCAGTTGCTGCAGTGGCTGCAAGCACAAGCTTAGAAAACCAAAGCTCC
AAGATAAATGCAGCACTTGCATCTGCCACTAAGCTATTGGCCTCGCACTGCATAGAAATG
GCAGAGCAGACTCGAGCTAATCACGGGCAGGTGGCGTGCGCTATTAGGTCTGCTGTTGAT
GTTAGAAGTCCTGGGGATTTAGTAACTCTAACTGCAGCTGCAGCAACAGCATTGAGAGGA
GCTGCAGCTTTGAGACTAAGATTGCAAAGAGAGGCGAAGAACAAGGCAGCCGTAACCCCT
TACGACAAAGGACATTATTACAACATAGATATTTGGTGTAAAGAAGGCGAGCTCCTCCAC
CGATCGAGCAAAGGAACTTTACACTGGAAGAGGGTGTCAGTCTATGTCAACAAGATATCA
CAGGTAATAGTGAAGATGAAAAGCAAACACATCGGTGGAGCACTC
>c146456_g1 orf length:693 frame:3 start:1884 end:2576 gi|743820782|ref|XP_010931870.1| PREDICTED: mRNA cap guanine-N7 methyltransferase 1 [Elaeis guineensis]
CATCAGACTCACTTGGATGAATATTTGAGAGATGATGGGCCGTATGATATATGCAGCTGT
CAGTTTGCAATGCATTACTCATGGTCAACCGAGGCACGTGCAAGGAGGGCCTTGGCTAAT
GTGTCTGCATTGCTCAGACCTGGTGGAACCTTCATGGGGACAATGCCTGATGCAAATGTT
ATCATCAAAAGGCTCAGAGAAGCTGAAGGGTTGTCATTTGGGAACAGTGTGTATTGGATT
TCTTTTGATGAAGAGTATGCTCAAAAGAAATTCAAAGCATCTAGCCCTTTTGGAATCAAG
TATACGTTCCACTTAGAGGATGCTGTTGATTGTCCTGAATGGATTGTACCATTCCATCTC
TTCAAATCTCTAGCAGAGGAGTATGATTTGGAGCTTATTTTTGTAAAGAATTCTCATGAG
TTTGTGGAGGAATACTTGAAAAAGCCAGAGTTTGCTGAGCTCATGAGGAGGCTCGGTGCA
CTCGGGGATGGTAGAAATGACCAAAGTATGCCTTTCCAAAGGAAAATTGAGTCTCTTCAT
TCTTTGTATCTTTGTTAAAACATCTGTCAAATTTCACAAGCTCTTCAAATTTTACGGGAA
CATTCCAATTTTGCAGGCACCCTATCCCAGGATGAATGGGACGTAGCTTACCTTTATCTG
TCCTTTGTACTCCGGAAGGTAATCTCTGAACCA
>c146457_g1 orf length:1080 frame:1 start:1498 end:2577 gi|383212091|dbj|BAM08932.1| class III homeobox-leucine zipper protein [Asparagus asparagoides]
ATTTTTCACGCATTTACTGTTTCCATGTCCTTCAGAGGCTTTAATGATGCTATTAATGGC
TTCAATGATGATGGCTGGTCTATTATGGGATGTGATGGTGTTGAGGATGTAGTAATTGCT
ACCAACACTATGAAGAAGAGTAATGCTCATGCCAATCCTCTGAACGCTGTCTCAACACCT
GGTGGGGTGATTTGTGCCAAGGCCTCGATGCTTCTTCAAAATGTTCCACCTGCATTGCTG
GTTCGATTTTTGAGGGAACACCGTTCTGAATGGGCTGATTACAACATAGATGCATACTCT
GCTTCCTCATTAAAGGCAGGCTCCCCTTCTTTCCCTGGACTGAGGCCAGATAGGTTTTCA
GGGAGTCAAATGATCATGCCACTTGCTCACACTGTGGAAAATGAGGAGTTTCTTGAGGTA
GTTCGTCTAGAAAGCCATGCTCTTACTCAAGATGAATCTGTTTTGTTGAGGAATATTCAT
CTCCTACAGCTTTGTATTGGAATTGATGAGAATGCTGTTGGAGCCTGCTTCCAGCTTGTT
TTTGCTCCAATTGACGAGCTTTTCCCAGATGATGCACCTTTGCTACCCTCTGGTTTCCGT
GTCATTCCACTGCATGGTAAATCAGAAAGCTTGAACTCCAATCGTACACTGGATTTAGCG
TCTTCCCTCGAAGTAGGTTCTGCAGTAAACCGAAACGGTGGAGAAACATCTCCAAGTGAT
TGCAGTTTGCGGTCAGTGTTGACAATTGCCTTCCAGTTTCCTTATGAACTCCACCTCCAA
GAGAGTGTTGCTGCAATGGCCAGACAGTATGTTCGTAGCATTGTATCAGCTGTGCAAAGG
GTTTCCATAGCCATAACTCCATCCCGACTTGGATTGAGTTCAGGGGATAAACTATTCCCA
GGATCCCCAGAAGCTGTTACACTTGCTCGCTGGATTTGCCAGAGCTACAATTATCATTTG
GGTCTTGATTTGCTGAGGTCCACAGTTGAATCAGGAGAATCCTTATTAAAAATGTTGTGG
GATCATCAGGATGCCATCTTATGCTGTTCCTTAAAGGTATGCCCATTATTAAGACTTAGT
>c146457_g2 orf length:1650 frame:3 start:804 end:2453 gi|383212093|dbj|BAM08933.1| class III homeobox-leucine zipper protein [Asparagus asparagoides]
CTACTCACAATTGCTGAGGAGACCCTAGCAGAGTTCCTCTCAAAGGCGACTGGAACCGCT
GTCGACTGGGTTCAGATGGTTGGGATGAAGCCTGGTCCGGATTCTATTGGAATCATTGCT
GTTTCCCACAATTGTAGTGGTGTAGCAGCAAGAGCCTGCGGTCTCGTGAGTCTAGAGCCA
ACCAAGGTTGCCGAGATCCTCAAAGATCGCCCATCTTGGTATCGTGACTGCCGTACCCTT
GATGTGCTGACTGTTATTCCTACTGGAAATGGAGGGATTATCGAGCTCATATATATGCAG
ACATATGCGCCAACTACTTTGGCATCGGCAAGGGACTTTTGGACACTTAGATATACGTCT
GGTTTAGAAGATGGCAGTCTTGTGATCTGTGAGAGATCATTGACTCCTTCCACCGGTGGT
CCAGCTGGGCCTCCTGCTCCTAGCTTTGTTAGAGCTGAGATGCTGCCAAGTGGTTATCTG
ATTCGACCTTGTGAGGGTGGTTCAATGATTCACATCGTTGATCATGTGGATTTGGATGCT
TGGAGCGTGCCTGAAGTTCTGAGGCCTTTGTATGAATCACCAAAAATATTGGCACAGAAA
ACGACCATAGCTGCATTGCGGCATATTAGACAGATTGCACAAGAAACAAGTGGTGAAATT
GCTTATGGTGGAGGGCGACAACCTGCTGTCTTAAGGACGTTTAGCCAACGATTGAGCAAG
GGTTTCAATGATGCCGTGAATGGATTCACAGACGATGGGTGGTCTTTATTGGGAGGTGAT
GGCATTGATGATGTTACAATTATGTTAAACTCGTCACCAAATAAGCTTATTGGATCTCAT
GTCAACTCGGGCATGTTTTCTCCCATTGGAGGTGGCATCTTGTGTGCAAAGGCCTCCATG
TTATTGCAGAATGTGCCACCTGCTTTGCTTGTTCGCTTTTTGAGGGAGCATCGGTCGGAA
TGGGCTGACTGTGGTGTCGATGCCTATTCTGCTGCGTCTCTTAGAGCTAGCCCATATGCA
GTTCCCGGTCTGAGGGCTGGTAGTGGTTTTATGGGTGGTCAAGTTATATTGCCTCTTGCT
CATACTGTAGAACATGAAGAGTTCCTGGAAGTAATTAGGCTGGAAGGTCATGGGTTTACT
CATGATGATGTTGTTTTGTCAAGGGACATGTTTCTATTACAGCTATGTACCGGAGTTGAT
GAGAATTCGGTTGGTGCATGTGCTCAGCTTGTATTTGCCCCTATAGATGAATCTTTCGCT
GATGACGCACCCCTGTTACCTTCTGGATTTCGTGTGATACCACTTGACCCTAAATCGGAT
CCACCTGTTGTTACTCGCACTCTTGACCTAGCATCAACACTTGAGGTTGGACCCGGTGCT
GCAGCTCGTACTGCAAGCGATAGTGCTTCAAATGCGTACAACCTGAGATCTGTGCTGACA
ATTGCTTTCCAGTTTTCGTTCGAAAACCACCTCCGAGAAAATGTGGCAGCCATGGCTCGT
CAATATGTCAGAAGTGTTGTAGCCTCGGTTCAAAGAGTTGCTATGGCAATCGCTCCTTCA
CGGTTGGGCTCCGAACTAGGTACGAAGCATCCACCTGGATCCCCTGAAGCTCAAACTCTA
GCATGTTGGATTTCTCGGAGCTATCGGTAT
>c146458_g2 orf length:474 frame:1 start:1672 end:2145 gi|697136508|ref|XP_009622334.1| PREDICTED: uncharacterized protein LOC104113760 [Nicotiana tomentosiformis]
CAGTTAAGGCAGAATGTTGCAATAATATGGAACCAATTTGGATTTATGCCAGGACATTCA
ATGACATAGGTTTTTCATTTGCTCCACCAACTTGTTGAGCATTTGCGGGAGAAGAAAGAC
TTTTATATGATTTTTATCGATTTAGAGAGCTTACGATAAGGTACCGGGAAAGGTACTATG
GTGGACATTTATGAAGAAGGGAGTCCTCGTCAAGTACGTTGATTAATTAAGGACATGTAT
GATGGAGTAATGACAAATGTAAGAACTTACGGCGGTCAAATGAGGGATTTTTCGATCATA
CTTGGCTTGCATCAAGGATCTACATTAAGCTCTTTCCTGTTTGTCATAGTGATGAATGAA
CTTATTAAGACTATCTAGGATGAGGTACCTTGGGGTATGTTATTCGCTGATGATATTATC
CTAGTAAATGAAATGAAAGCAGGAATTAATGCTAAATTGGAGCTGTGGAGACAT
>c146458_g5 orf length:114 frame:1 start:679 end:792 gi|113205142|gb|AAT40504.2| Polyprotein, putative [Solanum demissum]
AATGAAACGAAAGCAAGAGTTAATAATAAATTAGAAGTGTGGAGGCATACGTTAGAATCG
ACGGATTTTAGGTTAGTTAGGTTCAAGACTGCTTATATGAAATTGAGATTTAGT
>c146458_g6 orf length:453 frame:3 start:225 end:677 gi|595836320|ref|XP_007207232.1| hypothetical protein PRUPE_ppa026856mg [Prunus persica] gi|462402874|gb|EMJ08431.1| hypothetical protein PRUPE_ppa026856mg [Prunus persica]
GATGGTCAGACTGAAGTGGTGAATTGAAGTTTTGATAATTTATTGAGAAGTTTGGTGGGA
GAAAATCCGAAGCAGTGGAACCGTGCACTTCTACAAGCTGAGTTTGCTTATAATCGGTCC
ATTAATTGAACTACTAAGAAGACTCCTTTTGAAATCGTGCATTGTAGCAATCTTTATGGA
GTTTTGGGTTTAGCGTCACTACCTCATTCCGGAGCAAGGAGTACTAAGGCGGAAGGTGTT
GTAGAGGGTTTATGAGAAGTGCATGAACATGTTCGACAACAAATCAAAGCTTCAAACGAG
AAATACAAATTGGCAGCCGACAAACATCGTTGTTGCGTGGTGTTTGAGATTTCGTATGGG
CCATCTTAACTAAGGATTGATACTCTGCGGTCTGCGGGTGAGTACAATAAATTGAAGAAT
AAGGTCGGTCCTTGTGAGGTGTTTAGAAGATTG
>c146458_g7 orf length:165 frame:1 start:97 end:261 gi|400131576|emb|CCH50976.1| T4.15 [Malus x robusta]
ATTAATGGGCAGGAGATTCTGACGAACAATTAGTTTAGATACTTAGGTTCCGTTATTCAA
AATGATGGAGCTATCGATAACGATGTCAACAATAGGATACAAAAATGGAGCACAATGTGA
ATTTTGTGCAATCATAACTTTCTATTAAGGACAAAGGGAAAGTTT
>c146459_g1 orf length:135 frame:2 start:197 end:331 gi|125600872|gb|EAZ40448.1| hypothetical protein OsJ_24902 [Oryza sativa Japonica Group] gi|937927446|dbj|BAT02363.1| Os07g0583800 [Oryza sativa Japonica Group]
GAACAACTTAATGAAGAAGCTTTGCAAAATGATATTGAGCCTAATGAAGTTTCACCCTAC
ATTGGGATGGAATTCTCAACAGAAGAAGATGCTTATACTTTTTATAATGCTTATGCATTT
AAGATGGGGTTTGGA
>c146459_g2 orf length:300 frame:2 start:1145 end:1444 gi|1002841880|ref|XP_015688768.1| PREDICTED: LOW QUALITY PROTEIN: ethylene receptor 3 [Oryza brachyantha]
ATAGGTCAGGAATGCATTGAAGTTATTAAACACTTTCAAAATCGAAGGTCAGTTGATCCA
GAATTCTATTTTGCAATGGAGTTAGATAATGACCATACTTTTAGAAGTGTTTTTTAGGCA
GATGGAAGGTCACGAGCTTCTTATTTAAAGTTTGGAGATATTATTTTTGATGTCACATAT
AAAACAAACAAATTTAGTTTGCCATTTGCTCCATTTACTGGAGTTAATCACCATAGACAG
ACGACAATATTTGGATGTGCATTATTGGCAGATGAAAAAGAGGAAACATTCGTATGGTTA
>c146459_g3 orf length:276 frame:2 start:329 end:604 gi|769823480|ref|XP_011629105.1| PREDICTED: protein FAR1-RELATED SEQUENCE 5-like [Amborella trichopoda]
AACAAAAAAGATGCTTACACTTTTTATAATGCATATGCATTTAAGATGGGGTTTGGAATT
AGAAAAAATTCCACTAATAACTCAAGGGATGGAGTTCTAATTGGCAAGACATATGTATAT
AATAAGGAGGGATACACACCAAATGGTGATCCGCAACGTGATATTACTCGTACTGGTTGG
TAGGCAAAGATGACGATTATTCTCAATGGAGTAAAAAGTTGTTAAATTAATCAGTTTGTT
GAGGAACACAGTGGTCAGACCTTACTAGTCCATCAA
>c146459_g4 orf length:228 frame:2 start:212 end:439 gi|719966518|ref|XP_010259175.1| PREDICTED: protein FAR1-RELATED SEQUENCE 5-like isoform X2 [Nelumbo nucifera]
TTTGCTCCATTTACTAGAGATAATCTCCATAGACAGACTACACTATTTGAATATGCATTT
TTGGCAGATGAGAAAGAGGACACATTCGTATAGTTATTTCAAGAATGGTTGAATTGTATA
TGGGGGAAAGCACCAAAAGCCATTATCACAGACCAGCACGCCGCCATCGACAATGCAATT
GAAAGTGTCTTTCCTAAAACTCGACATAGGTATTGCAAATGGCATCTA
>c146460_g1 orf length:786 frame:-3 start:1 end:786 gi|743865060|ref|XP_010904742.1| PREDICTED: F-box protein At4g18380-like [Elaeis guineensis]
ATGCAGTCGAGAATTCGTATTCATGCCGACCCATCTCTCTATGAATCTGACCAGTTCGAT
CGGATCCCTGATTCCCTTGTTCTTCTCATCCTTAACAAAGTTGCGGATATCCGGTCCCTC
GGCCGCTGCGCTTCGGTCTCTAAACGCTTCAATGCCTTAATACCCCTTGTGCAAGATGTT
TATGTCAAGATCGATCGTGTCGTCACCGTTGATGGTGATCCGGATGACACTTCAAACCCA
TCAATTCCCAAACCCCGCAACCTGTTTTCTCACTTCCTAAAGATCATGCTCTTCACCTTT
ATCAAACCCTTTAACAACCTTCGCAGCACCAATGGAGGGAACAAACCCCTCTTCCTTCAG
CTATCCCACCACTCGCCTGCCCAAGTCCTTAAGAATTTTACGCATGTTCGGAACCTCAGG
ATTGAGCTCCCGGCTGGGGATGTTGGGACTGAGGAGGGGGTTCTTTTGAAATGGAGGGCG
GAGTTTGGGAGCATGCTGCATAATTGTGTTTTCTTGGGAGGAACACGAATTGACTGTGAG
CCTGCTTCGTCTGAGCAGGAGGCAAGTTTAGCGGACAACGGGAACATACCCGTGTCTTTC
TATACAAATGGAGGGCTTAAGCTGAGGGTCGTTTGGACTATTAGTTCACTGATTGCTGTA
ACTACGAGACATTACCTTCTGAGATCAATAATTATGGACTACCCAACCTTGCAAAGCTTG
GTATTGACTGATGCGGATGGACAGGGGACGCTTGTCATGGGAGTAGAGCAGTTGAAGGAA
TTTAGG
>c146460_g2 orf length:1062 frame:2 start:644 end:1705 gi|743865060|ref|XP_010904742.1| PREDICTED: F-box protein At4g18380-like [Elaeis guineensis]
ATGCAGTCGAGAATTCGTATTCATGCCGACCCATTTCTCTTTGAATCTGACCAGTTCGAT
CGGATCCCTGATCCCCTTGTTCTTCTCATCCTTAACAAAGTTGTGGATATCCGGTCCCTC
GGCCGTTGCGCTTCGGTCTCTAAACGCTTCAATGCCTTAATACCCCTTGTGCATGATGTT
TATGTCAAGATCGATCGTGTCGTCACGGTTGATGGCGATCCGGATGACACTTCAAACCCA
TCCATTCCCAAGCCCCGCAACCTGTTTTCTCACTTCCTAAAGATCATGCTCTTCGCCTTT
ATCAAACCCTTTAACAACCTTCGCAGCACCAATGGAGGGAACAAACCCCTCTTCCCTCAG
CTATCCCACCGCTCGCCTGCCCAAGTCCTTAAGAATTTTACGCATGTTCGTAACCTCAGG
ATTGAGCTCCCGGCTGGGGATGTTGGGACTGAGGAGGGGGTTCTTTTGAAATGGAGGGCG
GAGTTTGGGAGCACGCTGCATAATTGTGTTATCTTGGGAGGAACGCGAATTGGCCACAAG
CCTGCTTCGTCTGAGCAGGAGGCAAGTTTAGCGGACAACGGGAACATACCCGAGTCTTTC
TATACAAATGGAGGGCTTAAGCTGAGGGTCGTTTGGACTATTAGTTCACTGATTGCTGCA
ACTACGAGGCATTATCTTCTGAGATCAATAATTAAGGACCACCCAACCCTGCGAAGCTTG
GTATTGACTGATGCGGATGGACAGGGGACGCTTGTCATGGGAGTAGAGCAGTTGAAGGAA
TTTAGGGAGAATCCATTGGCGGTCTTAGCTTCTTCTAACAGAACTCAAGTTCCGCCATCT
AATATGAAGCTGAGGTATGCCCCTTATTTGGAGCTTCCCAACGGAATGAGAATGCAAGGT
GCTACATTGGTGTCAATCAAACCTTCTTCTGGTAGTGGCAGTTTAAGTAGCAGTAGGAAG
GAGGGTGAGGCTTTTGTTTCTGTTGCATTTGATGGTCCATTTAGGACAGCAGTAAAGACA
TTACTGAAGCGGCGGGCTTACCTTTTGGAGATGAATGGCTTC
>c146461_g1 orf length:1854 frame:3 start:216 end:2069 gi|672170995|ref|XP_008805571.1| PREDICTED: C-terminal binding protein AN-like [Phoenix dactylifera]
CTCGTCATCACCCTCAACTGCCTCGACGACCCCTCCTTCGAGCAGGAAACCCTAGCTGAC
ATCGCCGCCGTCGACCACGTGGACCTCTCCCGCCTCTCCACCGGCCGCATCGAGTCGGCA
GCCGCTGTCATCGTCCACTCCCTCGCCTTCCTCCCCCGCGCCGCCCAGCGCCGCCTCCAG
CCATGGCAGCTCGTCCTCGTCCTTGGCTCCCCCGACCGCGCAGTCGACTCCGCCCTCGCC
GCCGATCTGGGGCTCAGGATCGTCCACGTCGACGTCGACCGTGCTGAGGAGGTGGCCGAC
ACGGTGATGGCGCTGGCGCTGGGGCTGCTGAGGAGGACGCATCTGCTGGCGAGGATCTCG
GGAGTCGGGATGGGGTGGATCGGTGCGATACAGCCGGTTTGTAAGGGGATGAGGAGGTGT
AGGGGTTTGGTGATGGGGATTGTAGGGAGGTCGAGGTCGGCAAGGTGCTTGGCCGTCAGG
AGCTTGGCGTTTAAGATGAGCGTGCTTTATTATGATCTTCACGAGGGAAGGGAAAAATCA
AGGCGGACATCCATTTCATTTCCTCCTGCTGCTCGAAGAATGGACACACTAAATGATTTA
TTGGCAGCTAGTGATCTTGTTTCTCTTCATTGCTCACTATCAGATGAAACTATGCAGCTT
ATCGACGCCGAATGCCTGCAGCATATAAAGCCTGGGGCATTTATTGTGAATACAGGTAGC
AGTCAGCTAATAGATGACTGTGCACTAAAACAGCTTCTGATTGATGGTACAATAGCCGGT
TGTGCTTTGGATGGTGCTGAAGGCCCTCAATGGATGGAAGCATGGGTGCGGGAGATGCCA
AACGTGTTAGTTCTTCCTCGAAGTGCAGAATACAGTGAAGAGGTATGGATGGAGATAAGG
GAGAAAGCTCTCTCTATATTGCATGCATTTTTTGTTGATGGAGTTGTCCCAAATAATGCT
GTTTCTGATGAAGATGAAGAGAAAAGTAACATTGGATATGAAGATGAACATTCGGAGAAT
CTAGTGAAAGGTAATTCTATGCAGATCTGCCATCGTGAGCAGCAGACGGGTGAAAGTCAA
TTAATTCCAAGTAATCAGAAATTTGGCATTCATCAGGTTAAAGAGTCACAAGTTTCTGGT
CTCTCTCTAAATGTTCCCTCAAGGTCTGAGGGAAGGCGTAGTAGATCAGGCAAGAAAGGA
AAGAAGAGGCCTGCTCGCCGTAGATCTCGTCAGAAATCTAATGATTTTTCAGGAGTAGAA
AGTAGTAGTAATTATGCTTCAAATCGAGATGATGGTACTGCATTGAGTGGCAGGGAGCAA
GTGTTAAGCTCCAGTTCACGGTTTGCTTCCCCAGATGATTCTAGAAATAAGCATGTCAGT
GCTTTTGAATCAACTTTGGAATCAACTCCCAAGAAACCAGTGACAGTAAATTCAGGGCTT
AGTCGAAGAACTGGTGACCTCCTGAAAGATGGGTATGTTATAGCTCTGCACGCAAGAGGT
CGTCCTGGATTACATGTCTCCAGACAAAGAGTTCCTGGTGGTGGCTGGTTTCTTGATATG
CTGTCCAATGTGACAAAAAGGGATCCTGCTGCACAATTCCTTGTGGATTTTAGAACCAAG
GATACACTAGGGTTGCGATCTTTTGCAGCTGGTGGAAAATTATTGCAGATAAATAGAAGA
ATGGAATTTGTATTTGCAAGTCATAGTTTTGATGTGTGGGAGAGTTGGATGTTGGAAGGT
TCTCGTCTGGAAGAATGTAGACTTGTCAACTGTAGGAATCCGTTGGCTGTATTGGACGTG
GGCATTGAGATTCTTGCAGCTGTGAGTGAAGATGATGGTGTTGCTAGATGGCTT
>c146462_g1 orf length:1218 frame:3 start:369 end:1586 gi|695044686|ref|XP_009410104.1| PREDICTED: alpha-amylase isozyme 3D-like [Musa acuminata subsp. malaccensis]
ACAGTAACATTAGTAGCCATAGAATTTTTGGGTTTTAATTGGGAGTCATGGAAACAGCAA
GGGGGTTGGTATAATTTTTTGAAGACTAAAGTTGATGATATTGCAAGTGCTGGTGTCACT
CATGTCTGGCTTCCTCCTCCCTCACATTCCGTTGGAGAACAAGGTTATATGCCAGGAAGA
CTATATGATCTAGATGCATCAAAATATGGGAATAAGAATGACCTGAAATCTCTTATTCAA
GCATTCAACAACAGAGGCATCAAATGTATTGCCGATATTGTCATTAACCACAGAACTGCA
GAGAGGAAAGACGATAGAGGCATATACTGCATCTTTGAAGGGGGAACCCCTGATGATCGC
TTAGATTGGGGCCCACACATGATATGCAAAGGCGACACTCAATATTCCGATGGCACTGGA
AACCCTGACACCGGTGCTGATTTTGCACCAGCACCTGACATCGACCATCAAAATGATCGA
GTCCAAAGGGAACTCACTGACTGGTTAAATTGGCTAAAGAGTGATGTTGGGTTTGATGGA
TGGCGTTTAGACTTTGCAAAAGGTTATTCATCTGATATTGCGAAGATATATGTAGATCAT
ACTTCACCGAGCTTTGTTGTTTCAGAAATATGGAGCTCTTTGGCTTATGGAAATGATGGG
AAACCGGCTTATAACCAAGATGCGCCTCGCCAAGAGTTAGTTCAATGGGCTCAATCGGTT
GGGGGAGTAGCTATGGCTTTTGATTTTACGACAAAGGGAATTATGAATACCGCGGTGCAA
GGTGAGCTTTGGAGGATGATTGATCCTAATGGGAAGGCGCCGGGGTTGATAGGATGGGCA
CCGGACAGGGCAGTGACTTTTGTCGATAATCATGATACGGGTTCTACTCAAAGGATGTGG
CCTTTTCCTTCGGATAAAGTTATGCAAGGCTATGCTTACATTTTGACGCACCCGGGAGTC
CCCTCCATTTTCTATGATCACATGTTTGATTGGAACCTCAAGGACGAGATAAGTAAGCTT
GCGGCAATCCGATCGAGAAATGGCATTCGACCAAACAGTAGCCTGCGCATCTTAGCATCA
GACGGGGATCTCTATGTTGCAATTATCGACGAGAAAGTCATTTCGAAAATTGGGTCACGA
TATGATGTGGGGAGAAATGTTATTCCTCCTAACTTTCATGTTGTTGCTTCGGGCAACAAT
TATTGTGTTTGGGAGAAG
>c146463_g1 orf length:1656 frame:3 start:852 end:2507 gi|672162477|ref|XP_008801055.1| PREDICTED: gamma-glutamyltranspeptidase 1-like [Phoenix dactylifera]
AGGCGAGAAGTGATAACATCAGAGAATGGTGCAGTTGCTACTGATGACGGGCGGTGCTCG
ATCATAGGGGGAAATGTTCTTAAAGAAGGAGGTAATGCTGTTGATGCAGTGGTGGCTTCT
GCCCTTTGTTTGGGTGTGATAAGCGCGGCATCGAGTGGTATCGGTGGAGGAGCATTCATG
ATGTTAAGAATGGCTGATGGAAAGGCCTGGGCATTTGATATGAGGGAGACCGCTCCATTG
CAAGCTTCAAAGGACATGTATGCTGGTAATGCCACATTAAAAGGTCGCGGTGCTCTTTCT
GTTGCTGTACCTGGAGAAGTTGCAGGCCTTCACGAGGCTTGGAAGCAACATGGAAAGCTT
CCATGGAAGAGACTGGTCATGCCAGCTGCAACTATTGCTAGAAGAGGATTCAAAATATCT
CCTTATCTACATATGCAGATGAGCAAAACAATATCAGGCATCCTTGCGGATAAAGGGTTG
AGAGAGATATATACATCAAATGGAACATTATTGCAGCCAGGGGATATATGCCGTAATGAA
AAGCTTGCACAAACATTAAGAGACATTGCAGTTCATGGGCCGATGGCATTTTATAATGGT
TCGGTTGGAATTAAACTAGTCAGAGATGTTCAGAGAGCCGGAGGAATATTGATGATGAAA
GACTTGCAGGATTATAGAGTGAAAGTGAAGAAACCAATATCTGCAGATATTATGGGCCTA
GAGATTCTGGGCATGCCTCCCCCTTCGTCTGGTGGTGCTGGCATGATGCTTATATTAAAT
ATTCTTGCTCAATATGGAATTCCTTCAGGTGTTTCTGGTTCTCTTGGGCTTCATCGGTTC
ATTGAATCAGTGAAACACGTGATGGCTGTGAGAATGAATCTTGGGGATCCTGATTTTGTA
GATGTTTCAGAAGTTCTTGCTGATATGCTCTCTCCCAAGTATGCAGAAGATTTGAAGAAA
ACAATATTTGACAACATGACATTTGATCCTAGTTACTATGGTGGAAAATGGAATATAATC
AATGATCATGGTACTAGTCACATAAGCATTGTTGATGGTGAACGAAATGCTATCTCGATG
ACTAGTACAGTAAACTCATACTTTGGAGCTCAACTTTTATCACCAAGTACAGGAATAGTG
CTTAACAATGAAATGGATGACTTCTCTATACCTGCTAATACCTCCGCGGATAACCCACCT
CCAGCTCCTGCTAATTTTATCGTCCCAATGAAAAGACCATTATCGTCCATGACACCAACG
ATTGTTCTCAAGGATGGGCAATTGAAGGCTGCAGTGGGTGCAAGTGGGGGAGGTATGATA
ATTGCTGGAACCACTCAAGTTTTCTTGAATCATTTCGCCAAGAAAATGGATCCATTCTGT
TCAGTCCTCAGCCCAAGATCTTATCATCAGCTGATCCCAAATACAGTTCAGTACGAGAAC
TGGACGACTGTTCTAGGAGACCACTTTGAGGTTCCTTTAAAACAGAGGACAGCCCTAGAA
AAGAAGGGCCATGTCCTAGAGCCATTGGCTGGTGGGACCATCTGCCAATTCATCGTTCAC
GACTTGGACAATGCGAAGGTGCTCGGACCAGGGGTTGCTCACGGGAATCTTACTGCCGTT
AGCGACCCAAGAAAAGGCGGTTTTCCAGCCGGATAC
>c146464_g3 orf length:396 frame:-2 start:13 end:408 gi|38345398|emb|CAE03089.2| OSJNBa0017B10.4 [Oryza sativa Japonica Group]
CCATTAAAATGGTTTGACAAAGCACCACGATACTGTAAAATTAAATTATTAGAACAAAAT
AAAGAATCTAAAATTCGAGTTAATAGTATTATGGTTTCTCCTACAGATAAGGAGGAATTT
GCAAAACAAATACAAGATCTACTAGATCTTAAATTAATACCAAAAAGTTTTAGTCCTCAT
TCCTCTCCGGCATTTCTAGTTAGAAATCATGCTGAAATAAAAAGAGGAAAGGCTAGAATG
GTTATAAACTATAGAAAGCTTAATAGCTTTACAAAATTTGATGGTTACTTTATTCCATCT
GCTGAACATTTGATTAAGCAGATACAAGGAGCAAAATATTATAGCAAATTTTATGCCAAA
TCTGGTTTTTGGCAAATCAAGTTAACAGATAAAACT
>c146464_g6 orf length:306 frame:-2 start:1 end:306 gi|77553241|gb|ABA96037.1| retrotransposon protein, putative, Ty3-gypsy subclass [Oryza sativa Japonica Group]
TGTAAAATTGAATTATTAGAATAAAATCAAGATTCTAAAATTCGAGTTAACAGTATCATG
GTCTCACCCTCTGATAAAGAGGAATTTGCAAAACAAATACAAGATCTACTAGATCTTAAA
TTAATACAAAAAAGTTTTAGTTCTCATTCCTCTCCAGCTTTTCTAGTAAGAAATCATGCT
GAAATAAAAAGAAGAAAGGCTAGAATGGTAATAAATTATAGAAAGCTTAATAGCTGTACA
AAATTCGATGGATACTTTATTCCCTCTGCTGAATATCTAATCAAGCAGATACAAGGAGCA
AAGTAT
>c146465_g1 orf length:519 frame:-2 start:743 end:1261 gi|922325353|ref|XP_013442069.1| hypothetical protein MTR_0334s0040 [Medicago truncatula] gi|657369781|gb|KEH16094.1| hypothetical protein MTR_0334s0040 [Medicago truncatula]
TTGGAGTGGTATCTATTTTTTGAAATCAATGAACCGCATTTTCCTCATCACATCCGATTA
TTCTACGCCAACCTCAAGAATCTTGACGATGAGCACCTTGTCACCCTTGTCAAAGGTGTT
CAAATCACTATCTCCCGTCAACTCTTAGTCACTCTTTTTTATCTTCCTGAGGGAGGAAGG
CAAGTATACAATTGCAAGATCCGAGAAGCATTCCCCAACGCGGATCTTTCCATTATATAT
AAACCCAACTACCCCAATACCTATAAACAAATGGACATAAAGTATGTAGCAAGGATGATC
CATCGTATTGTGTCCACAAACATTTTTACCAAAATGGGTAATTTTGATAACGTAACCCAA
CAAGCACTTCTTATCATCTATGCTTTTCTTGCTAGGGAACGTATAGATCTAGCCGACATC
ATCTTCAACCGCATTCTCAAACTTGGTAAACATCTCCCTTACGGGATGCTTATCTCTAGA
ATCCTTCGATACTTCGATGTTGACTTCACCGATGAGGTG
>c146466_g1 orf length:774 frame:2 start:2 end:775 gi|695045381|ref|XP_009410482.1| PREDICTED: serine/threonine-protein kinase At5g01020-like isoform X1 [Musa acuminata subsp. malaccensis] gi|695045383|ref|XP_009410483.1| PREDICTED: serine/threonine-protein kinase At5g01020-like isoform X1 [Musa acuminata subsp. malaccensis]
GGAAATTGTGGCACTAGAGAGGATTCTGCTGTCACTGCTGCTCATGCTCAAGTTCAGCAG
CTCCATATGTTTAAAAACACTCCTTCAGAGAGGAAACATAGCCGTACATTTTCAGATATA
AGCGATTCTTCAATCCCTCGAAAAATCGAAGACTCAAGGAATATTGCAATATATAGCAAT
GTGATTGCTTTCACTTTGTTTGAGCTTGAGACCATTACGAAGAGCTTTCGGTCAGATTAT
GTACTTGGCGAAGGGGGATTTGGTACCGTGTATAAAGGATACATTGATGAGAATGTGAGG
GTTGGCCTCAAATCTCTTCCTGTGGCTGTTAAAGTACTAAATAAGGATGGTCTTCAAGGG
CACAGAGAATGGCTTACAGAGGTTAACTTTCTTGGACAGTTGAGGCACCCCAATCTAGTG
AAGTTGATTGGCTATTGCTGCGAGGATGACCATAGGCTGCTAGTCTACGAGTTCATGTTT
CGTGGAAGCTTGGAGAACCACCTGTTTAGAAAGACTACTGCTCCATTATCGTGGTCGACG
AGGATGATGATTGCACTTGGTGCTGCCAAAGGGCTAGCTTTCCTTCACAATGCAGAAAAA
CCTGTTATCTACCGAGATTTTAAGACCTCAAATATCTTGTTGGACACTGATTATACGGCC
AAACTTTCTGATTTTGGACTTGCAAAAGCTGGACCAGAGGGTGATGAGACCCATGTATCC
ACACGTGTGATGGGCACTTATGGATATGCTGCGCCAGAATATGTGATGACTGGT
>c146466_g2 orf length:300 frame:3 start:879 end:1178 gi|629124062|gb|KCW88487.1| hypothetical protein EUGRSUZ_A00879 [Eucalyptus grandis]
TCAGAGACTACTGCTCCATTATCGTGGTCGACGAGGATGATGATTGCACTTGGTGCTGCC
AAAGGGCTAGCTTTCCTTCACAATGCAGAAAAACCTGTTATCTACCGAGATTTTAAGACC
TCAAATATCTTGTTGGACTCTGTTAAGTGGAGATCATTACTGTTATTCTCTCATTTTCTG
GCTACAAAATTCTACACAAATCCTTCACAACACTTGAGACTAAGTTAACAACTACTGACT
TTCTGGTCCTTGTTCATAACTTCGCAGGATTATACGGCCAAGCTTTCCGATTTTGGACTT
>c146466_g3 orf length:297 frame:2 start:317 end:613 gi|720031591|ref|XP_010265858.1| PREDICTED: uncharacterized protein LOC104603506 [Nelumbo nucifera]
TTGCAAAAATCCCAAATTTTTAGCACTACCCAACACTACAATGCGAAGAAATTGTCAAAT
TTGCAAGGAAACCGGTGCTTTTCAGTAATGGGCACAAACATGTGATTGAAAATATCTGGG
CTTAGCCGGCTCGAAGCTCAAAGTGCACTCTTAGATTACTTGCATTGTACTAGAAGTTTC
CACGACACCGATGGCGAGCATGTGAGTAAGAATTCGCATATGTTCCTTAATAATCTTCTA
TCTAAAATTGAGATTGAAGAAGATATTGGCCGGTCTCTGACTAGGTTTCTTAGATAT
>c146469_g1 orf length:1164 frame:1 start:232 end:1395 gi|672128189|ref|XP_008787574.1| PREDICTED: probable polyamine oxidase 2 [Phoenix dactylifera]
TGTGATATCTTGTCATTTTCAGCATCTTTCGGTTCCCAACTTGAGAGAAAACCTTCTCTC
TCCCCCTCTGCCATTGTCATAGGTGGTGGCTTTGCTGGCCTTGCAGCTGCCCGTGCACTT
CAAAATGCATCCTTCAAGGTTATTTTGTTAGAATCAAGGGATAGAATTGGTGGTCGAGCA
TACACTGACTACTCTTTCGGATTCCCTGTTGACATGGGTGCAGCATGGTTGCATGGTGTC
TGCGAAGAAAATCCCTTGGCTCCCCTGATAGGGAGATTGGGACTTCCACTCTACCGAACC
AGTGGCGATAATTCCGTGTTGTTTGATCATGATCTTGAAAGCTATGCACTCTTCGATACG
GATGGACGTCAAATTCCTCAAGAACTTGTTACAAAGGTTGGTGAGGTATTTGATAGTATG
CTGAAAGAGGCAAACAGATTAAGGGGGGAAAATAGTAAAGATGTGTCTATAGCTGAGGCG
ATTACCATGGTTCTTGAGAGGCGTCCTGATCTAAGGCAAGATGGACTTGCTAACAAGGTT
CTGCAGTGGTATTTGTGCCGAATGGAAGGGTGGTTTGCTGCAGATGCAGATACCATTTCC
CTCAAATACTGGGATGATGAAGTTCTGCTCCCAGGTGGTCACGGTCTCATGGTTCGTGGT
TATCGCCCTGTTATCAATACTCTTGCGAAAGGCCTAGATATCCGTTTAGGTCACCGAGTT
ACAAAAATAGTTCGTGGTAAATTGGGTGTAGAAGTCAGAGTGGACGGTGGTAAATCATTT
GTTGCAGATGCTGCTGTCATTACTGTTCCCCTTGGAGTTCTGAAGGCCAGTACCTTGAAG
TTTGAGCCAAAGCTTCCAGCATGGAAGGAAGAAGCGATACGAGATATTGCAGTTGGCACA
GAGAACAAAATTGTGCTGCACTTTGACAAGGTTTTTTGGCCAAATGTAGAGTTCCTTGGA
GTTGTATCATCTTCTACTTATAGCTGCAGCTATTTCCTTAATCTTCACAAGGCAACAGGT
CATCCTGTACTTGTTTATATGCCTGCAGGCCGGCTAGCCCATGACATTGAAAAGATGTCT
GATGAAGCCGCTTCTAAATTTGCTTTTCTTCAACTAAAACAGATCCTTCCAGATGCATCT
GAGCCGGTACACATTTCTGTCACT
>c146470_g1 orf length:642 frame:2 start:1583 end:2224 gi|672114560|ref|XP_008777494.1| PREDICTED: poly(A) RNA polymerase cid11 isoform X6 [Phoenix dactylifera]
TTTCATATAACATTGTAGACATGTACGCCAGCAATTCTACCACCTCTCAAAGATATCTAT
GACGGGAACTGTGTGGGGATCACAGGTTCCTGGTCCAGCATTGAAAGGCAGACAGAAGAT
GCATGCACTGGTAACATAGCAAGGTTCAAATGTTTTAGACAAAGAAACCCAAGCACTCTC
TGTCAACTGCTCATCTCTTTCTTTGGAAAGTTCTCTAAAATTGGGGACCTCTCTTCCGAG
TATGCCATCTGCACATACACGGGTCAGTGGGAAAGGATAACAAGCAATCCCAGATGGATG
GAGAAATCACATGACCTACTTGTTGAAGATCCTTTTGAGCGACCAGATAATGCTGCTAGG
GCTGTGAGGTCAAGAGAGCTGAGCATTATTTCAGAAGCATTCATGACAACATCCCGAAAG
CTTCCCTCCTACTCGCTACTCTCAGATATAAATTCTTTGTTTGATATTTTACTTAGGCCT
AACATTAGTTTTCAGCTTAAGGTTGGAACCTCACAGAGCCATTATCCTGAGCATAGTAGC
CGTGAAAAACCGCAAATTGCATTTTCTGGCTCTTCAAGGAAAGAGGATAGGCAGAGTCAG
TCAAAGAGAGTGGATAAGCATGGTCGGTCTTCAAATTCTACC
>c146471_g1 orf length:96 frame:1 start:358 end:453 gi|695031509|ref|XP_009403273.1| PREDICTED: uncharacterized protein LOC103986874 isoform X1 [Musa acuminata subsp. malaccensis] gi|695031511|ref|XP_009403274.1| PREDICTED: uncharacterized protein LOC103986874 isoform X1 [Musa acuminata subsp. malaccensis] gi|695031513|ref|XP_009403275.1| PREDICTED: uncharacterized protein LOC103986874 isoform X1…
GGCCGCAAGATTCGAGTAGGTGACTGTGCACTCTTTCAGGCAGGTAATGCCCCACCTTTC
ATTGGAATCATAAGGTGGTTTACAACAAGCAAGGAG
>c146471_g7 orf length:1785 frame:2 start:197 end:1981 gi|672142820|ref|XP_008795274.1| PREDICTED: cleft lip and palate transmembrane protein 1 homolog [Phoenix dactylifera] gi|672142822|ref|XP_008795275.1| PREDICTED: cleft lip and palate transmembrane protein 1 homolog [Phoenix dactylifera]
TCAGTGACGGGAATCATAAGGATAGCGGTGATGTGGTACTTCGCCATGAAATTCTTCTCC
CCAAAGAAACCCTCCGAGTCCTCGCAGTTGATGTCGAATCTCTTCCAAAAGGGCGAATCT
CTGGATATGTGGCTATACCTATCTGAGAAAGAGAAGTTTAATGACTTTGGTAATGAGAGT
GCTCTCATCTGGCACGAAGCAAATATTCCGTATGCAGTTTGGGGACCAAGTTGTAGTAGG
AGTCTTTCATTGAAATATATCCCATCAGAGTCTGTTAAGCACAATGGAAGCCTCTATGCT
CATGTTTTCTTTGCTCGTTCGGGATACCCTCCAGATCCTAGTGATCCCGAGTATGAGCTG
GGAGCAGCATTTGGGAGAACACATCCCATAGTGACATACTTGCCCAAGTCCAAAACAGAT
AAAAGAAAGAATTTGCTGGGAAACCAGGAGGTTGATGACGAAGCATCAGTTACACAGGTG
AAGGAAGAGGAAAAGGATGAAAGTAAGGATGAGGCTCCTGTAGATTGGATTTCGTATTGG
AAACCAAATATTACTATTAATCTTGTTGATGACTTCACACGGTACCCGCATAATGCTATT
CCTCCAGTTGTTGCTCCATACTTGAATTTGGATCCTATCTCGGGGAATTATTATCCTACA
ATATTCTTCAATGAATTTTGGCTTTTGAGAGATAAGCTGATACCTCTCAATGATACGGTG
ACAGAGCTGCCACTGAATCTGGAAATTGCTCCAATCAGCACGACTAAGTGGCAATTATTT
TTGCAAATTGAGCAGTCATTTCAGGTTCATCGAAGTTATGGGAGTATGCTTGAAGGCGAG
GCTGATGAACTTAAGAGAGTTTTCTTGGAAGGGAACCCATATCTTCTGGTTGTAACCATG
GTCGTATCTCTACTACACTCCGTGTTTGATTTTCTGGCATTCAAAAATGGTATGTTAAAC
GACTGTTTATAAGCATGTACATTCAGTTTAAATTGTGCGTAAATGGCTGGATTGTTTCTT
TTATTGTTACTTGCAGATATACAATTTTGGAATAAAAACAAATCGATGGAAGGATTATCT
GCCAAATCAGTTATTGTGAGCTTTATTAGTCAGCTTATTGTCTTCCTTTACCTCCTTGAC
[truncated: 354,241+ more rows]
